# Supplementary material for: Identification of key pathways, genes and immune cell infiltration in hypoxia of high-altitude acclimatization via meta-analysis and integrated bioinformatics analysis
Source: Front Genet. 2023 Mar 24;14:1055372. doi: 10.3389/fgene.2023.1055372 (PMC10080023; doi:10.3389/fgene.2023.1055372)
Supplement: Supplementary file 1 [file Table2.XLSX]

## Sheet: Supplementary File S3. The merg
#NAME	GSM3244962	GSM3244964	GSM3244966	GSM3244968	GSM3244970	GSM3244972	GSM3244963	GSM3244965	GSM3244967	GSM3244969	GSM3244971	GSM3244973	GSM4339805	GSM4339806	GSM4339807	GSM4339808	GSM4339809	GSM4339810	GSM1486351	GSM1486352	GSM1486353	GSM1486363	GSM1486364	GSM1486365
#CLASS.condition	CONTROL	CONTROL	CONTROL	CONTROL	CONTROL	CONTROL	HYPOXIA	HYPOXIA	HYPOXIA	HYPOXIA	HYPOXIA	HYPOXIA	CONTROL	CONTROL	CONTROL	HYPOXIA	HYPOXIA	HYPOXIA	CONTROL	CONTROL	CONTROL	HYPOXIA	HYPOXIA	HYPOXIA
#CLASS.dataset.entrez.hsa	GSE116660.txt	GSE116660.txt	GSE116660.txt	GSE116660.txt	GSE116660.txt	GSE116660.txt	GSE116660.txt	GSE116660.txt	GSE116660.txt	GSE116660.txt	GSE116660.txt	GSE116660.txt	GSE145935.txt	GSE145935.txt	GSE145935.txt	GSE145935.txt	GSE145935.txt	GSE145935.txt	GSE60729.txt	GSE60729.txt	GSE60729.txt	GSE60729.txt	GSE60729.txt	GSE60729.txt
1	-0.437084	-0.944872	-0.941436	-0.51454	-0.856123	-0.535985	-0.284803	-0.42527	-0.969677	-0.844567	-0.805166	-0.490236	-1.20093	-1.09157	-1.2266	-1.15459	-1.00374	-1.16264	-0.115468	-0.535932	-0.412074	-0.149875	-0.508068	-0.37969
29974	-1.18626	-0.569654	-1.46586	-0.789262	-0.877803	-1.00833	-0.802671	-1.36096	-0.851127	-1.13084	-0.956328	-1.29739	-1.43643	-1.44884	-1.42125	-1.35249	-1.29523	-1.39448	-0.733889	-0.777327	-0.726646	-0.749614	-0.737641	-0.737913
2	-0.903888	-0.870336	-0.820459	-1.00419	-0.973636	-1.07989	-0.719803	-0.832455	-0.984828	-1.36153	-0.81148	-0.79261	-0.632024	-0.5614	-0.724815	-0.211361	-0.419297	-0.579067	3.55953	3.6292	3.68959	3.6502	3.71796	3.78162
144568	-1.6855	-1.72184	-1.54679	-2.28798	-1.35485	-1.45448	-1.09593	-1.6673	-2.47438	-1.27121	-1.57843	-1.45106	-1.54868	-1.42828	-1.50706	-1.38371	-1.43872	-1.46894	-0.944297	-0.979649	-0.990272	-0.992055	-0.898826	-0.957894
53947	-1.43101	-0.952401	-0.910862	-1.05129	-0.749033	-1.66316	-1.37778	-1.23055	-0.81482	-1.0371	-1.27517	-2.05831	0.450976	0.338652	0.207801	0.898748	0.652815	0.696558	-0.750374	-0.730537	-0.625067	-0.716067	-0.645621	-0.627829
51146	-1.25193	-0.979964	-0.746891	-1.05023	-0.71748	-1.61301	-0.848958	-0.866856	-0.730358	-1.3403	-0.674054	-1.14233	-1.24054	-1.24526	-1.27596	-1.21482	-1.03976	-0.942728	-0.704236	-0.591671	-0.65393	-0.725155	-0.44548	-0.758126
8086	0.131966	-0.266419	0.0464726	-0.130899	-0.147522	-0.181028	0.0659769	-0.197734	-0.0820362	-0.205244	-0.423006	-0.360921	1.00277	0.888207	0.866536	0.813833	0.920388	0.869359	-0.525488	-0.544972	-0.557001	-0.538144	-0.516443	-0.428091
65985	0.922004	0.945727	0.686898	1.1312	1.11606	1.22085	0.803844	0.962646	0.718288	0.960314	0.957755	1.13607	1.38556	1.27737	1.1507	1.64525	1.48313	1.48162	-0.461438	-0.568771	-0.53901	-0.473829	-0.543257	-0.551383
79719	-0.41558	-0.326155	-0.0301809	-0.0579677	-0.237986	-0.234958	-0.817809	-0.905595	-0.516959	-0.396371	-0.343491	-0.472057	0.0511237	-0.0694724	-0.154477	-0.0669374	-0.155921	-0.151507	0.955882	0.931397	0.989724	0.634449	0.611766	0.558951
22848	-0.109401	-0.243719	-0.0230482	-0.330186	-0.296097	-0.188051	0.106325	-0.191071	0.213242	0.00851689	0.0377597	-0.322748	0.474951	0.468047	0.392891	0.285521	0.576338	0.451666	-0.0317255	-0.0109896	0.0146067	-0.0373777	0.0131896	0.00206297
14	0.755955	0.758675	0.720759	0.850191	0.777114	0.813982	0.677294	0.839439	0.717925	0.82202	0.823549	0.95747	0.907142	0.768682	0.665595	0.615346	0.782785	0.727405	1.62858	1.67972	1.63423	1.48002	1.5322	1.46053
57505	0.269798	0.0501191	-0.00911904	0.195099	0.20854	0.236762	0.119338	0.2655	0.127338	0.138228	0.311291	0.278729	0.446314	0.365199	0.341006	0.567698	0.544963	0.384511	-0.0333935	0.106758	0.0325153	-0.0540072	0.0570289	0.219815
132949	0.433853	0.538701	0.673682	0.425642	0.544914	0.549014	0.553749	0.648343	0.675321	0.61435	0.711909	0.613965	0.611218	0.635429	0.631205	0.587181	0.593539	0.652232	0.608832	0.489919	0.586888	0.562991	0.524168	0.698381
60496	1.0822	1.34945	1.25021	1.03167	1.21619	1.26907	1.06352	1.17437	1.16175	1.15158	1.2494	1.26345	0.400083	0.437037	0.555634	0.00515755	-0.100559	-0.0319413	1.25933	1.24197	1.25807	1.09771	1.14711	1.18177
10157	-0.795317	-0.400336	-0.893212	-0.657058	-0.661165	-0.891987	-0.849651	-0.750031	-0.800293	-0.607783	-0.63981	-2.0077	-0.569322	-0.581466	-0.521417	-0.918785	-0.901811	-0.952821	-0.88558	-0.879036	-0.917785	-0.862907	-0.932542	-0.919402
26574	1.12864	1.13444	1.08464	1.18375	1.09206	1.09953	1.09345	1.06061	0.989579	1.12896	1.08744	1.02668	1.50438	1.53186	1.29992	1.60964	1.51111	1.45958	1.42534	1.36194	1.44807	1.58126	1.66044	1.64831
9625	0.143519	0.319422	0.0905289	0.348463	0.133136	-0.199218	-0.206649	-0.12602	-0.192403	0.00609003	-0.180905	0.0152096	0.0483075	0.0169739	-0.0416432	0.41274	0.281252	0.357276	-0.256412	-0.265297	-0.0649769	-0.254237	-0.33674	-0.262188
18	0.86562	0.448271	0.832796	0.545268	0.396466	0.397691	0.611149	0.614009	0.641554	0.661493	0.44179	0.285711	0.228736	0.291658	0.297153	-0.183049	-0.0915656	0.00925323	0.269307	0.325604	0.342941	0.321489	0.354227	0.36812
19	-1.19358	-0.617084	-1.12704	-1.38211	-1.57482	-1.17235	-0.936998	-0.989025	-1.91731	-1.23341	-1.36618	-1.16533	-0.567168	-0.548952	-0.419098	-0.760954	-0.709771	-0.633015	-0.23268	-0.650948	-0.555076	-0.22374	-0.473199	-0.482947
79963	-0.0567247	0.118863	-0.137841	-0.161423	-0.0847152	0.169783	-0.14342	-0.156684	-0.0286674	0.243752	0.176662	0.343132	-0.278893	-0.18305	-0.0581553	-0.513667	-0.634096	-0.272964	-0.793252	-0.757636	-0.784863	-0.785104	-0.889297	-0.770668
154664	-1.61576	-1.8745	-2.70203	-3.70744	-3.47533	-2.51234	-3.23441	-1.67913	-3.27423	-1.5694	-2.15603	-1.70097	-1.65155	-1.71653	-1.56068	-1.94283	-1.92194	-1.76571	-0.85057	-0.666588	-0.846266	-0.928798	-0.799922	-0.897629
20	0.335236	-0.149556	0.291971	-0.0601872	-0.00523373	-0.0106898	0.380774	-0.050916	0.256208	-0.0807177	-0.054133	-0.0536498	-0.218709	-0.136298	-0.124334	0.113092	0.114862	0.0631614	-0.861842	-0.803985	-0.775993	-0.874046	-0.754744	-0.806751
21	-0.1076	-0.300034	-0.0685486	-0.0882143	-0.256597	-0.210861	-0.121313	-0.126495	-0.0776417	-0.197603	-0.13057	0.0139055	0.379191	0.474938	0.397392	0.652397	0.755763	0.556144	-0.459683	-0.497132	-0.41751	-0.394513	-0.505618	-0.429946
23461	-0.31608	0.0657545	-0.386596	-0.912859	-0.5942	-0.158075	0.0136149	0.1385	0.310863	-0.13176	0.23952	-0.0189315	-0.337876	-0.260332	0.0138822	-0.327122	-0.218957	-0.125093	0.436574	0.0883829	0.505342	0.459583	0.153209	0.464665
10347	0.791811	0.54258	0.575846	0.735217	0.553736	0.660151	0.992728	0.665384	0.651254	0.585126	0.439383	0.669196	0.0300381	-0.0299556	-0.140092	0.357472	0.364319	0.297756	-0.297273	-0.361189	-0.272302	-0.367872	-0.352593	-0.222321
10351	-2.23912	-2.51671	-1.52683	-2.38039	-2.65571	-1.75317	-1.28383	-2.94256	-1.55449	-2.45388	-1.54226	-2.56873	-0.199026	-0.143194	-0.148032	-0.182491	-0.172341	-0.15427	-0.862711	-0.881993	-0.783793	-0.838241	-0.886196	-0.921375
10350	-2.40283	-2.81719	-1.39572	-1.08073	-2.92206	-1.37705	-1.60153	-2.05192	-1.20705	-0.985467	-1.22343	-1.52038	-1.1557	-1.05479	-1.04435	-1.03677	-1.09417	-1.05603	-0.821745	-0.832133	-0.857899	-0.774671	-0.789532	-0.729621
5243	0.559796	0.546369	0.570123	0.106132	0.365162	0.372808	0.575819	0.560856	0.650196	0.336321	0.430152	0.581765	-0.944854	-0.960798	-0.9876	-1.01399	-1.03361	-1.12875	-0.482123	-0.398188	-0.458126	-0.484477	-0.419325	-0.408293
23456	1.0244	1.17705	0.954146	1.15851	1.24863	1.23383	1.02476	1.05534	1.02121	1.08133	1.0963	1.18846	0.546247	0.716033	0.907112	0.378188	0.404943	0.48782	1.54229	1.44028	1.64888	1.48064	1.37893	1.57411
8647	-3.22695	-2.43499	-1.8155	-2.83553	-2.76132	-2.29561	-2.90885	-1.63192	-2.07878	-2.82053	-2.19035	-2.26698	-1.14883	-1.15553	-1.2646	-1.23271	-1.04189	-1.07599	-0.929375	-0.88324	-0.9238	-0.859347	-0.893436	-0.774882
340273	-1.36735	-1.39027	-0.692522	-1.26274	-1.22437	-1.51848	-1.79239	-1.26054	-1.76601	-1.04037	-1.47919	-1.79757	-1.114	-1.15632	-1.13767	-1.21512	-1.12727	-1.24494	-0.824397	-0.882124	-0.817938	-0.846778	-0.865405	-0.88517
22	0.621617	0.823124	0.6784	0.654872	0.777376	0.759602	0.828667	0.881629	0.687058	0.473574	0.649453	0.686885	1.49061	1.47959	1.56485	1.4284	1.68044	1.5779	1.65751	1.64899	1.62233	1.63704	1.70316	1.543
11194	0.164378	0.11287	-0.0607138	0.214434	0.00714869	0.0261508	0.00762501	-0.0169826	-0.0601863	0.394117	0.0427619	0.0472315	0.274141	0.231462	0.200006	0.41196	0.376701	0.345656	-0.669068	-0.661583	-0.660189	-0.656243	-0.671625	-0.664486
23457	-0.634781	-1.43333	-0.672153	-0.652555	-0.988379	-1.10519	-0.497805	-0.775659	-0.651991	-1.3771	-0.824768	-0.914938	-0.508361	-0.550945	-0.585256	-0.344329	-0.435597	-0.403907	-0.715134	-0.650386	-0.657554	-0.628745	-0.697554	-0.626462
4363	0.603683	0.766537	0.806268	0.593815	0.567146	0.594333	0.800581	0.874211	0.833976	0.748517	0.692882	0.78633	1.75367	1.77276	1.66046	2.02783	2.04962	2.08165	0.72738	0.868455	0.84663	0.772617	0.806308	0.830286
89845	0.736884	0.371613	0.638137	0.369988	0.203346	0.285223	0.634174	0.456832	0.590478	0.542203	0.399456	0.383072	1.03347	1.05324	0.801236	0.919036	1.11993	1.03213	0.738439	0.749467	0.723539	0.687064	0.400719	0.418065
150000	-2.12754	-1.58938	-2.0822	-1.87962	-2.69258	-1.56108	-1.91819	-2.03112	-1.27532	-1.2467	-1.95519	-1.63351	-1.5663	-1.52586	-1.51528	-1.46866	-1.44569	-1.60635	-0.812256	-0.712677	-0.736268	-0.865381	-0.748545	-0.750889
1244	-0.792565	-1.11192	-1.68175	-1.24673	-1.46569	-1.22898	-0.563625	-0.473025	-0.489922	-0.336377	-0.558438	-0.467965	-0.421071	-0.121381	-0.4251	-0.421133	-0.278079	-0.312918	-0.769418	-0.603309	-0.654548	-0.661404	-0.481145	-0.574168
10257	-0.237223	-0.077302	-0.510143	-0.533811	-0.529306	-0.425525	-0.482385	-0.289099	-0.66076	-0.607113	-0.700875	-0.673536	-0.0653353	-0.0474532	0.0786157	-0.55139	-0.316234	-0.413763	-0.251535	-0.370114	-0.300948	-0.234572	-0.426994	-0.233875
10057	0.0832672	-0.16457	0.182067	0.0704711	-0.0328889	0.0450604	0.0532539	-0.114556	0.0864	-0.0137831	0.115167	0.104042	0.0222903	-0.0717239	0.021849	-0.163054	-0.102038	-0.0833991	0.143698	0.141335	0.231542	0.0771095	0.0536554	0.268231
10060	-1.10944	-1.3759	-1.04422	-1.35542	-1.35037	-1.60466	-1.62019	-1.04842	-1.24565	-0.936391	-1.72569	-1.50346	-1.05068	-1.15399	-1.17247	-0.973125	-1.07451	-1.04518	-0.852548	-0.793231	-0.921854	-0.85051	-0.917112	-0.859274
215	-0.400763	-0.437364	-0.232085	-0.429541	-0.387538	-0.523523	-0.0679383	-0.636054	-0.244992	-0.460127	-0.709516	-0.599094	-0.24247	-0.105242	-0.140325	0.0854885	-0.0666925	-0.0759298	-0.0267514	0.0759727	0.0413624	-0.135644	-0.206683	-0.0798067
225	-1.53554	-1.96804	-0.536019	-1.42167	-1.7252	-1.57069	-3.14308	-1.84797	-0.893876	-1.68562	-2.54532	-1.7294	-1.83533	-1.85357	-1.78663	-1.78249	-1.6913	-1.88942	-0.83831	-0.90803	-0.846326	-0.939855	-0.890456	-0.816963
5825	0.411144	0.506067	0.455906	0.539846	0.601783	0.625204	0.133101	0.152599	0.151805	0.559101	0.364317	0.465663	0.645223	0.611308	0.733023	0.268917	0.196484	0.357029	0.392818	0.334218	0.397695	0.305562	0.422606	0.3828
5826	0.00290562	-0.233728	0.0137688	-0.0655156	-0.125102	0.0242318	0.292324	0.027873	0.0836331	0.144783	-0.526045	0.16824	-0.136878	-0.290613	-0.229772	-0.255525	-0.274658	-0.0270919	-0.354986	-0.328693	-0.290253	-0.388753	-0.362599	-0.311856
6059	0.889268	1.17022	1.09628	1.02833	1.11018	1.18033	0.786746	0.930502	0.858639	0.93308	1.05982	1.14059	2.35801	2.41761	2.48905	1.58699	1.71041	1.72839	0.4906	0.56834	0.456059	0.30951	0.739258	0.416325
23	1.33282	1.34742	1.29919	1.40969	1.29685	1.25086	1.23094	1.27474	1.15804	1.3326	1.18638	1.32174	1.99778	1.96489	1.88444	2.0012	2.00434	1.9202	1.81526	1.88573	1.8503	1.79501	1.8659	1.70996
10061	0.179379	0.100901	0.181142	0.0751289	0.024222	0.0208076	-0.0223434	-0.133794	-0.0563799	-0.0569822	0.0791616	0.0905108	0.475672	0.579203	0.449593	0.481709	0.353092	0.487779	0.55717	0.595645	0.617085	0.497418	0.538832	0.450658
55324	0.406902	0.300837	0.474837	0.320954	0.361064	0.373828	0.467836	0.502506	0.528062	0.493719	0.48698	0.518786	0.616199	0.515664	0.451933	0.782448	0.822734	0.69617	0.464732	0.486303	0.434731	0.471658	0.391309	0.324495
9619	-0.285595	-0.651453	-0.595359	-0.919928	-0.764381	-0.840134	-0.457908	-0.997298	-0.567511	-0.772962	-1.12822	-1.28113	-1.00441	-1.14701	-1.07578	-0.898273	-0.98203	-0.976155	0.694905	-0.00955389	0.14753	0.854828	0.145783	0.307817
9429	-0.618684	-0.752083	-0.502085	-0.91101	0.316637	-0.0188694	-0.768152	-0.864748	-0.96002	-2.27464	-0.858034	-1.13427	-0.633574	-0.480242	-0.686114	-0.464374	-0.827377	-0.493439	1.13378	1.74125	1.66893	1.41556	1.8766	1.71902
64137	-1.03508	-1.73965	-1.19292	-0.674305	-1.24122	-0.808195	-0.51867	-1.79158	-0.841159	-0.821189	-0.945731	-0.800777	-0.0136962	-0.14278	0.0476369	0.113696	0.16897	0.220391	-0.80586	-0.841424	-0.816814	-0.709375	-0.794648	-0.915992
84696	-1.23057	-1.10096	-0.848609	-0.988955	-1.67121	-1.07672	-1.03959	-1.35223	-1.0389	-1.7598	-0.860684	-1.28148	-0.809842	-0.789038	-0.798973	-0.54974	-0.618932	-0.531207	-0.953198	-0.737771	-0.944565	-0.975905	-0.761066	-0.914084
55347	0.56921	0.612932	0.548665	0.788861	0.797413	0.862462	0.651018	0.674171	0.676961	0.663551	0.80072	0.800272	1.14526	1.00328	1.20146	0.910968	0.85674	0.959988	1.29268	1.49881	1.39352	1.22452	1.50825	1.36864
83451	-0.439445	-0.239573	-0.430486	-0.165488	-0.243783	-0.331724	-0.964419	-1.32319	-1.20789	-0.450361	-0.330322	-0.23859	-0.19282	-0.188745	-0.264391	-0.0631056	-0.0393775	-0.162927	-0.176459	-0.152315	-0.158529	-0.250551	-0.332964	-0.289926
26090	-0.0114633	0.0194495	0.037185	0.0985796	0.259306	0.153578	-0.158087	-0.174086	-0.178507	-0.0441086	0.0593282	-9.00016e-05	0.897713	0.844321	0.834082	0.833247	0.908553	0.842537	1.63911	1.66563	1.67152	1.62036	1.7024	1.58993
84945	0.140171	0.152679	0.178198	-0.177059	-0.103347	-0.0404418	-0.371372	-0.132666	-0.0608154	-0.231887	-0.00275416	-0.10999	-0.975963	-0.894203	-0.617194	-1.27344	-1.21446	-1.26368	0.689704	0.757516	0.74346	0.586214	0.624044	0.630833
84836	0.877377	0.476581	0.794117	0.619238	0.580447	0.553786	1.06933	0.75259	0.933064	0.698212	0.688384	0.540552	0.517077	0.149448	0.148448	0.0353258	0.23732	0.28397	-0.418437	-0.396138	-0.520794	-0.456706	-0.42275	-0.47399
116236	0.795233	0.650054	0.822723	0.945328	0.845916	0.827264	0.895883	0.685594	0.813305	0.94608	0.940218	0.902357	0.407373	0.302826	0.31433	0.235956	0.258788	0.334106	1.26399	1.07168	1.31738	1.01485	1.00164	1.20362
11057	0.528387	0.645737	0.603117	0.587994	0.692192	0.708077	0.205484	0.33732	0.322491	0.309767	0.456157	0.460339	1.10951	1.17008	1.11204	0.523433	0.764245	0.742752	1.29484	1.56261	1.45639	1.14093	1.44972	1.24318
171586	1.479	1.7239	1.53111	1.62081	1.76078	1.70395	1.62464	1.40768	1.30933	1.27106	1.62799	1.53404	-0.864503	-0.624505	-0.200966	-1.29976	-1.39528	-1.13879	0.851807	0.938719	0.940157	0.905901	1.05488	1.10164
63874	0.394283	-0.0271885	-0.286834	0.0118553	-0.0249275	-0.0702276	0.632746	0.419494	0.456576	0.410724	0.233596	0.218814	0.116174	0.0694329	-0.0115214	-0.281723	-0.123526	-0.317106	-0.164177	0.0367017	-0.0119161	-0.121524	0.0997054	-0.134326
51099	-0.450246	-0.360193	-0.258152	-0.316052	-0.287376	-0.424243	-0.550553	-0.605317	-0.465541	-0.391419	-0.421714	-0.520947	0.0486303	0.123886	0.0922184	0.0658195	0.0734447	0.0745475	-0.246431	-0.117017	-0.176548	-0.226109	-0.186327	-0.17841
57406	-0.074927	-0.196685	-0.0146437	-0.0727213	-0.0439652	-0.183953	-0.160723	-0.167645	-0.079799	0.198323	0.215147	0.0195775	0.281858	0.261107	0.204669	0.182569	0.284748	0.312798	0.35731	0.337005	0.253002	0.277938	0.33047	0.376814
79575	-0.616926	-0.724554	-0.343734	-0.38717	-0.247151	-0.0501418	-0.318136	-0.942169	-0.861744	-0.0555586	-0.441116	-0.24257	-0.434715	-0.469627	-0.534662	-0.28718	-0.16847	-0.278099	-0.169743	-0.0727214	-0.124448	-0.215272	-0.163621	-0.193846
10006	1.52829	1.39395	1.43726	1.17943	1.3715	1.32918	1.54852	1.51158	1.50377	1.42512	1.52269	1.53835	0.850598	0.961901	1.13277	0.511464	0.646869	0.747163	1.65239	1.58334	1.55685	1.79503	1.82863	1.77429
10152	0.0703653	0.117371	0.124243	-0.025256	0.164676	0.182424	0.116214	0.168973	0.183442	-0.0173959	0.0163152	-0.0714075	0.706345	0.819483	0.803701	0.590839	0.539353	0.596515	-0.205567	-0.253074	-0.238163	-0.204945	-0.30937	-0.212607
51225	1.07258	0.981996	0.850688	0.964427	0.775664	0.803142	0.506745	0.681886	0.54712	0.696992	0.662933	0.64869	-0.0388209	-0.0695162	0.0308062	0.197851	0.200114	0.123588	0.753615	0.797544	0.73865	0.663378	0.555149	0.478135
25	0.882634	0.623174	0.559307	0.624507	0.467067	0.455609	0.750197	0.617416	0.668155	0.574241	0.616575	0.642015	1.75437	1.86274	1.63243	1.8026	1.96611	1.86644	0.409839	0.376931	0.33815	0.411092	0.443872	0.467297
27	-0.289259	-0.30513	-0.149427	-0.208168	-0.439727	-0.308246	-0.371188	-0.164411	-0.11113	-0.314789	-0.178616	-0.15447	1.35207	1.35696	1.23625	1.37	1.5439	1.38936	1.16727	1.08485	1.06607	1.08199	1.0175	1.02385
3983	0.255106	0.257599	0.438714	0.350942	0.57858	0.612169	0.481793	0.706637	0.869442	0.976708	0.953418	0.960498	0.558679	0.482801	0.411631	1.08414	1.04682	1.01769	-0.53793	-0.617836	-0.555665	-0.405714	-0.596398	-0.563111
29	0.564128	0.648903	0.648415	0.64803	0.648724	0.536388	0.935242	0.871852	0.830963	0.785172	0.718854	0.807179	0.896655	0.883933	0.776857	0.999479	1.06433	0.983197	1.72432	1.74007	1.80408	1.64355	1.58417	1.6547
137735	-2.37252	-2.02073	-2.44678	-0.91738	-1.44225	-1.28017	-1.69841	-1.68628	-1.54227	-1.14359	-2.65617	-1.79087	-0.861695	-0.763274	-0.960305	-0.963334	-0.985174	-1.00447	-0.876838	-0.84704	-0.782275	-0.815872	-0.868819	-0.839904
29777	0.859422	0.776091	0.667623	0.803021	0.765241	0.73056	0.792879	0.802352	0.632127	0.863522	0.946974	0.900797	0.83655	0.814944	0.750826	0.844352	0.853876	0.806664	0.247865	0.293763	0.35334	0.375815	0.320508	0.359517
80325	0.246034	-0.199773	-0.0119448	-0.45142	-0.195153	-0.228844	0.469266	0.153207	0.255534	0.135489	0.200778	0.103303	-0.0794242	-0.173995	-0.228395	0.0822533	0.177479	0.0576481	-0.572035	-0.595149	-0.575765	-0.531339	-0.59368	-0.578492
25841	-0.285386	-0.828214	-0.487975	-0.715395	-0.651911	-0.88448	-0.55579	-0.483822	-0.793575	-0.46033	-0.546016	-0.617352	0.232746	0.141211	0.137197	0.462658	0.337988	0.367959	-0.195166	-0.396967	-0.120549	-0.317834	-0.524537	-0.233432
30	1.04741	0.852259	0.782737	0.940724	0.887139	0.902441	0.996057	0.923519	0.879807	1.02723	1.00243	1.02742	1.11776	1.04334	1.01262	1.01446	1.08798	1.04577	1.08991	1.07656	1.04147	1.24988	1.11622	1.23575
10449	0.631648	0.818206	0.648666	0.861005	0.76223	0.795337	0.514628	0.743078	0.472697	0.869694	0.85211	0.768061	0.89921	0.893484	0.904573	1.23386	1.12654	1.15364	2.41347	2.66077	2.48697	2.46072	2.71848	2.51329
31	0.0371712	0.0987438	0.0784925	0.350044	0.208715	0.214887	-0.219285	-0.39197	-0.12311	-0.55572	-0.884703	-0.249683	0.761229	0.760405	0.81975	0.372359	0.529998	0.56992	-0.122741	-0.255487	-0.376462	-0.15204	-0.236465	-0.263107
32	-0.322952	-0.764629	-0.241728	-0.276681	-0.225249	-0.277697	-0.153884	-0.316452	0.0552778	-0.230018	-0.103195	-0.0293645	-0.396511	-0.411865	-0.414524	-0.108909	-0.185669	-0.187364	-0.645513	-0.689076	-0.661167	-0.648673	-0.694068	-0.663365
80724	-0.333105	-0.402738	-0.2956	-0.330914	-0.265178	-0.342397	-0.310262	-0.310204	-0.342257	-0.299452	-0.310389	-0.26312	-0.196761	-0.141767	-0.317915	-0.167762	0.0909217	-0.11897	-0.373885	-0.343972	-0.308582	-0.360571	-0.309594	-0.366225
27034	1.11407	0.791007	0.849995	0.815307	0.844521	0.669464	0.969406	0.744997	0.786343	0.865205	0.964088	0.91809	-0.40626	-0.24623	-0.201942	-0.891937	-0.73544	-0.802277	-0.33094	-0.325211	-0.364673	-0.297139	-0.315447	-0.280192
28976	0.445573	0.518499	0.551176	0.755741	0.539296	0.635984	0.265997	0.36837	0.242284	0.525821	0.440574	0.539206	1.04666	0.878622	0.840986	0.882064	0.868984	0.847309	0.21205	0.425207	0.292212	0.122712	0.403197	0.248003
34	1.31262	1.57597	1.41555	1.34111	1.50017	1.50942	1.3274	1.46541	1.37128	1.329	1.37634	1.49865	0.379776	0.683498	0.866902	-0.0760624	-0.441455	-0.095592	0.927588	1.11608	0.76425	0.825213	1.09522	0.720279
35	0.183643	0.0683651	0.2228	0.0760724	0.237362	0.238709	0.189676	0.3014	0.121855	-0.0594211	0.0547457	0.248379	0.484916	0.363233	0.308889	0.822136	0.768233	0.659235	0.00717426	0.139418	0.172657	0.14426	0.146119	0.134735
36	0.285979	0.0600382	-0.00950095	-0.444152	0.0828334	0.0154693	0.333849	0.211395	0.249525	-0.0852686	0.191112	0.0660449	-0.47842	-0.425196	-0.333298	-0.70322	-0.694726	-0.709864	-0.327411	-0.354973	-0.306982	-0.236345	-0.521332	-0.124064
37	1.73707	1.26598	1.24368	1.32224	1.23812	1.21451	1.84421	1.62353	1.54585	1.7109	1.60791	1.7307	1.84488	1.83657	1.63461	2.37949	2.42428	2.28803	1.71551	1.91016	1.85108	1.86824	2.18011	2.04279
9744	1.20327	0.841651	1.07633	1.20737	1.03775	1.15216	1.28055	1.13444	1.18786	1.23972	1.21357	1.40923	-0.0698883	-0.179062	-0.296823	0.416394	0.331552	0.324383	-0.0757216	-0.173737	-0.113154	0.143916	-0.272029	0.112232
23527	-0.00418187	0.219678	-0.0777477	-0.0391723	0.113159	-0.309032	0.269356	0.0798306	0.269408	-0.159732	-0.216595	-0.147055	0.777211	1.09829	1.11464	0.209533	0.241617	0.409289	0.369735	0.342998	0.325946	0.538809	0.5356	0.428404
116983	-0.253456	-0.359668	-0.3607	-0.0335213	-0.391155	-0.238618	-0.0284415	-0.238287	-0.302617	-0.116715	-0.285732	-0.670377	-0.300635	-0.263966	-0.346175	-0.15003	-0.0637946	-0.0994981	-0.336708	-0.452032	-0.486475	-0.430799	-0.373329	-0.324903
38	-0.318136	-0.601504	-0.526265	-0.164275	-0.260432	-0.25379	-0.539172	-0.407639	-0.238844	-0.338618	-0.377631	-0.596359	0.589153	0.670169	0.639357	0.216806	0.265726	0.32795	0.626712	0.664656	0.483775	0.590574	0.701723	0.599576
39	1.13499	1.13003	0.988542	1.43895	1.38228	1.50171	0.739158	0.667473	0.603892	0.931933	0.81435	0.948447	1.3766	1.26114	1.27561	1.02479	0.995128	1.01175	2.39952	2.27235	2.25203	2.33309	2.28071	2.1401
64746	0.646399	1.02336	0.884836	0.349004	0.806418	0.751121	0.747783	1.01591	0.902963	0.581325	0.870355	0.718772	1.18855	1.38604	1.40847	1.02387	1.08096	0.989733	0.698104	0.642491	0.721647	0.67084	0.528563	0.805469
79777	-0.0542423	-0.638955	-0.21985	-0.499373	-0.222082	-0.0960205	0.00381683	0.00121699	-0.297923	-0.0722114	-0.136182	-0.280227	-0.161674	-0.212842	-0.457735	-0.127015	-0.150193	-0.238707	-0.763103	-0.774843	-0.731882	-0.606035	-0.633561	-0.655666
91452	0.633998	0.944684	0.858698	0.739674	0.919814	0.754377	0.869887	0.963155	1.05588	0.929293	1.04857	0.976563	0.275041	0.498343	0.583911	0.0944016	0.0720366	0.173865	0.577675	0.715048	0.596129	0.677818	0.785346	0.736668
84320	0.558515	0.516734	0.444869	0.612746	0.361226	0.641831	0.537248	0.551698	0.430524	0.438897	0.579716	0.501629	1.79144	1.60181	1.56513	1.93969	1.758	1.8389	1.11247	1.04138	1.0806	1.17129	1.12547	1.08043
84680	-0.995195	-0.501147	-1.26109	-0.508921	-0.675837	-0.487828	-1.87667	-0.413195	-1.21729	-0.407536	-0.590268	-0.461996	0.496711	0.318953	0.34314	0.339099	0.732308	0.646876	-0.69051	-0.763469	-0.698306	-0.629622	-0.694869	-0.667518
65057	0.877562	0.913104	0.919961	1.07452	0.821009	0.784707	0.807749	0.604842	0.766814	0.955082	0.626258	0.686279	0.066408	0.0121856	0.0145404	0.369965	0.168646	0.218509	-0.423268	-0.319656	-0.368932	-0.452277	-0.39407	-0.467945
55331	-0.100183	0.092562	0.0245467	-0.177987	0.0774268	0.0891989	-0.235255	-0.239033	-0.174015	-0.312305	-0.257995	-0.194812	0.34836	0.451533	0.516904	-0.029021	-0.0102905	0.0868146	0.535955	0.55386	0.411329	0.395114	0.555194	0.455327
22985	1.06118	0.92299	1.02494	0.958988	0.832011	0.852367	1.17673	1.07481	1.10637	1.05378	0.988357	0.949593	0.562615	0.643534	0.291606	0.341418	0.757629	0.776527	0.73033	0.762505	0.682136	0.765736	0.703221	0.806136
47	1.21204	1.17611	1.1069	1.26567	1.23317	1.31222	1.05592	0.904602	0.930715	1.0419	1.06799	1.08609	2.55726	2.6493	2.56436	2.45996	2.54164	2.45953	1.77692	1.66146	1.79086	1.89115	1.8203	1.96119
130013	-1.41252	-1.93876	-1.49402	-2.42351	-1.40454	-2.26385	-1.5252	-1.72396	-2.58071	-1.03255	-1.135	-1.55174	-1.31842	-1.12465	-1.26137	-1.30561	-1.40151	-1.31603	-0.836266	-0.705234	-0.769619	-0.787813	-0.895805	-0.831461
48	-0.548661	-0.389097	-0.253686	-0.00579326	-0.223162	-0.187317	-0.279239	-1.21461	-0.290957	-0.313669	-0.290176	-0.488562	0.740484	0.981715	0.905519	0.229208	0.454277	0.336117	0.358753	0.569199	0.401407	0.381541	0.73858	0.444738
50	0.930627	0.928062	0.877475	0.907557	0.858847	0.95633	0.90599	0.872777	0.774893	0.817865	0.840045	0.862754	0.174097	0.289854	0.051866	0.575959	0.346245	0.358544	1.82036	1.83696	1.79143	1.85782	1.93658	1.74198
26027	-1.19671	-1.15694	-1.08102	-1.18234	-0.85484	-1.23619	-1.17016	-1.31614	-1.4974	-1.40868	-0.930866	-1.01709	-0.662949	-0.602423	-0.693586	-0.457091	-0.476442	-0.545549	-0.711762	-0.675605	-0.698437	-0.624339	-0.630897	-0.665543
55856	0.615584	0.705611	0.537915	0.875761	0.73891	0.966067	0.37017	0.400966	0.378112	0.68442	0.517268	0.594271	1.40276	1.09911	1.26196	1.35973	1.20945	1.33385	1.75649	2.35236	2.04729	1.70996	2.11186	1.9447
122970	0.379062	0.980787	0.56048	0.625123	0.588175	0.663322	0.634447	1.0596	0.763081	0.89905	0.899892	0.86755	-0.216792	-0.406006	-0.320127	-0.0259468	-0.225303	0.257639	-0.229913	-0.0910753	-0.0283291	-0.0685501	0.0963331	0.125905
11332	0.261331	0.644425	0.336191	1.02737	0.92107	1.05373	0.0788792	0.226097	0.329527	0.481722	0.597218	0.635954	1.2636	1.28183	1.11253	1.37638	1.40348	1.21528	0.978106	0.995597	0.998616	1.09728	1.05781	0.956427
10005	0.0811717	0.0236627	0.145049	0.272774	0.0937109	0.157697	-0.0798855	0.010062	0.0103287	-0.218183	-0.0473011	-0.0955481	-0.361792	-0.386039	-0.398436	-0.0950213	-0.42723	-0.471252	-0.262091	-0.186406	-0.209892	-0.253323	-0.146737	-0.202164
23597	0.753491	0.74874	0.766364	0.83413	0.693048	0.835519	0.591887	0.482729	0.216589	0.507496	0.422941	0.542327	2.19519	2.13349	2.04174	2.34997	2.23521	2.27612	1.5666	1.54435	1.59813	1.5844	1.60164	1.53378
51	0.332025	0.190753	0.395083	0.172891	0.227538	0.247707	0.158999	0.14522	0.22535	-0.109193	0.083126	0.138964	0.204021	0.227642	0.156312	0.17275	0.149883	0.120045	1.27181	1.26576	1.35691	1.11241	1.22032	1.1656
8310	-0.0519694	-0.316953	-0.247322	-0.22416	-0.119243	-0.260543	-0.0325006	-0.129617	-0.0979723	-0.129144	-0.233791	-0.334982	1.2808	1.38243	1.25377	1.11714	1.2632	1.23917	1.09335	1.20243	1.08502	1.43765	1.39366	1.13274
52	0.630034	0.916325	0.771587	0.817137	0.913617	0.904546	0.520075	0.741464	0.670193	0.628902	0.76289	0.792049	1.25451	1.21333	1.24446	1.40463	1.33943	1.32159	1.15473	1.23272	1.14335	1.15824	1.24025	1.12517
53	0.448397	0.46197	0.445616	0.414929	0.219398	0.398818	0.137818	0.302747	0.0650656	0.267335	0.204243	0.335268	0.784706	0.79237	0.628013	0.684657	0.389346	0.631742	0.350596	0.514868	0.442444	0.277776	0.540507	0.332411
54	-0.196283	-0.928369	-0.300564	-0.547005	-0.321777	-0.295364	-0.456055	-0.163172	-0.324814	-0.563047	-0.367225	-0.406433	-0.510078	-0.532769	-0.646338	-0.198507	-0.235526	-0.321253	3.50974	3.82646	3.78746	3.56553	3.80692	3.73359
51205	-0.099447	-0.218161	-0.596101	0.0631126	-0.149555	-0.00383619	-0.0663847	-0.246736	-0.387408	-0.0154287	-0.0802521	-0.0381497	-0.419311	-0.468994	-0.445382	-0.591496	-0.650316	-0.515949	-0.220496	-0.510139	-0.379476	-0.0907119	-0.519606	-0.490294
84519	0.0719029	-0.225437	-0.193933	-0.310001	-0.362124	-0.491724	0.560831	0.160251	0.169246	0.034721	0.0516444	-0.142448	-0.544965	-0.527318	-0.609874	-0.293127	-0.226985	-0.240943	-0.721714	-0.723872	-0.65781	-0.868334	-0.765204	-0.819397
56	-1.01594	-1.1034	-1.75859	-1.17307	-1.16624	-1.24052	-1.18709	-0.992942	-1.01229	-1.17327	-1.20147	-1.0479	-0.361346	-0.392709	-0.369603	-0.482507	-0.471218	-0.441273	-0.708421	-0.550859	-0.691345	-0.611904	-0.700908	-0.650239
80221	-0.0376653	-0.286525	0.0325366	-0.37944	0.0304217	-0.204383	0.0252109	-0.0940396	0.0285928	-0.287095	-0.204314	-0.127734	1.09585	0.939239	0.844043	1.27895	1.27873	1.23082	1.42751	1.47428	1.43535	1.60691	1.52358	1.57379
197322	-0.258256	-0.351916	-0.31043	-0.510313	-0.348403	-0.34754	-0.38442	-0.446151	-0.345091	-0.583533	-0.413969	-0.461452	-0.159321	-0.161529	-0.172983	0.040705	0.0838541	-0.060149	-0.071961	-0.0233682	-0.05841	0.00200307	0.0764592	-0.103286
2180	0.544628	0.708658	0.495791	0.12928	0.308598	0.220998	0.437886	0.750791	0.530904	0.126742	0.336357	0.364174	0.284762	0.368806	0.38997	-0.0429279	-0.0126118	0.0668552	1.43047	1.49871	1.42312	1.4702	1.77275	1.61056
2181	0.632953	0.917192	0.857196	0.860185	0.930806	0.951797	0.36877	0.474362	0.390729	0.521899	0.670147	0.625938	1.33527	1.42427	1.58637	1.00689	1.08858	1.15071	2.23024	2.17411	2.33327	2.18353	2.19502	2.37473
2182	-0.024991	-0.0155299	0.237391	-0.305657	0.158261	0.18634	-0.0763943	0.0741021	0.218228	-0.666229	0.0712809	-0.0824277	0.0217082	0.376074	0.334826	-0.462191	-0.283772	-0.404078	0.679915	0.68081	0.645842	0.792984	0.693253	0.613702
51703	1.32367	1.24195	1.18044	1.20602	1.20054	1.13305	1.28581	1.11252	1.13446	1.06521	1.21109	1.13296	-0.703175	-0.683196	-0.749513	-0.601159	-0.427297	-0.538282	1.05545	1.03106	1.02487	1.05823	1.07309	1.09961
23305	-1.42081	-1.12307	-0.997415	-1.10441	-1.22598	-0.901078	-1.53868	-1.41881	-1.57192	-1.426	-1.6592	-1.14308	-1.41805	-1.42786	-1.43191	-1.47532	-1.48588	-1.41881	-0.668835	-0.619521	-0.578323	-0.67441	-0.729586	-0.624778
6296	-1.14763	-0.82992	-1.20157	-0.423661	-0.627002	-0.533076	-1.1637	-0.6638	-0.935516	-0.908285	-1.26199	-0.89341	-1.16786	-1.19681	-1.17675	-0.995445	-0.997613	-1.19865	-0.588914	-0.696855	-0.648117	-0.650246	-0.70222	-0.802569
84532	0.353912	0.232719	0.522983	0.284232	0.293128	0.229925	0.576566	0.463441	0.550545	0.360688	0.513812	0.45426	-0.417756	-0.332139	-0.436373	-0.260754	-0.180253	-0.228722	0.0223418	-0.0628883	-0.0624301	0.0455601	-0.0440483	-0.0983743
55902	0.171483	-0.200163	-0.275202	-0.223353	-0.187726	-0.490037	0.138528	-0.0693752	-0.25426	-0.0750591	0.0819873	-0.316155	0.648814	0.488584	0.451709	0.325585	0.386226	0.53117	0.258282	0.23458	0.247711	0.341211	0.292501	0.359738
59	0.21615	0.209512	0.610038	0.480634	0.310494	0.404267	0.203447	0.287086	0.867343	0.289166	0.156862	0.351091	2.15765	2.04267	1.99741	1.5909	1.8141	1.82899	0.0477951	0.0765813	-0.114394	0.0893378	0.171211	0.0135537
60	2.77647	2.7474	2.90291	2.76452	2.77288	2.64841	2.81104	2.8141	2.81277	3.02039	2.76313	2.70352	3.10184	3.13567	3.1316	3.22168	3.33697	3.27347	3.6814	3.65313	3.6441	3.66178	3.68176	3.64282
70	-0.287083	-0.49335	-0.580428	-0.240179	-0.863376	-0.547993	-0.261046	-0.401402	-0.553511	-0.384847	-0.704689	-0.600986	2.65649	2.94862	2.95534	2.65425	2.59059	2.68181	-0.849234	-0.818624	-0.885978	-0.850621	-0.765537	-0.831927
72	-0.644109	-0.900366	-0.840067	-0.61235	-1.06009	-0.655729	-0.709546	-0.918987	-0.87103	-0.691822	-0.443182	-0.839781	1.04413	1.00731	0.971629	1.2377	1.24085	1.1993	-0.788456	-0.784671	-0.768576	-0.748035	-0.72965	-0.715984
86	1.37746	1.21411	0.990063	1.16849	1.19745	1.20467	1.08914	0.958791	0.874892	1.04931	1.02735	1.0692	0.909955	1.16114	1.47993	0.427334	0.294465	0.334046	1.43951	1.57802	1.40755	1.31559	1.52041	1.42766
87	0.256866	0.540866	0.0313884	0.637755	0.791767	0.688026	-0.0743619	-0.0194419	-0.612105	0.213555	0.1716	0.239939	2.07224	2.06716	2.12548	2.28996	2.32563	2.25144	1.79288	1.6913	1.72185	1.58381	1.6162	1.58003
89	-0.675953	-0.861312	-0.61942	-1.29264	-1.09158	-0.901248	-0.753844	-1.18096	-0.979205	-0.902875	-0.823169	-1.04758	-0.509577	-0.499277	-0.53451	-0.399863	-0.331274	-0.570831	-0.685142	-0.670239	-0.771412	-0.644555	-0.760127	-0.701616
81	1.73628	1.34501	1.41303	1.00437	1.18877	1.15148	1.68467	1.34623	1.33669	1.22998	1.19779	1.11265	2.54957	2.71608	2.47382	2.4554	2.67614	2.56756	0.690386	0.57011	0.686901	0.553843	0.57249	0.5496
55860	1.65359	1.65917	1.54753	1.48317	1.55905	1.48824	1.68901	1.60736	1.56189	1.59295	1.62708	1.54247	2.28631	2.19109	2.24043	2.22652	2.16586	2.14906	1.17436	1.26106	1.16798	1.05564	1.27065	1.26094
10121	0.92297	0.872938	0.846597	0.928334	0.802316	0.832403	0.715737	0.617422	0.611808	0.808776	0.603943	0.667557	1.99092	1.98994	1.95314	1.92138	1.95475	2.05592	0.992713	0.993211	1.04079	1.0261	0.94293	0.903264
10120	1.14964	0.987618	1.04165	1.15575	1.21333	1.2224	1.32574	1.23549	1.27916	1.22885	1.32176	1.48365	0.801474	0.739456	0.660506	0.70789	0.957703	0.943411	1.27131	1.29002	1.24826	1.34903	1.25149	1.33612
10097	0.867529	1.14355	1.28911	0.982057	1.24162	1.19649	0.688761	0.915937	1.08279	1.01066	1.14637	0.998518	1.26218	1.27312	1.35018	1.05573	1.01128	0.993719	1.67464	1.61101	1.65878	1.47833	1.48344	1.58915
10096	1.55498	1.60998	1.72762	1.39285	1.45733	1.42553	1.34119	1.39276	1.45528	1.52738	1.48196	1.42885	1.88383	2.06372	2.15421	1.60345	1.6512	1.6569	2.98471	2.92542	2.89965	2.99275	3.00031	2.99226
653857	-0.876009	-0.843305	-0.794337	-1.87804	-1.06314	-0.682538	-0.909493	-0.81245	-1.16384	-1.18119	-0.735993	-1.00658	-0.69741	-0.729312	-0.625492	-0.558937	-0.810885	-0.713416	-0.681945	-0.819493	-0.572741	-0.742011	-0.800419	-0.687637
79913	0.382988	0.337445	0.454844	0.284781	0.256049	0.248405	0.25148	0.273239	0.405165	0.292875	0.39829	0.337017	0.268101	0.169466	0.185369	0.49741	0.163141	0.269454	0.37266	0.297566	0.397763	0.308031	-0.0177542	0.268496
64431	-0.154095	0.0540739	-0.385076	0.162188	0.214486	0.095896	-0.284022	0.127651	0.318287	-0.244081	0.262611	0.202182	-0.120423	0.00646735	0.0891452	-0.197505	-0.24522	-0.231707	0.0701107	0.184429	0.20047	0.0404887	0.0564165	0.104132
93973	0.339633	0.223834	0.204223	0.219557	0.11179	0.156336	0.231966	0.153509	0.119267	0.213053	0.139718	0.0983545	0.796287	0.803696	0.80233	0.440486	0.456454	0.525448	0.853865	0.882859	0.838144	0.776827	0.875268	0.797251
90	0.623857	0.441925	0.30115	0.552331	0.422321	0.36927	0.45757	0.352681	0.349814	0.298753	0.341334	0.379252	1.48898	1.60006	1.62808	1.37082	1.3548	1.38543	0.445954	0.618884	0.560851	0.481852	0.548469	0.577817
91	-0.378256	-0.347282	-0.167705	-0.582373	-0.88151	-0.378322	-0.416922	-0.609148	-0.571957	-0.667498	-0.416562	-0.492158	-0.275627	-0.370473	-0.279224	-0.193623	-0.160001	-0.218368	-0.374119	-0.254774	-0.303118	-0.251576	-0.221999	-0.258209
130399	-1.06361	-1.39731	-0.968385	-1.22474	-0.818706	-1.09367	-0.942621	-1.12646	-0.905806	-0.591472	-1.09598	-0.76388	-1.70758	-1.52245	-1.54791	-1.62678	-1.72831	-1.78719	-0.741718	-0.803464	-0.713449	-0.69899	-0.663111	-0.695593
92	-0.146216	-0.102231	-0.0683587	-0.29936	-0.103142	-0.263502	-0.0617957	0.220599	-0.0460542	0.235077	0.1464	0.162339	0.886518	0.971364	0.973914	0.75785	0.892076	0.933167	0.00313455	-0.13273	0.0130598	0.21809	-0.00604711	0.00911508
93	-0.255403	-0.129816	-0.256023	-0.220071	-0.0474821	-0.135037	0.0213955	-0.145464	-0.0630116	-0.0805508	-0.198969	-0.315451	-0.291655	-0.267038	-0.235913	-0.236079	-0.155604	-0.273915	-0.165264	-0.0925021	-0.231942	-0.0788333	-0.0928741	-0.0443746
91703	-1.01781	-0.765643	-0.778811	-0.912814	-0.932466	-0.954392	-1.01011	-0.966834	-0.8109	-0.701356	-1.26885	-0.936575	-0.880901	-0.915534	-0.907814	-0.818723	-0.907822	-0.88073	-0.708587	-0.685174	-0.699838	-0.723831	-0.715696	-0.669351
97	1.08695	1.04741	0.854885	1.1828	1.15372	1.33617	0.87746	1.08505	0.816431	1.17898	0.875903	1.19362	0.979689	0.889284	0.989599	0.71108	0.754939	0.74831	0.31388	0.369197	0.557571	0.171851	0.283292	0.47884
100	0.955418	1.02392	1.14589	1.19592	1.13178	1.241	0.763366	0.92389	0.880581	0.984901	0.976264	1.00159	0.826617	0.569137	0.685221	0.849927	0.583852	0.714707	0.74085	0.697848	1.03157	0.925262	0.884302	1.23752
132612	-1.81361	-1.28543	-1.91389	-1.18215	-1.83938	-1.51979	-1.54647	-0.925477	-1.12827	-1.06263	-1.17343	-1.06522	-1.33175	-1.54343	-1.41334	-1.16889	-1.28304	-1.38128	-0.837982	-0.734295	-0.82706	-0.883286	-0.760192	-0.813393
161823	-0.352995	-0.334244	-0.228352	-0.219578	-0.0663789	0.0226683	-0.470195	-0.462861	-0.547819	-0.406183	-0.346147	-0.310705	-0.703546	-0.584847	-0.666436	-0.610225	-0.780467	-0.645562	-0.713301	-0.603662	-0.609934	-0.70646	-0.662547	-0.66
102	1.04221	1.03809	1.11692	1.16018	1.22363	1.16334	1.11521	1.09261	1.08005	1.4072	1.27582	1.25306	1.43923	1.44424	1.4653	1.45928	1.41331	1.48361	0.946177	1.05328	0.92809	1.10631	1.31231	1.21691
8038	-0.69114	-1.49371	-1.82719	-0.582691	-0.909812	-2.29074	-0.684828	-0.896965	-1.58267	-0.0792292	-0.301787	-1.3904	1.64332	1.61929	1.57348	1.51567	1.68946	1.68221	0.622839	0.296592	0.601436	0.451875	0.18267	0.408848
8751	-1.04982	-0.645862	-0.485629	-0.848657	-0.545908	-0.494629	-1.40634	-0.541586	-0.549262	-2.33859	-0.936627	-0.605664	0.386361	0.438816	0.234321	0.373008	0.493063	0.392042	0.281809	0.262012	0.356339	0.337403	0.120088	0.187559
6868	0.63275	0.483626	0.632877	0.540042	0.513834	0.489996	0.578051	0.551404	0.696008	0.612824	0.660183	0.613003	0.85993	0.934294	0.954606	0.880997	0.906848	0.917984	0.189191	0.282852	0.211111	0.0788768	0.256062	0.219474
8749	-1.35819	-1.4238	-1.21253	-1.37566	-1.661	-2.74027	-1.4795	-1.46011	-2.51423	-2.07823	-1.1693	-2.4155	-1.47167	-1.49127	-1.58581	-1.35939	-1.58035	-1.6254	-0.820345	-0.78801	-0.876497	-0.804284	-0.751909	-0.860339
8728	-0.466906	-0.43757	-0.432556	-0.231457	-0.384276	-0.937068	-0.483396	-0.401574	-0.4407	-0.463146	-0.533896	-0.644571	0.943772	0.979181	0.861138	0.891462	1.076	0.9344	-0.246674	-0.360147	-0.297459	-0.242513	-0.357454	-0.389774
8747	-1.63355	-1.22316	-1.97388	-1.05157	-1.7201	-0.940793	-1.58209	-1.04933	-1.21292	-1.8562	-1.40078	-1.11625	-0.704033	-0.702907	-0.845586	-0.66479	-0.384812	-0.562956	-0.804589	-0.712365	-0.676455	-0.724303	-0.754093	-0.831494
53616	-1.11984	-1.03869	-1.26409	-1.05261	-1.39121	-0.900274	-1.31538	-1.17397	-0.697408	-1.26559	-1.01341	-0.800724	-1.12441	-1.20476	-1.10991	-1.07605	-1.19723	-1.22959	-0.904548	-0.857185	-0.95009	-0.896995	-0.877772	-0.877541
10863	-0.881262	-0.49053	-0.463665	-0.604149	-0.296158	-0.120488	-0.455379	-0.372567	-0.518016	-0.340851	-0.135658	-0.0168674	-1.2826	-1.23204	-1.20687	-1.05564	-1.16607	-1.15863	-0.898215	-0.77186	-0.829433	-0.80972	-0.807113	-0.804225
101	0.732547	0.915724	0.791354	0.647658	0.300255	0.389195	0.710077	0.811701	0.697124	0.786936	0.518222	0.562265	-0.136688	-0.169358	-0.239609	0.122361	0.057176	0.0241961	0.159306	-0.141619	0.18728	0.174192	-0.0651814	0.211436
8754	-1.08893	-0.806962	-1.13082	-0.426448	-0.385044	-0.513028	-0.932689	-1.32869	-1.22916	-0.571562	-0.975514	-0.403466	1.5163	1.60369	1.62883	1.37319	1.5187	1.60226	2.11951	2.17636	2.11501	2.2083	2.33576	2.24893
9510	0.83191	0.796406	0.159708	0.83169	0.870668	0.85642	0.807296	0.998816	0.213666	1.02507	1.14551	1.1638	0.525451	0.57782	0.591761	0.213661	0.245885	0.223554	-0.636691	-0.625923	-0.563315	-0.586273	-0.610601	-0.63585
81794	-0.676783	-0.494116	-0.0658778	-0.59717	-0.323069	-0.189068	-0.615095	-0.188667	-0.281193	-0.337729	-0.274793	-0.299694	0.22821	0.135411	0.0624652	0.643844	0.647655	0.656082	-0.851239	-0.867511	-0.81359	-0.905279	-0.885827	-0.926588
81792	-0.617279	-0.578657	-0.938804	-0.675247	-0.593579	-0.735967	-0.555146	-0.531609	-1.14321	-0.497877	-0.912243	-1.06382	2.11633	2.11158	2.01018	2.07934	2.20932	2.20072	-0.901049	-0.855916	-0.843104	-0.731616	-0.809551	-0.832041
140766	-0.815661	-0.364939	-0.459807	-0.320568	-0.509638	-0.325557	-0.546314	-0.605761	-0.674331	-0.259619	-0.360242	-0.636203	0.162468	0.119736	-0.0275315	0.111459	0.0329108	-0.024208	-0.837583	-0.865042	-0.920042	-0.759525	-0.816595	-0.841168
170691	-1.09547	-1.01113	-1.08151	-1.03198	-0.83744	-0.964882	-0.978502	-1.22555	-1.30567	-1.23348	-1.06678	-0.858612	-0.917146	-0.932663	-0.9478	-0.989048	-0.751898	-0.912826	-0.880373	-0.805068	-0.847507	-0.888868	-0.820207	-0.879588
80070	-1.83633	-1.79941	-1.67177	-1.24729	-1.44741	-1.13736	-1.42918	-2.26443	-1.62725	-1.0581	-2.35667	-2.44916	-1.2587	-1.33538	-1.23111	-1.22981	-1.22581	-1.32103	-0.82775	-0.904517	-0.853242	-0.886135	-0.813643	-0.858409
9508	-1.74278	-1.65173	-1.20993	-0.951596	-1.45635	-1.60988	-1.80908	-1.80475	-1.39331	-2.31812	-1.37388	-1.31653	-0.57224	-0.491369	-0.282819	-0.991057	-0.901093	-1.35638	-0.818756	-0.826566	-0.885283	-0.893936	-0.863591	-0.898266
11096	-2.31687	-1.47616	-1.53037	-2.05668	-1.83735	-2.63688	-1.74652	-1.9842	-1.34511	-1.17286	-1.81685	-1.42043	-0.149095	0.203338	0.397074	-0.525805	-0.573778	-0.450265	-0.543014	-0.763857	-0.726901	-0.65528	-0.846041	-0.794459
11174	-1.48336	-1.3696	-1.35886	-0.962179	-1.06985	-1.60328	-1.08768	-2.1124	-1.22953	-1.61996	-1.6543	-1.36351	0.379596	0.408013	0.355523	-0.227203	0.194189	0.0813409	-0.831407	-0.726982	-0.871619	-0.845162	-0.793147	-0.772179
56999	-0.831785	-1.00738	-0.55875	-0.770504	-0.676868	-0.710889	-0.954432	-0.858322	-0.636189	-0.800076	-0.757331	-0.846861	-1.03368	-1.00291	-0.96134	-0.846241	-0.865439	-0.822278	-0.722531	-0.73049	-0.813935	-0.741087	-0.74851	-0.795848
57188	-1.13724	-0.996774	-1.1087	-1.01944	-0.988392	-0.995869	-0.968269	-0.914268	-1.52458	-0.790746	-1.42185	-1.17893	-0.136489	-0.0966039	-0.104156	0.023862	-0.0829685	0.0782328	-0.719629	-0.753468	-0.756895	-0.632246	-0.708516	-0.78664
54507	-0.745891	-1.2226	-1.18692	-1.33065	-1.61205	-1.38718	-1.16378	-1.00121	-0.74679	-0.824953	-0.959157	-1.13551	0.0401942	0.0139693	-0.102237	-0.0129659	0.0644792	0.00949858	0.0850114	0.26252	0.201002	0.142005	0.152874	0.0776239
11033	0.978492	0.856855	1.02685	0.816582	0.595664	0.712802	0.790987	0.902836	0.876517	0.973793	0.786205	0.954882	-0.476737	-0.515628	-0.409344	-0.341008	-0.37931	-0.444676	-0.464964	-0.282796	-0.376596	-0.488716	-0.497038	-0.523396
55803	-0.243594	-0.209236	-0.154669	-0.887422	-0.470703	-0.524865	-0.41849	-0.126473	-0.404228	-0.667115	-0.503646	-0.693747	-0.407365	-0.469523	-0.571829	-0.0934763	-0.233441	-0.362603	1.52964	1.39805	1.52161	1.27738	1.29041	1.33709
103	1.86455	1.86003	1.88748	1.80761	1.72527	1.66462	1.86975	1.761	1.84314	1.86584	1.74363	1.67779	2.4503	2.34944	2.23542	2.65937	2.57521	2.56072	0.996571	0.913554	1.03303	1.02889	1.00546	0.988156
104	-0.233219	-0.229579	-0.118979	-0.164624	-0.232212	-0.0819808	-0.0806706	-0.466221	-0.21596	-0.23667	-0.173115	0.0748061	0.478817	0.467143	0.449519	0.720674	0.854153	0.665155	-0.116328	-0.125483	-0.218056	-0.176116	-0.125447	-0.151908
23536	0.54839	0.562757	0.578694	0.579519	0.733927	0.678306	0.129417	0.199448	0.177025	0.491618	0.453201	0.378162	0.961295	0.999046	1.02736	0.916052	0.743245	0.624643	0.238337	0.0891666	0.303186	0.00894354	0.0554078	0.0157746
134637	-0.504481	-0.178659	-0.311626	-0.159565	-0.160586	-0.251248	-0.533991	-0.49042	-0.445235	-0.399953	-0.22783	-0.365089	-0.266944	-0.32847	-0.137303	-0.467169	-0.708692	-0.719393	-0.728899	-0.536651	-0.810835	-0.742894	-0.805632	-0.773732
113179	-0.131184	-0.221578	-0.105219	-0.123856	-0.577004	-0.131086	-0.426829	-0.118076	-0.310061	0.0113868	-0.216659	-0.242931	0.0285434	0.0495921	-0.00420078	0.215291	0.318944	0.14616	-0.331568	-0.205168	-0.317953	-0.477801	-0.341492	0.0547583
57143	-0.0206093	-0.126933	-0.10542	-0.11504	-0.271126	-0.0831644	-0.17628	-0.248151	-0.174302	-0.154591	-0.203904	-0.112926	0.557616	0.340591	0.347837	0.345436	0.372957	0.452242	0.0644568	0.138033	0.0558592	0.0583666	0.268688	0.0958226
90956	0.379585	0.256109	0.214468	0.5061	0.407238	0.485534	0.269262	0.285899	0.271775	0.153319	0.257667	0.357598	0.291724	0.242395	0.260046	0.184572	0.154464	0.274689	0.74538	0.716631	0.667584	0.629496	0.625207	0.567718
203054	-0.2067	-0.724608	-0.0555592	0.0908531	-0.102317	-0.0328771	-0.153744	-0.493771	-0.161485	0.201802	8.16297e-06	0.0513357	-0.427427	-0.405046	-0.298395	0.114068	-0.0248477	-0.262821	-0.30948	-0.296488	-0.450238	-0.215968	-0.353141	-0.356137
107	-1.38651	-1.60499	-0.763161	-0.931754	-2.25848	-1.43927	-1.14197	-1.43768	-0.851357	-0.918208	-2.68575	-2.58329	-0.408145	-0.493647	-0.468537	-0.304297	-0.362705	-0.475591	-0.27187	-0.189513	0.155783	-0.35321	-0.29434	-0.0507962
55811	-1.32744	-1.20755	-1.13848	-1.52911	-1.50195	-1.00571	-1.86662	-1.61282	-1.68074	-1.30272	-2.8721	-1.33178	-1.20887	-1.09547	-1.10366	-0.948609	-1.07437	-1.03142	-0.92351	-0.722498	-0.801767	-1.01968	-0.863485	-0.824673
108	-0.637431	-0.88474	-1.27217	-0.928272	-1.05752	-1.06394	-0.400991	-0.998719	-0.62989	-0.879614	-0.710924	-1.59131	-0.796028	-0.765525	-0.793246	-0.717954	-0.81601	-0.742223	-0.791649	-0.689041	-0.713805	-0.746187	-0.686554	-0.697827
109	-0.373471	-0.304238	-0.399009	0.159412	0.137707	0.198073	-0.793928	-0.372464	-0.707452	-0.23073	-0.123663	-0.0236857	0.256495	0.253863	0.196119	0.115103	0.0295288	0.0249426	1.95363	1.95265	1.91502	2.03933	2.02969	1.98131
113	0.598126	0.763791	0.591634	0.776858	0.668468	0.645437	0.668346	0.682267	0.464271	0.872121	0.563867	0.430187	0.0326011	0.0979548	0.262389	0.10856	-0.0788799	0.0125882	1.67434	1.50187	1.61623	1.59611	1.60431	1.74019
114	-1.73593	-2.9039	-0.945584	-1.55655	-1.67427	-1.39232	-1.09935	-1.66402	-1.37184	-2.32167	-1.76254	-2.73659	-0.524118	-0.616867	-0.595402	-0.300454	-0.0940266	-0.097189	-0.972725	-0.804132	-1.00047	-0.8465	-0.903688	-0.8309
115	-0.0474876	-0.365213	0.0492487	-0.343491	-0.412514	-0.680107	0.00355673	-0.364911	0.116222	-0.343546	-0.348971	-0.369457	0.686261	0.71862	0.626763	0.78416	0.761324	0.885979	0.238994	0.191169	0.170872	0.210634	0.189663	0.152094
117	-2.45851	-0.854124	-1.48566	-1.05636	-1.17409	-1.21216	-0.939848	-0.861159	-0.674017	-1.02081	-0.888966	-1.3474	-1.20156	-1.31485	-1.33343	-0.893712	-1.04156	-1.02622	-0.692611	-0.699318	-0.76378	-0.686447	-0.669008	-0.647834
118	0.960095	0.862618	0.93916	0.504577	0.790838	0.740038	0.986582	0.892977	1.00576	0.830634	0.906519	0.684107	1.34983	1.28877	1.16159	1.46954	1.57408	1.52308	0.945107	0.765017	0.973199	0.695792	0.610291	0.668148
119	-1.2878	-0.969251	-0.702798	-0.755687	-0.556509	-0.632592	-0.614216	-0.57599	-0.522301	-0.807651	-1.63698	-0.687358	-0.406569	-0.381886	-0.403524	-0.314851	-0.306904	-0.308058	0.0702607	-0.13492	-0.229826	0.00375125	-0.145381	-0.256863
120	1.65678	2.07858	1.99934	1.78033	2.00402	1.84899	1.9629	2.17468	2.08129	1.89579	2.10171	1.83649	1.3328	1.41699	1.53929	1.77512	1.74722	1.75126	1.70863	1.59818	1.91	1.65438	1.44595	1.88753
127	-0.361595	-0.650073	-0.548637	-0.881732	-0.289191	-0.563016	-0.0497382	-0.719368	-0.460871	-0.221703	-0.438857	-0.317523	-0.766447	-0.746267	-0.71324	-0.863266	-0.809745	-0.759856	-0.760261	-0.622876	-0.655612	-0.835734	-0.737464	-0.750745
128	1.28049	1.0836	1.12923	1.03237	1.07364	1.0801	1.14748	1.11119	1.06981	1.05016	1.23491	1.14612	1.53862	1.67026	1.77737	1.31864	1.42173	1.41309	0.588178	0.768989	0.661144	0.583036	0.849565	0.6
131	-1.09461	-0.974723	-1.51722	-1.14105	-0.927523	-1.00059	-0.781837	-1.20841	-1.0258	-0.992973	-1.23984	-0.997108	-1.70882	-1.66144	-1.58933	-1.4954	-1.61329	-1.73871	-0.822649	-0.838145	-0.866457	-0.825835	-0.739548	-0.76024
137872	0.86179	0.738555	0.752688	0.336287	0.459338	0.0721937	1.00244	0.972437	0.909205	0.584342	0.862164	0.461001	0.565422	0.450421	0.449073	0.383008	0.628319	0.64484	-0.375225	-0.407926	-0.488304	-0.360833	-0.461817	-0.396445
55256	0.498028	0.473562	0.194597	0.647931	0.311116	0.38591	0.446449	0.5219	0.439301	0.377345	0.211196	0.28116	1.10511	1.08793	1.22179	0.82255	0.866969	0.86875	2.06115	2.14712	2.15436	2.23399	2.33906	2.35473
51094	1.20761	1.04516	0.95822	1.01401	1.06726	1.09058	1.34639	1.07222	1.20247	1.0678	1.15396	1.14114	1.70948	1.72663	1.68623	1.37654	1.42107	1.41573	1.71293	1.60902	1.60651	1.69443	1.69805	1.61915
79602	1.07364	1.20036	1.06789	1.30003	1.2534	1.2291	1.10948	1.1854	1.12031	1.19031	1.16244	1.2091	2.00629	1.82944	1.78044	1.99097	2.08292	2.05782	1.1864	1.14508	1.13727	1.04158	1.11353	1.11874
132	0.186904	0.0308007	-0.116794	0.011761	0.124955	0.0990835	0.212606	-0.171891	0.0411036	-0.0568177	-0.0855409	-0.119127	0.518889	0.674809	0.910633	0.254225	0.0847001	0.12645	0.847156	1.17394	0.897212	0.850903	1.24795	0.98919
133	-0.894927	0.197549	-0.599877	0.233276	0.619422	0.183133	1.05674	1.03255	0.622194	1.15139	1.38267	1.81804	1.49362	1.44607	1.43991	2.51931	2.4288	2.36039	0.875691	0.649251	0.550872	2.12808	2.08835	1.90076
23394	1.25468	1.25107	1.25318	1.22077	1.23964	1.19651	1.26432	1.26589	1.25843	1.22944	1.22328	1.25587	1.3557	1.48068	1.48529	1.00243	0.974965	1.2038	1.89782	1.7834	1.80074	1.88872	1.77989	1.87798
22850	0.559152	0.812917	0.820637	0.842418	0.8784	0.780567	0.39264	0.516151	0.643994	0.822253	0.796416	0.719548	0.913264	0.910922	0.858711	1.08354	0.939948	1.06702	0.863718	0.875112	1.00715	0.554382	0.709144	0.733152
84890	1.24439	1.27162	1.20114	1.16289	1.15801	1.16876	1.0789	1.03425	1.00297	1.06411	1.1276	1.11085	1.12724	1.18951	1.21562	0.866404	0.818674	0.978808	1.9932	1.91817	1.96663	1.68523	1.64668	1.5723
134	-0.462456	-0.92213	-0.654932	-1.6108	-1.36775	-0.665912	-0.560723	-0.787414	-1.47936	-0.802963	-0.583769	-0.829244	-0.0749178	-0.0979122	-0.157566	0.394355	0.171056	0.0998225	-0.784604	-0.736287	-0.784459	-0.706828	-0.81441	-0.815816
136	-0.492769	-0.5771	-1.15964	-0.427284	-0.281448	-0.512871	-0.285984	-0.0717046	-0.545852	-0.184505	0.0978432	0.163521	1.47178	1.30678	1.30442	1.59851	1.63443	1.63584	1.02823	1.14912	1.09606	1.4958	1.5317	1.61272
83440	1.02348	1.0093	0.869257	1.00913	0.981137	0.957761	1.13978	1.03891	0.868843	1.07162	1.11089	1.18215	1.11121	1.0915	1.05075	0.809121	0.880944	0.874184	1.01144	1.01691	1.00949	1.10541	1.18626	1.21229
141	-0.403706	-0.463355	-0.295401	-0.240625	-0.228438	-0.188629	-0.758427	-0.543426	-0.64392	-0.558759	-0.483141	-0.392294	-0.58946	-0.614696	-0.657853	-0.672259	-0.614804	-0.611849	0.145276	0.0486784	0.168693	0.128849	0.112541	0.243731
146	-1.45734	-1.22678	-1.24639	-2.53378	-1.29797	-1.15305	-2.04883	-1.40615	-1.07051	-0.840093	-2.12975	-2.53451	-0.380982	-0.325491	-0.48494	-0.175502	-0.126037	-0.273955	-0.872166	-0.797653	-0.778087	-0.824752	-0.806348	-0.83301
150	-0.628588	-0.677399	-1.57921	-0.838538	-1.14939	-2.18386	-0.899374	-0.604726	-1.15568	-2.31559	-1.036	-1.6118	-1.24111	-1.23404	-1.12674	-1.40016	-1.22832	-1.37603	-0.956677	-0.830949	-0.749825	-0.856296	-0.840858	-0.856178
153	0.112267	0.0625233	-1.04235	-2.13036	-0.374884	-1.06011	0.823167	0.786435	-0.233459	-1.25536	0.0557358	-0.75789	-1.33574	-1.39481	-1.37472	-1.27506	-1.36588	-1.34076	-0.869068	-0.835065	-0.860814	-0.918293	-0.895512	-0.85322
154	1.90783	1.73871	1.8778	1.64577	1.55407	1.2603	1.87374	1.93001	1.87994	2.05542	1.91085	1.6654	-0.0472652	0.0322325	0.200017	-0.0156599	0.112059	-0.0856383	-0.565349	-0.486286	-0.499533	-0.775696	-0.475957	-0.48837
155	-1.88125	-1.7807	-1.25402	-1.3252	-1.12175	-1.9097	-1.39713	-2.0341	-1.64759	-1.66694	-1.39507	-2.51098	-0.779139	-0.797642	-0.894763	-0.718439	-0.561789	-0.636726	-0.860695	-0.718407	-0.786107	-0.823189	-0.804016	-0.807804
11047	1.28677	1.27463	1.28338	1.3149	1.22194	1.21948	1.03701	0.937827	1.08865	1.28968	1.06053	1.08802	0.420283	0.283247	0.386296	0.65134	0.624389	0.625089	1.58796	1.58572	1.53553	1.52306	1.64096	1.41585
158	1.14218	1.31824	1.21909	1.33427	1.25378	1.34788	1.16103	1.20749	1.03814	1.05424	1.11525	1.09457	1.90803	1.76947	1.73872	1.94632	1.71073	1.91233	0.720532	0.712543	0.729587	0.713236	0.734864	0.6062
165	-0.249556	-0.258176	-0.697873	-0.20052	-0.0522843	-0.28079	-0.562909	-0.182988	-1.1332	-0.314774	-0.0293556	-0.117742	1.50578	1.38421	1.14763	1.93883	1.9517	1.91407	-0.342056	-0.302246	-0.267988	-0.208548	-0.245608	-0.446289
121536	0.0737232	0.063214	0.11375	0.0340212	0.182004	0.0858866	0.034557	0.0437239	0.0360794	0.127821	0.281792	-0.215065	-0.740428	-0.656425	-0.380317	-0.896227	-1.01248	-0.907491	-0.56417	-0.567239	-0.514881	-0.538948	-0.605007	-0.589647
64782	0.226536	0.384512	0.554725	0.486082	0.427315	0.276009	-0.262827	-0.38582	-0.116578	0.231464	0.0950542	0.252515	1.22464	1.18641	1.16309	1.45096	1.31499	1.35808	0.701941	0.561166	0.614327	0.735323	0.400719	0.56174
60312	-0.648935	-1.05318	-1.02552	-1.8003	-1.18923	-1.35311	-0.29496	-0.702332	-0.525498	-0.774452	-0.806209	-0.389465	-0.059711	0.389378	0.565149	-0.296308	-0.353243	-0.238883	-0.685082	-0.744661	-0.685976	-0.571922	-0.706894	-0.598582
134265	-0.831356	-0.68262	-1.62816	-0.601023	-1.00807	-2.15838	-0.480586	-0.878577	-0.967972	-1.06485	-0.939106	-0.727804	0.430287	0.355499	0.28195	0.77125	0.808426	0.810212	-0.138456	-0.153222	-0.400886	0.0146384	0.0307251	-0.380078
84632	-0.344447	-0.653244	-0.991927	-0.285036	-0.500316	-0.260481	-0.562254	-0.629083	-1.32325	-0.698391	-0.635282	-0.69271	-0.0944286	-0.270595	-0.28808	-0.64365	-0.576191	-0.540802	-0.850519	-0.761716	-0.770574	-0.823341	-0.778225	-0.817692
4299	-0.0177753	-0.353825	-0.16711	-0.119115	-0.00656721	-0.0895131	-0.0892851	0.0370018	0.179856	-0.00469025	-0.0590723	-0.370303	1.14178	1.12321	1.0517	0.856001	1.09087	1.07349	-0.00883829	-0.0283092	0.0112562	-0.0260849	-0.0520273	0.00537033
3899	-0.597704	-0.389544	-0.703002	-0.233714	-0.548936	-0.561316	-0.659114	-0.346074	-0.48479	-0.228106	-0.792635	-0.379528	0.393366	0.395769	0.40341	0.132421	0.30323	0.26055	-0.555409	-0.535465	-0.447017	-0.708031	-0.614427	-0.577195
27125	-0.48191	-0.476807	-0.0777556	-0.322229	-0.377313	-0.330522	-0.366153	-0.248137	-0.286139	-0.253325	-0.427608	-0.320027	0.402791	0.436643	0.501627	0.212463	0.381021	0.298973	-0.0744473	-0.0194966	-0.0383247	-0.0927891	-0.144519	-0.0876068
10939	0.672721	0.506045	0.476722	0.555393	0.543453	0.563609	0.579756	0.596325	0.444699	0.47673	0.528695	0.676314	0.906257	0.890161	0.853768	0.773183	0.782017	0.772556	1.27436	1.32465	1.2832	1.34063	1.36888	1.32211
125061	-0.823381	-1.25848	-1.72896	-1.54836	-2.44571	-1.72513	-0.627403	-0.835523	-1.41957	-1.01141	-0.77423	-0.75649	-0.451608	-0.515801	-0.526871	-0.167933	-0.243199	-0.37011	-0.390376	-0.172649	-0.269965	-0.0444117	-0.232762	-0.223487
54812	1.21827	1.15075	1.13585	1.09042	1.04585	0.971094	1.37601	1.29698	1.38918	1.18663	1.1773	1.18237	0.689706	0.668351	0.642386	0.708469	0.725997	0.734864	1.31598	1.22544	1.27748	1.26341	1.25473	1.25223
175	0.681172	0.789384	0.658474	0.695816	0.542626	0.715028	0.362658	0.662891	0.409289	0.567781	0.548566	0.541015	0.396687	0.441726	0.577782	0.469136	0.409133	0.514926	1.17262	1.34027	1.1394	1.36821	1.54544	1.31204
116987	0.132584	0.0661213	0.700821	0.200502	0.113978	0.0251706	-0.199483	0.111872	0.632531	0.134188	-0.0522789	-0.035042	0.585224	0.646416	0.561485	1.05082	1.08549	1.18747	-0.852487	-0.85056	-0.88014	-0.866735	-0.863774	-0.8458
116986	0.389004	0.0136685	0.371224	0.0840542	0.162223	0.170852	0.321732	0.225054	0.320166	0.300901	0.289382	0.172467	-0.00841832	-0.0662532	0.0230311	0.332079	0.214135	0.217179	-0.544892	-0.568756	-0.483005	-0.492481	-0.450867	-0.498623
116988	0.488635	0.398065	0.149932	0.450728	0.399111	0.290598	0.773369	0.610185	0.64712	0.726055	0.498492	0.55727	0.546302	0.426358	0.540556	0.656267	0.744676	0.604464	0.165489	0.353463	0.32011	0.251414	0.383579	0.239218
119016	0.0203663	0.247686	0.143647	-0.19177	0.0338842	0.0986603	0.12575	0.193013	0.235986	-0.0843237	-0.0430185	-0.0813946	-0.906953	-0.834784	-0.899821	-1.30321	-1.12816	-1.26854	-0.423625	-0.316795	-0.266066	-0.456552	-0.478628	-0.582996
79841	-0.474455	-0.764486	-0.738166	-0.816025	-1.13198	-0.740776	-0.862003	-0.593846	-0.542256	-0.635893	-0.487514	-0.798206	-1.37215	-1.51372	-1.29824	-1.05861	-1.41667	-1.395	-0.895822	-0.837588	-0.889625	-0.922689	-0.849178	-0.840937
340351	-0.962721	-1.67873	-1.05861	-1.90015	-0.987266	-0.88783	-1.67421	-1.38341	-0.972679	-0.826559	-1.2042	-0.876618	-1.49362	-1.55373	-1.49674	-1.46986	-1.57478	-1.53584	-0.837032	-0.928856	-1.04611	-0.94746	-0.888257	-0.92682
84871	-2.65602	-2.56817	-1.10824	-2.78386	-1.41231	-1.24554	-1.27955	-1.2389	-2.24732	-1.26487	-2.46715	-2.47437	-0.889551	-0.911551	-0.998922	-0.820633	-0.795064	-0.675692	-0.82539	-0.796245	-0.828174	-0.792158	-0.837218	-0.783497
60509	-0.6354	-0.754321	-0.868749	-0.346008	-0.45482	-0.295066	-0.662532	-1.0814	-0.659412	-1.16982	-0.762927	-0.828172	0.455214	0.480027	0.37126	0.104836	0.38918	0.291828	-0.665922	-0.800179	-0.730567	-0.689631	-0.6603	-0.712243
177	-0.319109	-0.437943	-0.290588	-0.219214	-1.02524	-0.361191	-0.121842	-0.270888	-0.154909	-0.409101	-0.353592	-0.305777	0.0942032	0.165037	-0.106845	0.370928	0.298578	0.306847	-0.617844	-0.575713	-0.610581	-0.474447	-0.570226	-0.578572
3267	0.407801	0.578013	0.531464	0.49504	0.533407	0.553993	0.186509	0.368542	0.434987	0.490315	0.558527	0.624195	0.500205	0.562787	0.614465	0.187433	0.365349	0.377848	0.581571	0.549	0.512273	0.469331	0.494225	0.453992
3268	0.597903	0.480508	0.573824	0.497953	0.41857	0.430274	0.687277	0.376207	0.573877	0.403048	0.487356	0.373352	-0.207518	-0.234551	-0.216432	-0.293798	-0.166145	-0.198159	-0.292204	-0.303541	-0.142578	-0.317057	-0.397236	-0.239969
55109	0.260135	0.628723	0.529383	0.382611	0.672306	0.621331	0.284688	0.448023	0.483182	0.574723	0.638925	0.591265	-0.240671	-0.158775	-0.089247	-0.358337	-0.385745	-0.387807	0.806646	0.754418	0.767444	0.627908	0.669951	0.632964
55750	0.228963	0.541817	0.352475	0.572409	0.514015	0.515966	0.0832459	0.227516	0.106562	0.239926	-0.0769145	0.246784	0.176088	0.262014	0.38198	-0.322585	-0.205863	-0.106616	-0.315149	-0.117652	-0.241166	-0.275955	-0.273914	-0.279929
178	1.1246	1.23499	1.28002	1.0612	1.21293	1.20342	1.05719	1.24662	1.30651	1.12237	1.23205	1.20161	0.618501	0.660117	0.961854	0.0435946	0.109274	0.197389	0.10564	0.105491	0.129624	-0.103804	0.0655704	0.0430388
79814	-0.537407	-0.5666	-0.514058	-0.543492	-0.480175	-0.36987	-1.08787	-0.86259	-0.689369	-0.891777	-0.616669	-0.668501	-0.677312	-0.692814	-0.808585	-0.898042	-0.902888	-0.789003	-0.833013	-0.78131	-0.878395	-0.755941	-0.835751	-0.834658
10554	0.914095	0.657743	0.865311	0.751162	0.541224	0.524932	0.947695	0.760123	0.829867	0.66346	0.564856	0.411899	1.34663	1.17323	1.07726	1.44311	1.42315	1.52327	0.125984	-0.0899447	-0.0314264	0.0199203	-0.0374539	-0.0105549
10555	0.0882389	-0.152705	0.0640167	0.325054	0.169928	0.270748	0.103905	-0.215315	-0.00818822	0.10848	0.167406	0.212601	0.449111	0.52254	0.444122	0.78088	0.719066	0.632802	0.795219	0.912331	0.876267	0.996211	0.987248	0.868435
56894	0.19309	0.243494	0.33703	0.326492	0.167934	0.221869	0.074617	0.109941	0.27682	0.197231	0.135747	0.151685	1.03185	1.02306	0.942035	0.829079	0.96703	0.875276	0.636483	0.617218	0.641493	0.58599	0.620199	0.547987
56895	0.338305	-0.0484379	0.038076	-0.068007	-0.231228	-0.205898	0.690891	0.438201	0.386372	0.671561	0.421933	0.494059	0.71426	0.63888	0.614982	0.577269	0.762349	0.735713	-0.321795	-0.256029	-0.162651	-0.213444	-0.163379	-0.109353
55326	0.328983	0.783473	0.402397	0.65447	0.834679	0.747315	0.791341	1.07878	0.809442	0.983414	1.01447	1.21143	-0.124525	-0.0305996	0.43776	0.096609	-0.00617073	0.107762	0.258283	0.391101	0.181115	0.66986	0.561505	0.609642
8540	0.388476	0.567839	0.508446	0.629872	0.678558	0.745999	0.249475	0.441378	0.429774	0.439816	0.474978	0.547372	1.05621	1.18465	1.25	0.365215	0.391099	0.500055	0.767617	0.991332	0.848815	0.880254	1.08535	0.927053
375790	-0.20967	-0.499972	-0.734216	-0.55254	-0.522306	-0.435277	-0.271778	-0.506529	-0.693306	-0.39897	-0.297884	-0.277823	1.6018	1.4822	1.35942	1.86446	1.96839	1.90851	0.965011	0.908258	0.934216	0.824781	0.769374	0.79398
183	-0.767263	-2.05926	-1.22331	-0.814666	-0.739975	-0.942098	-1.13328	-0.980241	-0.879949	-1.09452	-0.952616	-0.799379	0.0230838	-0.16919	-0.205214	0.20616	-0.0750453	-0.0768014	-0.899674	-0.810614	-0.78396	-0.846055	-0.85317	-0.888912
23287	0.553911	0.642817	0.683696	0.467205	0.512105	0.436287	0.738378	0.772843	0.802499	0.791307	0.860285	0.810131	0.357009	0.381785	0.438269	0.573922	0.453316	0.460916	0.362148	0.347125	0.361059	0.515823	0.441747	0.450625
185	-1.86021	-0.979779	-1.35106	-1.27692	-1.08131	-2.4775	-1.19118	-1.39014	-1.01796	-1.36604	-1.02893	-1.24949	0.153118	0.0387575	0.0805142	0.0310847	-0.225289	0.066703	-0.928729	-0.860616	-0.83929	-0.847388	-0.862528	-0.855559
57085	0.941126	0.92352	0.932936	0.777377	0.787308	0.845968	0.615454	0.619173	0.563856	0.58392	0.739614	0.712342	0.305489	0.338438	0.237703	0.130018	0.114097	0.132015	0.176968	0.290837	0.133873	0.315125	0.374667	0.043553
25909	0.405538	0.469992	0.491496	0.415586	0.530355	0.539463	0.388038	0.404146	0.50217	0.501272	0.624342	0.576473	0.844293	0.805872	0.953164	0.643311	0.569469	0.716265	0.342938	0.256991	0.275256	0.156771	0.233725	0.312636
191	0.520533	0.63453	0.492428	0.897149	0.935752	1.0201	0.300548	0.431508	0.232418	0.490796	0.599489	0.728122	2.41989	2.2263	2.22275	2.42327	2.32695	2.26589	1.41674	1.69332	1.64347	1.34665	1.65844	1.44666
10768	0.620945	0.599484	0.565094	0.550491	0.69926	0.579414	0.660503	0.425119	0.770499	0.711304	0.670849	0.665292	0.745442	0.736832	0.741148	0.261396	0.469622	0.39663	1.81212	1.88231	1.8016	1.75607	1.94011	1.77169
23382	-0.157452	-0.215249	-0.295654	-0.317579	-0.428858	-0.317647	0.0250475	-0.177211	-0.143646	-0.299651	-0.329422	-0.337336	-0.0407327	0.0118911	0.0635958	-0.203526	-0.305542	-0.218177	0.567623	0.256307	0.517011	0.702173	0.544428	0.759927
27245	0.0159978	-0.00680523	0.118383	0.0165714	-0.151619	0.00173499	0.164037	-0.0542264	0.0487937	0.0835498	0.143348	0.0217871	0.243587	0.071211	0.17448	0.439193	0.416799	0.443357	-0.34901	-0.490085	-0.377669	-0.42974	-0.396071	-0.497193
54806	-0.578592	-0.394164	-0.516945	-0.307592	-0.465107	-0.354517	-0.561319	-0.764374	-0.563257	-0.273172	-0.674753	-0.37957	-0.541329	-0.486436	-0.510166	-0.84667	-0.757632	-0.755488	-0.515994	-0.184252	-0.266846	-0.520403	-0.305916	-0.284187
79026	0.286216	-0.0071739	0.492615	-0.155424	-0.554759	-0.041024	0.436311	0.304398	0.594416	0.0188796	0.147908	0.267122	1.72111	1.66946	1.56064	1.82455	1.99457	1.90378	2.32422	2.24933	2.27836	2.50263	2.24158	2.2846
196	0.865098	1.02206	0.970008	1.13114	0.983054	1.08418	0.559455	0.863741	0.662514	1.35905	0.848152	1.16828	0.597074	0.98258	1.20387	0.362236	0.305729	0.343193	1.81885	1.68744	1.97083	1.62998	1.54941	1.77828
57491	0.555241	0.0330406	-0.021218	0.516924	0.0851947	0.171371	0.33839	0.252051	-0.408032	0.598133	0.0177294	-0.0421676	0.562453	0.776308	0.854514	0.153308	0.0547082	0.342433	0.891161	0.756213	0.926339	0.922832	0.728967	0.873503
10598	1.44857	1.24634	1.32039	1.46507	1.3631	1.41609	0.967457	1.02084	0.938639	1.28633	1.19745	1.27339	1.68349	1.53425	1.45226	1.61704	1.47904	1.44579	1.91212	1.91273	1.92045	1.82544	1.90374	1.91177
51327	-0.837764	-1.40624	-1.71269	-1.71786	-0.830809	-1.42104	-0.540738	-0.880462	-1.08239	-0.749721	-1.29636	-0.724269	-1.05086	-1.05631	-1.10718	-0.802338	-1.03414	-0.928282	-0.643237	-0.755672	-0.783153	-0.773549	-0.813123	-0.761093
64853	1.32094	1.4592	1.44894	1.44161	1.55022	1.4533	1.43561	1.42626	1.55197	1.39013	1.43679	1.47468	2.22594	2.28613	2.33716	1.99122	2.00607	2.06439	0.559939	0.425287	0.324243	0.475649	0.407708	0.457433
199	-1.05421	-0.61351	-1.47546	-1.75524	-1.61516	-0.642038	-1.53936	-0.428364	-1.99388	-2.23813	-2.08097	-1.6275	-1.00432	-0.955308	-1.06205	-0.855929	-0.917335	-0.996753	0.687046	0.873004	0.405355	0.776005	0.763236	0.510402
83543	-0.740882	-1.00275	-0.763454	-1.17126	-1.24069	-0.991174	-0.981526	-0.908321	-0.803834	-0.837255	-1.14082	-0.930279	0.272685	0.277575	0.204553	0.114436	0.183081	0.191007	-0.786336	-0.69239	-0.779852	-0.714009	-0.73512	-0.762564
9131	0.578847	0.61893	0.653007	0.710055	0.627436	0.72199	0.196402	0.378091	0.19784	0.366269	0.369184	0.498137	1.47207	1.40987	1.36592	1.25027	1.17039	1.23168	1.92684	2.02389	1.94574	2.13994	2.18049	2.06525
84883	-0.155092	-0.23468	-0.540794	0.141778	0.0577127	0.152836	-0.934211	-0.376741	-0.862828	-0.37176	-0.164326	-0.110516	0.943542	0.862386	0.787757	1.06901	0.91138	0.945151	0.304943	0.625182	0.559149	0.412078	0.57712	0.309357
51390	-0.802714	-0.735898	-0.638854	-0.66542	-0.38185	-0.410863	-0.971639	-0.943274	-0.705976	-0.818421	-0.787987	-0.676473	0.147229	0.182895	0.214064	-0.121791	-0.176323	-0.0425628	0.0481827	0.0344136	0.0181104	0.0334445	-0.12038	0.0778156
9447	-0.704786	-0.436195	0.140069	-1.16695	-0.812967	-0.983643	-0.817132	-0.250226	-0.00968302	-1.59199	-0.799238	-0.731807	-0.683822	-0.661601	-0.576615	-0.693735	-0.656166	-0.651161	-0.0996137	-0.2459	0.0608631	-0.388562	-0.338577	-0.116729
9255	0.754358	0.799353	0.782829	0.766653	0.744864	0.87979	0.750635	0.857263	0.807182	0.831874	0.873613	0.823699	1.18842	1.19288	1.23542	0.683757	0.806122	0.885921	0.983073	1.16644	1.06517	0.877857	1.04969	1.0578
7965	0.596353	0.54749	0.555065	0.659723	0.52064	0.623043	0.266535	0.219868	0.205066	0.447019	0.316858	0.444394	2.24837	2.12015	2.08774	2.18543	2.03248	2.06445	1.36808	1.34991	1.27653	1.42984	1.55544	1.42776
9049	1.11335	1.10753	1.11353	1.29967	1.10871	1.18827	1.20769	1.1509	1.10114	1.09904	0.985337	1.10002	1.21733	0.934703	1.04701	1.29879	1.27145	1.32154	1.4286	1.43334	1.51079	1.46982	1.40632	1.52347
23746	-0.911456	-0.999435	-1.03879	-0.982097	-1.03344	-1.63416	-0.666472	-1.11582	-1.26849	-0.901378	-1.46614	-1.20596	-0.664413	-0.60058	-0.706853	-0.33244	-0.407544	-0.536489	-0.765933	-0.804265	-0.80701	-0.850293	-0.786622	-0.790359
55966	-1.01354	-1.11002	-1.2554	-1.17688	-2.33938	-1.54605	-0.838066	-2.51454	-1.84915	-1.01037	-0.863013	-2.2247	0.077689	0.0219437	-0.134301	-0.227743	-0.2136	-0.169888	-0.832182	-0.833441	-0.857569	-0.804908	-0.83163	-0.782067
203	0.505656	0.326055	0.442229	0.26775	-0.0524225	0.133496	0.867964	0.735207	0.776493	0.531801	0.352325	0.465378	1.07202	1.00527	0.892367	1.24234	1.13124	1.09561	-0.331229	-0.364137	-0.227782	-0.185418	-0.254313	-0.264687
204	0.617173	0.704495	0.570306	0.811699	0.800026	0.806328	0.670201	0.798802	0.657258	0.795003	0.832499	0.8618	1.20424	1.16912	1.12466	1.29528	1.37431	1.33073	1.19587	1.00456	1.1865	1.25344	1.12704	1.28093
50808	1.08584	1.17157	1.1723	1.05403	1.26112	1.18705	1.08091	1.05258	1.17879	1.21654	1.21048	1.18182	1.04024	1.32126	1.52642	0.394014	0.625191	0.738514	0.758628	0.647863	0.798485	0.815771	0.805262	0.807681
26289	-0.534302	-0.0320169	0.924804	-0.675101	-0.200207	-0.974731	-0.887736	-0.343357	0.549859	-0.838097	-0.156056	-0.998585	0.200681	0.274055	0.226676	-0.112426	0.105919	0.127972	-0.798185	-0.823061	-0.825468	-0.891316	-0.830865	-0.880497
122481	-1.97431	-1.47211	-2.03085	-1.48088	-1.30089	-2.80678	-1.63399	-1.84475	-1.72211	-1.14534	-2.63574	-1.11058	-1.24718	-1.28683	-1.13615	-1.01832	-1.11243	-1.2382	-0.924396	-0.866317	-0.873426	-0.961692	-0.869964	-0.909364
8165	0.276667	0.405164	0.302622	0.488165	0.398166	0.480313	-0.0240101	0.145425	0.0482324	0.457816	0.344236	0.560254	0.321755	0.268067	0.191423	0.075706	0.10337	0.00353544	1.07833	1.16072	1.07225	0.890686	0.964153	0.923697
11216	0.409985	0.680224	0.67994	0.460483	0.5271	0.41875	0.554624	0.769147	0.717625	0.685701	0.635387	0.647293	0.603795	0.675478	0.686918	0.736071	0.815145	0.780873	0.179616	0.075725	0.130064	0.464561	0.423001	0.582172
11215	0.316425	0.522195	0.837554	0.492629	0.65337	0.646063	0.299958	0.618582	0.792539	0.716438	0.82588	0.841641	0.0682978	0.112925	0.190982	-0.0266493	-0.110511	-0.0744941	1.74014	1.42803	1.7122	1.40426	1.15247	1.51395
9590	-0.293576	0.0099852	-0.424249	-1.07675	-1.02255	-1.10601	-0.280949	0.0777864	-0.400499	-1.75729	-0.84433	-0.725102	1.77126	1.8915	1.84836	1.74397	1.8628	1.82857	1.15508	0.881138	1.11653	0.900062	0.81857	1.03177
11214	0.540263	0.693024	0.910063	0.227058	0.580248	0.469371	0.467736	0.604676	0.908976	0.49587	0.634667	0.16577	0.815287	0.819801	0.717124	0.612996	0.824186	0.757253	1.26223	1.10088	1.14146	0.980616	0.98859	0.93517
158798	-2.33842	-1.80329	-1.01841	-1.24248	-1.39856	-1.28939	-2.1202	-2.05144	-2.36332	-1.49866	-1.74597	-1.39489	-1.31079	-1.3385	-1.32586	-1.08683	-1.06682	-0.882402	-0.821569	-0.860241	-0.824982	-0.814153	-0.907123	-0.869882
9495	0.0197132	-0.0568114	-0.093511	-0.684695	-0.385243	-0.360742	-0.089187	-0.298415	-0.683942	-1.16733	-0.342906	-0.773727	-0.147193	-0.163693	-0.0703649	-0.160423	-0.0672207	-0.0942448	1.1151	0.930688	0.981561	1.21723	1.08819	1.19253
9472	-0.95491	-1.37291	-1.1788	-1.19812	-1.2934	-1.1549	-1.02993	-1.85196	-1.24818	-1.11159	-2.58237	-1.35324	-0.535271	-0.568831	-0.56017	-0.414276	-0.486516	-0.655477	-0.828328	-0.787713	-0.812728	-0.83618	-0.842241	-0.754279
9465	0.0176764	-0.0804678	-0.480206	-0.0864527	-0.3453	0.0783781	-0.187567	-0.117126	-0.577481	-0.0632423	0.159116	0.0941675	-0.245513	-0.294787	-0.185011	-0.151903	-0.320325	-0.152301	-0.615215	-0.654185	-0.619783	-0.617994	-0.658181	-0.637696
10270	0.731367	0.767541	0.719811	0.767713	0.646458	0.703448	0.806585	0.809708	0.784443	0.922766	0.800674	0.866684	1.24106	1.19626	1.08379	1.3924	1.35906	1.36946	0.191876	0.212178	0.240867	0.184671	0.284882	0.180228
26993	0.0442406	-0.00663134	0.305069	-0.135118	-0.109904	-0.060064	0.155909	0.0165473	0.227404	0.0845944	0.150667	0.0595134	-0.228159	-0.188795	-0.256151	-0.0486652	-0.0176136	-0.119527	1.02149	1.04909	1.00492	1.16896	1.08681	1.04806
10142	0.439909	0.702424	0.818916	0.408619	0.627795	0.471391	0.695678	0.772435	1.02521	0.694035	0.809736	0.67058	-0.481603	-0.402602	-0.379224	-0.721086	-0.566803	-0.489035	0.324934	0.316134	0.32554	0.186462	0.269373	0.294893
79647	0.733126	0.899908	0.951941	0.550705	0.932372	0.809609	0.367911	0.640653	0.761629	0.669572	0.970212	0.822954	0.925469	0.985663	0.977447	0.752712	0.728287	0.777954	2.1567	2.03209	2.17637	1.9843	1.89598	2.04789
55122	0.556064	0.397581	0.502657	0.512231	0.493035	0.491755	0.614126	0.433316	0.552377	0.371047	0.414092	0.432149	0.927426	0.936232	0.976256	0.862398	0.775277	0.938463	0.901804	0.919269	0.868305	0.910149	0.996736	0.882468
80709	0.679625	0.408606	0.561398	0.311161	0.143639	0.0599507	0.850455	0.655878	0.606659	0.678177	0.690573	0.684781	-0.365852	-0.485567	-0.407905	-0.177958	-0.0878238	-0.155556	0.566317	0.602103	0.625954	0.532673	0.537353	0.566916
10327	1.33073	1.40619	1.33501	1.42692	1.2034	1.42059	1.24733	1.29636	1.03568	1.05907	0.964186	1.01979	2.11781	1.86406	1.87502	1.97066	1.77845	1.8522	2.27607	2.37097	2.26231	2.34991	2.5363	2.33771
231	1.62579	1.46962	1.53514	1.60032	1.58004	1.57378	1.47014	1.41469	1.35886	1.49238	1.49315	1.48256	2.09165	2.05193	1.93448	2.07696	1.97945	1.9029	2.27915	2.78928	2.65393	2.43987	2.96667	2.60341
1645	0.226282	0.148149	-0.0818426	0.154321	0.0698367	-0.0900942	0.0851207	-0.0739249	-0.0378602	-0.140971	-0.185051	-0.255598	0.0270173	-0.00486838	-0.0646774	0.011676	-0.118786	-0.114025	-0.822615	-0.0314426	-0.635206	-0.76895	-0.0402525	-0.777982
8644	2.28905	2.06084	1.98943	1.8566	1.84259	1.60365	1.95338	1.86573	1.66521	1.83283	1.83385	1.64696	0.438712	0.31625	0.310213	-0.127015	-0.155928	-0.0661422	-0.0764137	0.509627	0.172802	0.0270117	0.644926	0.0347054
1109	-1.06367	-1.84663	-0.927075	-2.27342	-1.25614	-1.88146	-2.01182	-1.78101	-1.18395	-1.35558	-0.923465	-1.12794	-1.42891	-1.45839	-1.4424	-1.25588	-1.10837	-1.53974	-0.799961	-0.770355	-0.765289	-0.778976	-0.833538	-0.861599
83592	-1.61982	-1.01991	-1.1494	-1.23072	-2.02725	-1.25834	-2.83915	-0.67396	-2.04718	-2.5918	-0.841196	-1.11591	-0.472892	-0.515095	-0.398933	-0.440915	-0.404634	-0.460754	-0.651832	-0.637718	-0.582874	-0.708045	-0.661859	-0.663082
8574	1.15239	1.08784	1.04283	1.3361	1.29664	1.28572	1.31236	1.2592	1.2321	1.13453	1.11719	1.1249	1.22618	0.998684	1.04819	1.4355	1.42665	1.47057	1.26781	1.45794	1.48268	1.37752	1.48428	1.4939
22977	0.225846	0.0379582	-0.0510739	0.162893	0.172425	0.321851	0.204596	0.284931	0.0686645	-0.0480768	-0.00217175	0.115248	-0.241368	-0.26539	-0.309142	-0.0226469	-0.180319	-0.214404	-0.702778	-0.679754	-0.784987	-0.751087	-0.637377	-0.804375
207	1.17273	1.04606	1.08226	1.06574	1.07352	1.02671	1.0558	0.857261	0.954419	1.11877	1.00362	0.936465	1.55924	1.5186	1.37656	1.54477	1.575	1.57268	0.153207	0.213973	0.219198	0.100412	0.122845	0.203526
84335	-0.537818	-0.605319	-0.434615	-0.577574	-0.467498	-0.736345	-0.38502	-0.424282	-0.382653	-0.606264	-0.407116	-0.405235	-0.39224	-0.385781	-0.381406	-0.611438	-0.524766	-0.597759	-0.0157128	-0.159316	-0.0717637	0.0648041	-0.048938	0.0625275
208	0.112103	-0.0580708	0.0707102	0.0243497	-0.0940441	-0.126248	0.233623	0.113458	0.217424	0.112695	0.135335	0.0107242	0.912473	0.854357	0.761452	0.962483	1.08603	0.99853	-0.577691	-0.540602	-0.552167	-0.593233	-0.567063	-0.566711
10000	-0.0177537	0.00497635	0.103116	-0.157388	-0.056431	-0.159021	0.313414	0.127056	0.385877	-0.217513	0.0938345	-0.0143929	1.16457	1.25802	1.28553	0.973525	1.12415	1.12374	-0.704563	-0.664216	-0.690167	-0.676577	-0.65064	-0.629753
64400	0.853764	0.699604	0.797314	0.896463	0.858893	0.88814	0.601043	0.520645	0.606271	0.864907	0.877615	0.911543	1.04587	0.904976	1.02294	1.10107	1.04796	1.1091	-0.586222	-0.557657	-0.547445	-0.612949	-0.576113	-0.490698
210	0.303118	0.0407024	0.0431739	0.209459	0.228717	0.202256	0.291237	0.19512	0.0721311	0.227489	0.1035	0.215485	0.465775	0.431619	0.483677	0.352283	0.442062	0.483227	0.513916	0.723789	0.739383	0.641854	0.645221	0.788511
211	1.03508	1.13366	1.06742	1.1955	1.0712	1.08029	0.992791	1.09847	1.02484	1.16138	1.08322	1.11173	1.27415	1.23642	1.05723	1.18562	0.922246	1.20558	2.39293	2.36966	2.54198	2.27526	2.42029	2.37522
212	-1.05632	-0.943989	-0.720869	-1.84149	-1.2143	-1.19072	-0.869559	-1.3011	-0.936875	-0.954163	-1.58108	-1.18926	-0.891563	-0.938778	-0.855127	-0.810918	-0.76327	-0.692402	-0.827854	-0.777529	-0.772008	-0.795441	-0.795798	-0.81024
213	-3.59288	-1.86647	-3.20533	-3.04872	-2.47909	-1.74761	-2.12906	-1.74074	-1.3292	-2.21385	-2.81937	-2.2873	-1.28756	-1.32021	-1.34489	-1.23207	-1.16559	-1.22426	-0.855296	-0.873522	-0.862359	-0.907079	-0.827939	-0.957721
214	-0.969951	-0.617486	-0.483278	-0.522003	-0.35698	-0.292899	-1.1507	-0.780346	-0.71168	-0.552581	-0.924148	-0.547823	1.51021	1.71251	1.76903	1.40636	1.39514	1.41138	1.45361	1.24279	1.423	1.07826	1.10333	1.23282
126133	0.459088	0.478933	0.463819	0.473725	0.304185	0.408822	0.325994	0.257041	0.0979527	0.418362	0.141985	0.29984	-0.345112	-0.391993	-0.359336	-0.268835	-0.223099	-0.231182	0.78393	0.840989	0.933703	0.761349	0.741532	0.947752
5832	0.902311	0.874857	0.765169	1.00338	0.982282	1.01396	0.685032	0.852773	0.697256	0.976589	1.05179	1.09993	1.47424	1.44748	1.45774	1.52418	1.5019	1.52677	-0.423803	-0.257858	-0.316731	-0.463752	-0.372256	-0.243507
216	-0.856941	-0.300507	-1.13476	-0.862021	-1.68099	-0.628868	-0.94257	-0.223342	-2.90074	-2.03574	-2.12504	-1.93434	-1.36552	-1.49559	-1.34926	-1.42421	-1.61002	-1.23917	0.63723	1.22855	0.464707	0.807969	1.4728	0.654078
220	-2.24003	-1.79757	-1.18701	-1.11458	-1.35716	-1.21512	-1.27331	-1.17443	-1.00791	-1.25048	-1.86243	-1.19312	-0.450011	-0.446088	-0.337895	-0.418782	-0.429476	-0.519671	-0.73612	-0.784656	-0.753345	-0.772419	-0.831399	-0.733951
219	-0.979874	-0.671515	-0.887543	-0.296449	-0.612491	-0.535946	-1.19536	-0.941504	-1.08685	-1.00774	-0.585686	-0.850822	1.24539	1.21084	1.14675	1.094	1.25282	1.11743	-0.481849	-0.415753	-0.615935	-0.62713	-0.288977	-0.598862
10840	-0.63022	-0.984494	-0.521697	-0.694368	-0.402276	-0.407867	-0.310356	-0.726659	-0.366892	-0.54631	-0.454153	-0.448821	-0.024605	0.0739056	0.0183532	0.231056	0.138836	0.0158495	-0.69585	-0.840422	-0.702139	-0.799245	-0.756593	-0.752087
217	-0.109703	-0.129943	-0.683933	-0.433052	-0.643589	-0.643944	-0.0719351	-0.351801	-0.35844	-0.249473	-0.219563	-0.208378	1.8557	1.73383	1.66457	1.80985	1.95239	1.9131	2.17533	1.73138	2.18408	2.316	1.94587	2.26984
224	0.254802	-0.0578273	-0.0103394	0.223244	0.311978	0.357886	0.0560794	-0.0404238	-0.0858784	0.0435663	0.245211	0.185807	0.790888	0.768521	0.690733	0.270028	0.135675	0.248942	1.43068	1.56493	1.52775	1.56967	1.7601	1.7701
221	-0.444363	-0.908337	-0.714925	-1.17509	-0.742838	-1.1076	-0.838479	-0.618312	-0.867572	-1.23277	-0.737664	-1.22235	0.329774	0.347037	0.264973	0.574899	0.568051	0.487009	0.566612	0.824697	0.826777	0.400803	0.67357	0.533068
222	-1.18299	-1.31107	-0.952222	-2.13857	-1.27422	-1.96289	-1.80067	-2.17901	-1.55898	-2.12843	-2.0054	-2.49689	-1.08778	-1.20322	-1.11412	-1.03111	-1.03587	-1.11383	-0.849507	-0.796445	-0.839702	-0.889839	-0.815103	-0.876446
8659	-0.258902	-0.389271	-0.636836	-0.381949	-0.204797	-0.125045	-0.621643	-0.516782	-0.687675	-0.681451	-0.4209	-0.80692	0.609794	0.665323	0.56915	0.67289	0.590493	0.467294	-0.246859	-0.142048	-0.0640552	-0.269066	-0.29966	-0.264845
7915	0.817019	0.503891	0.319551	0.336044	0.463436	0.409839	0.728846	0.579622	0.320544	0.0160343	0.484993	0.326383	-0.0212402	0.0243425	0.0382477	-0.597585	-0.189749	-0.315593	0.022844	-0.0328833	-0.193391	-0.0896288	-0.0193312	0.0567056
4329	0.0564043	0.0237197	0.0413647	-0.0879232	-0.068494	-0.0606312	0.110254	0.111707	0.247218	-0.198727	-0.145359	-0.169252	-0.154982	-0.171132	-0.0979742	-0.445275	-0.431858	-0.356383	0.626559	0.682912	0.750565	0.548578	0.445316	0.474533
501	-1.05082	-0.926262	-1.35265	-0.292038	-0.600572	-0.602582	-0.976349	-1.16233	-1.232	-0.970607	-1.02679	-2.31869	0.861208	0.821916	0.767585	0.96475	0.924411	0.944954	-0.788938	-0.799159	-0.820975	-0.689925	-0.724177	-0.863438
64577	-0.352613	-0.130845	-0.626802	-1.03273	-0.880497	-0.899732	-0.458776	0.00217443	-0.315736	-1.01849	-0.210162	-0.301879	-1.5517	-1.50674	-1.52621	-1.72447	-1.5889	-1.21305	-0.733259	-0.710086	-0.703863	-0.614727	-0.647986	-0.749365
223	1.52178	1.45124	1.5515	1.43609	1.53504	1.4748	1.28087	1.41309	1.49015	1.52028	1.52775	1.36911	1.38698	1.1796	1.25887	0.507967	0.794354	0.835706	1.53917	1.59244	1.56663	1.52471	1.70618	1.56809
226	2.04486	2.19057	1.91526	2.15588	2.18746	2.08395	2.55463	2.48587	2.43904	2.49812	2.34658	2.37003	2.44648	2.52372	2.58701	2.58185	2.7801	2.77609	3.4475	3.52457	3.47983	3.58932	3.63486	3.55228
229	-1.44522	-1.71838	-1.57893	-1.76946	-1.55758	-1.47854	-1.51622	-1.22526	-1.60178	-1.50359	-1.92988	-1.68356	-1.15625	-1.07033	-1.1107	-1.10611	-1.05992	-1.16799	-0.891164	-0.869461	-0.82874	-0.935244	-0.86438	-0.906174
230	0.716533	1.41672	0.76781	1.49883	1.46221	1.36539	1.94785	1.95341	1.86399	1.9408	1.86925	1.82967	0.750163	0.645463	0.60056	1.65396	1.51421	1.60529	-0.247704	-0.304693	-0.209085	0.649275	0.188392	0.61017
56052	0.227731	0.151016	0.157469	0.323357	0.228429	0.328065	0.122668	0.0365733	-0.034164	0.205226	0.0323858	0.132894	0.836472	0.693789	0.723631	0.463781	0.550543	0.545419	-0.580359	-0.354422	-0.439458	-0.462465	-0.61404	-0.71228
79087	-0.371051	-0.452305	-0.289735	-0.578035	-0.753471	-0.464558	-0.0520193	-0.074194	-0.26184	-0.774782	-0.226598	-0.47357	0.159002	0.306363	0.161589	0.219662	0.287928	0.126777	-0.56941	-0.543455	-0.518468	-0.623956	-0.590871	-0.60062
79868	0.978956	0.894843	0.889212	0.683584	0.733811	0.747761	1.01889	0.929361	0.926335	0.761665	0.910797	0.954538	0.946469	1.01461	1.12027	0.503274	0.684396	0.754986	0.69601	0.683159	0.74672	0.557646	0.528088	0.53789
199857	-0.526808	-0.330186	-0.320572	-0.553168	-0.666378	-0.569419	-0.615037	-0.628147	-0.464173	-0.465544	-0.705593	-0.486364	1.04026	0.936543	1.04737	0.876904	0.703707	0.792203	0.884884	1.13032	1.0286	0.647447	1.0276	0.884927
85365	1.36839	1.31952	1.12271	1.00883	1.0815	1.05782	1.6941	1.61196	1.53233	1.1951	1.30181	1.30848	1.09108	1.0547	0.995121	0.98641	0.867611	0.985173	1.04305	0.903078	0.982358	1.15369	1.05621	1.03986
10195	0.434447	0.302649	0.218913	0.375398	0.275403	0.278693	0.294141	0.231702	0.144594	0.317069	0.159283	0.249721	0.983087	0.990596	0.840991	0.723721	0.691367	0.596341	0.417443	0.695324	0.440861	0.50305	0.701635	0.409216
29880	-0.699887	-0.282914	-0.222409	-0.666577	-0.222203	-0.422461	-0.385457	-0.456644	-0.504062	-0.308111	-0.234568	-0.317443	0.784669	0.684728	0.731878	0.588724	0.431673	0.470376	1.98019	2.19806	2.01501	1.90007	2.07568	2.02206
29929	1.0493	1.06335	0.981687	1.10129	1.02973	1.09004	1.05664	1.03442	1.07983	1.07807	1.08047	1.10311	0.451947	0.278738	0.695904	0.0936165	-0.307245	-0.0978884	-0.337128	-0.306161	-0.333312	-0.38553	-0.304714	-0.316127
79053	0.76144	0.84345	0.771755	1.05367	1.05926	0.98628	0.449328	0.592644	0.45158	0.830255	0.857758	0.793852	1.38206	1.34857	1.4419	0.908706	0.78772	0.871136	1.01043	1.3532	1.26676	1.16734	1.45395	1.32669
79796	0.0620653	0.199188	0.0855724	0.365683	0.259418	0.323582	0.23426	0.282198	0.335483	0.254367	0.266228	0.280538	1.22921	1.1852	1.28189	1.24869	1.26297	1.29945	-0.19331	-0.160174	-0.255142	-0.0763519	0.00349694	-0.0749375
238	-1.1529	-0.92602	-0.767324	-2.34279	-1.34793	-1.64842	-0.901661	-0.956717	-0.875943	-1.03138	-1.13843	-0.938712	-0.00960842	0.00309389	-0.19231	0.102362	0.167173	0.223469	-0.670479	-0.707661	-0.625897	-0.642447	-0.588441	-0.705574
8846	0.0100827	-0.260978	-0.0802472	0.124891	-0.0780904	-0.0235444	0.0990551	-0.0118221	0.0336946	-0.100623	0.0541454	0.0218696	0.00194104	0.0399915	0.0779435	-0.57946	-0.462036	-0.228368	-0.0188404	0.0872373	-0.114552	0.058411	0.00548967	0.04568
121642	0.0209907	0.148543	-0.224818	0.0519888	-0.0875631	0.0210861	0.0571865	0.0739654	-0.0815345	0.0242339	0.180608	0.207437	0.489886	0.326287	0.147687	0.422747	0.27326	0.408542	-0.626958	-0.54756	-0.430492	-0.615064	-0.629211	-0.613871
221120	0.495019	0.497671	0.480846	0.808489	0.669729	0.793096	0.520186	0.527816	0.372699	0.69333	0.643811	0.658396	1.10149	0.931884	0.86479	1.12465	1.03725	1.11912	0.572366	0.746336	0.710263	0.54338	0.626571	0.524593
54784	0.106412	0.109709	0.139606	-0.0547703	0.080828	0.147398	0.10597	0.00381907	0.271732	-0.0501712	0.13043	0.132324	-0.473504	-0.632459	-0.591034	-0.22782	-0.230289	-0.257826	-0.235769	-0.096151	-0.118261	-0.221025	-0.0415508	-0.247268
54890	0.557761	0.567327	0.636834	0.611901	0.578811	0.567105	0.966806	0.787366	0.95779	0.898419	0.515446	0.923313	1.08577	0.992766	0.996293	1.58312	1.46871	1.46031	0.511368	0.487752	0.507704	0.647889	0.725215	0.599958
84964	0.986976	0.961849	0.881877	0.965203	0.870391	0.880925	0.896319	0.887532	0.900238	0.913321	0.830652	0.890518	-0.234276	-0.104744	-0.241382	-0.36779	-0.26838	-0.302052	0.750024	0.645353	0.758909	0.729549	0.699692	0.721879
84266	0.867366	0.564941	0.77679	0.814629	0.727459	0.852045	1.0505	0.992073	0.944837	0.686496	0.789943	0.844308	-0.0615642	-0.266543	-0.144661	0.166568	0.0278208	0.157894	0.468627	0.612339	0.59639	0.538305	0.527678	0.484195
91801	-0.189514	0.136821	0.30502	0.0616488	0.281124	0.286191	-0.218415	0.0265395	-0.0922396	-0.0838386	0.219635	0.102126	-0.396312	-0.307424	-0.169967	-0.790174	-0.955989	-0.968189	-0.751291	-0.636439	-0.620812	-0.75022	-0.614154	-0.58729
55821	-0.975943	-0.974677	-0.656802	-0.911393	-0.929784	-0.895267	-1.02124	-0.73013	-0.80948	-0.901302	-0.958663	-0.868124	-1.26118	-1.28566	-1.28341	-1.16346	-1.09684	-1.16057	-0.808451	-0.799914	-0.821736	-0.781385	-0.800962	-0.795185
7840	0.514333	0.62821	0.666144	0.455486	0.625353	0.647697	0.523089	0.623512	0.739037	0.538201	0.55925	0.532776	-0.177867	-0.0195872	0.0648396	-0.131232	-0.116122	-0.17793	0.597453	0.26135	0.397193	0.721966	0.452604	0.655833
239	-1.15458	-1.41812	-1.03956	-0.860543	-1.12426	-2.44824	-0.979861	-2.29322	-0.880511	-0.854594	-1.26301	-0.993014	-1.12216	-1.10504	-1.2244	-1.02596	-1.0717	-1.25092	-0.773338	-0.566468	-0.715926	-0.795757	-0.708628	-0.80807
240	-0.148619	-0.211614	-0.363545	-1.59193	-1.38798	-1.61267	-1.36392	-0.410051	-0.536579	-1.12051	-1.66873	-0.820361	-1.01092	-0.995948	-1.01154	-0.749895	-0.820214	-0.861395	-0.626418	-0.613135	-0.175511	-0.544029	-0.749493	-0.188646
241	2.32365	1.707	1.57717	2.01389	2.0559	1.83748	2.38703	1.7963	1.76764	2.27886	2.15091	2.00969	0.344489	0.230083	0.115656	0.409564	0.663217	0.954355	2.6923	2.70507	2.49077	2.80381	2.8302	2.51821
80216	-1.51647	-0.656098	-1.30247	-0.86364	-1.20245	-0.810546	-1.49119	-0.374828	-1.08849	-0.723369	-1.10177	-1.16479	-0.0365931	-0.125844	-0.0605155	0.11356	0.0414853	-0.0466315	-0.645204	-0.575511	-0.617429	-0.606797	-0.50807	-0.542215
249	-1.45114	-1.17615	-1.39799	-2.13312	-1.61622	-1.97056	-2.0829	-1.04822	-1.13888	-1.46071	-2.45707	-2.12218	0.201934	0.141934	0.255478	-0.232466	0.089282	0.0486447	-0.685386	-0.737581	-0.65862	-0.626832	-0.670955	-0.741025
57679	-0.225262	-0.357338	-0.323806	-0.767677	-0.314689	-0.235878	-0.449649	-0.93959	-0.571854	-0.52801	-0.847666	-0.533596	0.2542	0.341147	0.469973	-0.177028	-0.123198	0.0251037	-0.446261	-0.409931	-0.451669	-0.432999	-0.433125	-0.376966
23600	-1.06258	-1.16429	-1.36923	-1.20672	-2.03748	-1.20659	-1.02648	-1.28215	-1.89333	-0.928359	-1.33456	-0.937105	-0.363971	-0.388703	-0.396899	-0.376704	-0.227896	-0.355987	-0.304462	-0.26446	-0.263156	-0.00790352	-0.183274	-0.162
55626	0.520637	0.374085	0.379636	0.348081	0.240651	0.43788	0.774929	0.342045	0.341729	0.297175	0.396775	0.377875	-0.0629008	-0.0302359	-0.056627	-0.159622	-0.076794	-0.107327	-0.348645	-0.295595	-0.384822	-0.385062	-0.4527	-0.408273
262	0.980655	1.11272	0.908884	1.15327	1.13754	1.22863	1.04789	0.976038	0.880355	1.01656	1.07758	1.19861	1.50456	1.5716	1.64904	0.794414	0.968024	0.932359	1.63881	1.60066	1.54999	1.46215	1.35641	1.25396
144193	-0.104435	-0.0578093	-0.0854167	-0.281885	-0.216987	-0.36736	-0.58344	-0.377353	-0.32233	-0.562645	-0.508587	-0.689972	-1.23417	-1.22934	-1.17599	-0.954032	-1.35134	-1.16447	-0.486106	-0.378039	-0.800268	-0.620465	-0.413755	-0.585208
265	-1.22149	-1.4751	-1.48426	-0.870193	-1.36067	-1.18036	-1.24837	-1.35307	-1.50653	-1.06958	-1.24221	-1.05154	-1.49176	-1.35465	-1.40063	-1.34065	-1.30876	-1.40723	-0.113519	-0.0604396	-0.115225	0.00447797	-0.01264	-0.133924
267	0.641189	0.396158	0.521743	0.0777353	0.372131	0.199944	0.595063	0.375644	0.584335	-0.0291176	0.290354	0.0321577	0.549245	0.524807	0.633095	0.37694	0.30613	0.359204	1.62462	1.57262	1.63334	1.65493	1.51891	1.53453
57463	-0.412709	-0.4168	-0.47085	-0.385472	-0.408377	-0.382392	-0.310495	-0.384247	-0.619896	-0.21971	-0.311487	-0.282918	-0.0148878	0.0337123	-0.00737741	-0.153743	-0.269485	0.279974	-0.658602	-0.694654	-0.593809	-0.731181	-0.667528	-0.673728
347902	1.02912	0.814838	0.802487	0.934217	1.04131	0.926577	1.04511	0.833946	0.931715	0.950607	0.866068	0.771032	2.31025	2.61824	2.74846	1.93551	1.87878	2.00823	-0.756282	-0.684771	-0.58893	-0.641652	-0.640456	-0.648351
9949	0.341215	0.473489	0.628489	0.29117	0.303889	0.309824	0.451508	0.526492	0.765835	0.514244	0.506948	0.303001	0.174436	0.232195	0.258011	-0.0566812	-0.0919405	-0.0530221	0.367712	0.522975	0.668443	0.247382	0.484857	0.524213
83607	1.17859	1.10559	1.11807	1.08908	0.979795	0.957453	1.11493	1.10214	1.03662	1.13184	1.0342	1.08746	1.74647	1.79579	1.9214	1.46091	1.36458	1.59712	0.141315	0.140759	0.148936	0.0808829	0.0993152	0.100246
81693	-1.14188	-2.21436	-0.704375	-1.4774	-1.95779	-1.20476	-0.90387	-0.845608	-1.03145	-0.718367	-0.883168	-0.574421	0.685789	0.642056	0.479655	0.92151	1.01896	0.894267	-0.585662	-0.579859	-0.704485	-0.619591	-0.666932	-0.639478
196394	-0.248078	-0.203909	-0.140214	-0.436548	-0.630694	-0.738783	0.0546793	0.124035	0.0357993	0.00302973	-0.147934	0.0536377	0.0189139	0.258368	0.238547	-0.0774058	0.0499417	-0.0514027	-0.661848	-0.623026	-0.710961	-0.702032	-0.564041	-0.725636
154796	-1.4687	-0.840438	-0.831613	-1.2601	-0.998118	-1.18824	-1.55823	-3.1602	-0.851891	-2.66775	-2.75076	-1.48931	-0.882775	-1.02658	-1.08814	-1.06662	-0.874913	-0.732055	-0.83112	-0.857068	-0.867692	-0.71238	-0.859388	-0.823371
154810	-0.827902	-0.406415	-0.568894	-0.407166	-0.314211	-0.152144	-0.921159	-0.577467	-1.44166	-0.648433	-0.89263	-0.58497	0.925355	0.990892	0.855965	0.668535	0.741986	0.721808	-0.627954	-0.675059	-0.635058	-0.637356	-0.711979	-0.601739
270	-1.29969	-1.09635	-2.26844	-2.07489	-1.05881	-1.00856	-1.75812	-2.29252	-1.37576	-1.99623	-1.18192	-2.5088	-1.04519	-1.23683	-1.1912	-0.971865	-1.09043	-1.06139	-0.817615	-0.883899	-0.876607	-0.80394	-0.767137	-0.852734
271	0.63522	0.688921	0.675574	0.679408	0.544245	0.552816	0.874259	0.909909	0.805452	0.843556	0.825704	0.961132	1.61537	1.48966	1.50927	2.00361	2.01197	1.87532	0.708364	0.762131	0.555638	0.481475	0.562008	0.446114
272	0.262671	-0.0073706	-0.204373	0.311444	0.28519	-0.00455022	0.55058	0.135139	0.0289283	0.540163	0.569947	0.467098	0.164804	0.119117	0.313646	0.528455	0.375003	0.352846	0.190519	-0.222161	-0.16832	0.320841	-0.000674326	-0.177814
273	-1.55469	-1.23065	-1.35092	-1.06911	-1.04805	-0.763324	-1.02857	-1.64827	-1.03334	-1.83993	-1.79589	-0.775197	0.976384	1.28147	1.18859	0.778069	0.64097	0.951559	-0.78817	-0.794758	-0.876807	-0.723889	-0.719646	-0.722594
275	0.3437	-0.0498258	0.171439	0.0951568	0.271435	0.280394	0.329457	0.0946479	0.293644	0.393448	0.532523	0.458082	0.568281	0.587642	0.457612	0.597878	0.748586	0.738035	-0.531195	-0.624512	-0.61991	-0.52261	-0.5777	-0.549993
155185	-0.408772	-0.55461	-0.286821	-0.244796	-0.584141	-0.868581	-0.298787	-0.184829	-0.358237	-0.312668	-0.536518	-0.316652	-0.0414069	-0.0261854	-0.145611	0.0800763	0.156814	-0.00534174	-0.68443	-0.585459	-0.615519	-0.657689	-0.59108	-0.686652
51321	1.74212	1.67594	1.65096	1.64597	1.70014	1.6647	1.71261	1.62293	1.6388	1.69582	1.80461	1.72811	1.93425	1.77648	1.85746	2.11093	2.13323	2.09255	1.81249	1.87997	1.87616	2.00538	1.9671	2.0156
10393	0.30146	0.263578	0.214295	0.191941	0.240422	0.264901	0.0709556	0.214328	0.181226	0.183448	0.0792563	0.184885	0.102639	0.0684578	0.303616	-0.233397	-0.3297	-0.197303	0.733433	0.841948	0.821783	0.439421	0.679655	0.808587
51529	1.59149	1.68113	1.49336	1.82802	1.74786	1.78301	1.5063	1.5095	1.37852	1.70513	1.5684	1.70955	0.785658	0.639715	0.566144	0.942322	0.78076	0.971641	1.94345	2.0221	1.90576	1.9237	1.89791	1.90557
25847	1.33492	1.3157	1.34631	1.24319	1.16878	1.17558	1.15888	1.189	1.14566	1.23689	1.23348	1.22196	0.0878278	0.230426	0.423316	-0.293723	-0.203018	-0.146939	2.08098	1.98438	2.015	2.05675	1.90299	1.92644
119504	1.71964	1.61187	1.62005	1.47951	1.54994	1.45517	1.8923	1.7955	1.82549	1.79403	1.75907	1.74749	1.06828	1.10476	1.26726	1.16809	1.14898	1.13897	1.55285	1.36346	1.45061	1.61187	1.35756	1.60309
29882	0.348879	0.182211	0.434804	0.0720746	0.111123	-0.0136747	0.45921	0.316386	0.422372	0.278713	0.194781	0.173573	-0.183006	-0.0894	-0.172483	0.188304	0.128113	-0.100531	-0.603073	-0.68238	-0.657214	-0.655194	-0.656157	-0.709677
29945	1.0441	1.19556	1.2032	1.18859	1.13281	1.21192	1.2092	1.18105	1.25424	1.23752	1.19948	1.19175	0.644022	0.6527	0.740752	0.517409	0.688346	0.712336	1.06679	1.08528	1.03519	1.01608	1.01451	1.11224
51433	0.94144	1.10031	1.02959	0.956419	0.982822	0.940524	1.07072	1.09698	1.07901	0.954392	1.0612	1.0453	1.15505	1.10463	1.10399	0.983165	1.10776	1.04741	1.98819	2.0833	2.02489	2.03874	2.08636	2.06851
51434	0.901951	0.751684	0.818022	0.819879	0.716375	0.708029	0.633065	0.516842	0.556642	0.548537	0.590796	0.497839	0.71446	0.77538	0.79625	0.255126	0.354539	0.351899	0.486518	0.39574	0.382405	0.350983	0.43648	0.29105
283	-1.70738	-1.24547	-2.31126	-0.639609	-0.542313	-0.645848	-1.73327	-0.911951	-1.23322	-0.90524	-0.913543	-1.045	0.350795	0.322256	0.222558	1.05309	0.868937	1.10607	-0.793843	-0.792773	-0.733367	-0.494166	-0.68085	-0.72988
23357	0.0231689	-0.0698775	0.00436589	-0.112589	-0.00924053	0.0225901	0.167027	0.0250735	0.075446	0.00925385	0.0413614	0.0411318	0.216716	0.184668	0.147652	0.0498732	0.0935099	0.00998354	-0.12044	-0.00461934	0.0481913	-0.240607	-0.121074	-0.229728
90806	0.302794	0.221386	0.339498	0.26286	0.169073	0.287899	0.437157	0.386261	0.532644	0.318462	0.158298	0.200675	0.0220162	0.0230474	0.113145	-0.3266	-0.424205	-0.29657	-0.0282695	-0.0787052	-0.0809149	-0.151717	-0.134418	-0.148748
284	-0.615164	-0.720982	-0.911077	-1.12929	-1.3535	-0.863093	-0.640393	-0.566811	-0.918417	-1.17197	-1.24279	-0.86291	-0.304578	-0.32595	-0.261839	-0.484521	-0.669923	-0.601884	-0.794271	-0.753846	-0.80069	-0.693124	-0.741877	-0.836622
285	-1.45898	-0.9337	-1.34334	-1.34353	-2.37203	-1.44978	-1.63186	-1.32185	-1.67299	-1.32256	-1.65262	-2.101	-0.169109	-0.223423	-0.242629	-0.221751	-0.235938	-0.261051	-0.92431	-0.948605	-0.902646	-0.959556	-0.842713	-0.931095
23452	-0.787569	-0.958523	-0.668516	-0.755611	-0.900128	-0.998955	-0.720309	-1.12584	-0.707958	-0.803783	-1.01414	-0.94943	0.22389	0.175511	0.158278	0.0958564	-0.0739133	-0.0122631	-0.802079	-0.80708	-0.87182	-0.847406	-0.853188	-0.82665
27329	-1.04608	-1.54587	-2.73597	-1.43848	-1.46209	-1.90654	-0.927165	-3.57793	-2.40956	-1.30366	-1.26163	-2.18089	-0.774374	-0.671158	-0.62415	-0.925663	-0.779053	-0.787336	-0.87708	-0.93487	-0.888695	-0.898791	-0.931577	-0.930309
83854	-1.15218	-0.452437	-0.714179	-0.228213	-0.280465	-0.24396	-0.301814	-0.203623	-0.551955	-0.294087	-0.255872	-0.000978649	0.387629	0.343348	0.244421	0.661976	0.567656	0.453295	0.539287	0.147658	0.807504	0.71572	0.149951	0.947603
286	-0.331508	-0.435617	-0.203218	-0.378849	-0.40714	-0.350184	-0.409857	-0.681892	-0.081553	-0.889583	-0.28502	-0.41525	-0.0776753	-0.0477833	-0.104361	-0.0808244	-0.0414619	-0.0688764	-0.779665	-0.820652	-0.667479	-0.809099	-0.813748	-0.766095
287	-1.6671	-1.45652	-0.792646	-1.32224	-2.3541	-2.51694	-1.5108	-1.36633	-2.74295	-1.13906	-2.62964	-1.62398	-0.273491	-0.369658	-0.342667	-0.222174	-0.287763	-0.377161	-0.848258	-0.799966	-0.807466	-0.786339	-0.779505	-0.767456
288	-0.814578	-1.05	-0.327892	-0.840375	-0.620696	-0.423959	-0.549067	-1.02403	-0.140439	-0.771714	-0.621862	-0.469236	0.180464	0.16373	0.208923	0.0634045	0.00795349	0.0677873	-0.861328	-0.926664	-0.859613	-0.86621	-0.776159	-0.82335
150709	-1.83713	-1.25827	-1.12841	-1.6913	-1.43349	-1.38112	-1.60581	-2.72777	-1.83961	-0.962374	-2.65906	-1.32264	-1.39347	-1.41866	-1.36582	-1.43836	-1.51834	-1.46812	-0.877818	-0.832336	-0.846645	-0.871074	-0.840312	-0.867818
348094	-0.448041	-0.420042	-0.611634	-1.02506	-0.277015	0.137971	-1.0123	-0.549108	-0.467253	-1.18419	-0.564487	-0.512671	0.0351822	0.0917438	0.072084	0.0801004	-0.0394928	-0.0418106	-0.696029	-0.783444	-0.695752	-0.683852	-0.775264	-0.692835
51479	0.0907771	0.0900636	0.204744	0.277713	0.0414937	0.343677	-0.0468083	0.127118	0.230929	0.388868	0.337625	0.09897	0.399728	0.387417	0.391189	0.411609	0.467898	0.451545	-0.233792	-0.16019	-0.200547	-0.243694	-0.145812	-0.292748
56172	-0.28755	-0.301179	-0.431101	-0.342206	-0.312706	-0.38166	-0.328053	-0.605515	-0.632122	-0.465604	-0.345891	-0.206844	0.485695	0.425741	0.449358	0.277393	0.421825	0.368935	0.146216	0.0562834	0.170977	0.0638988	-0.0253187	0.131205
54882	0.43907	0.526692	0.51959	0.251569	0.188767	0.0925348	0.847467	0.818653	0.859266	0.326939	0.427284	0.369591	-0.655677	-0.44143	-0.616062	-0.736306	-0.601562	-0.641584	0.00915143	0.0123847	0.00683613	-0.0805948	-0.121834	-0.0872807
54467	0.442221	0.615298	0.678547	0.514972	0.62667	0.523027	0.612085	0.72062	0.758034	0.716988	0.779843	0.745673	0.86632	0.919006	1.03945	0.587716	0.670177	0.827846	1.23623	1.24799	1.27403	1.19226	1.15414	1.21152
126549	-1.1451	-1.02714	-2.01786	-1.68852	-1.64366	-2.06356	-0.875987	-1.0446	-1.31848	-2.17404	-2.09531	-2.35145	0.129126	0.199895	0.290631	-0.181512	0.266146	0.045112	-0.761419	-0.712821	-0.746031	-0.700164	-0.796633	-0.667066
23141	0.732614	0.667964	0.527542	0.768961	0.686464	0.701328	0.743721	0.609736	0.635591	0.757776	0.711019	0.814627	1.64661	1.50827	1.67266	1.65176	1.7223	1.67244	0.803803	0.918772	0.902263	0.816986	1.01607	0.875477
51281	0.0875924	-0.291904	-0.118982	-0.383731	-0.101353	-0.0736573	-0.0961328	0.0587775	-0.00715665	-0.145381	-0.0202719	-0.0201847	-0.176169	-0.183622	-0.263741	-0.0229627	0.0550154	-0.124014	-0.785348	-0.730223	-0.712933	-0.742721	-0.693799	-0.623675
57037	1.10278	1.27428	1.27646	1.1986	1.16248	1.14624	1.38969	1.45538	1.41412	1.26771	1.31384	1.24745	1.69526	1.6042	1.63471	1.75563	1.59443	1.80119	1.57909	1.45759	1.57333	1.76142	1.52801	1.68464
57763	1.22543	1.15151	1.20867	0.901801	1.0212	0.915329	1.5849	1.4312	1.50924	1.1011	1.28743	1.17571	-0.0315762	-0.0058479	0.411869	-0.570787	-0.516619	-0.512902	-0.365085	-0.322046	-0.402643	-0.403599	-0.376025	-0.349115
55608	-0.451492	-0.427824	-0.0981676	-0.330149	-0.409847	-0.269557	0.131873	-0.145898	-0.3909	0.347349	-0.0839111	-0.346204	0.457945	0.473517	0.564741	0.224166	0.347259	0.261411	1.11677	0.988585	1.24007	1.13069	1.04381	1.14688
29123	0.739006	0.890628	1.0009	0.58332	0.698731	0.674276	0.699859	0.842262	0.906385	0.873927	0.79652	0.581452	1.25609	1.24537	1.12261	1.66991	1.7392	1.61974	1.573	1.50398	1.57488	1.59087	1.48253	1.63585
23253	0.704811	1.05975	1.11755	0.566222	0.943413	0.794257	0.843365	1.26462	1.36212	1.36871	1.35006	1.18849	0.162302	0.216526	0.385831	0.279063	0.229721	0.323031	0.921156	0.786699	0.884973	1.01296	0.837312	0.929868
88455	0.63863	0.727827	0.744964	0.6622	0.891401	0.842306	0.87655	0.849834	0.933136	0.841602	0.821281	0.71042	1.31003	1.38202	1.34432	1.39083	1.52067	1.45626	1.0058	0.959752	0.953711	1.14453	1.1474	1.14979
124930	-0.596735	-1.32116	-0.833723	-0.59647	-1.15856	-0.830098	-0.673332	-1.01619	-0.693165	-0.910402	-0.89043	-1.13356	0.464942	0.523026	0.342983	0.612927	0.472773	0.624888	-0.605705	-0.639417	-0.769077	-0.548754	-0.628356	-0.665628
81573	0.167196	0.124421	0.177917	0.118899	0.14474	0.139839	0.0579439	0.0131037	0.0638033	0.196062	0.153372	0.152776	0.00592516	0.176067	0.282625	-0.612237	-0.441974	-0.402395	0.0513078	0.0277053	-0.0029658	0.0758766	0.0584466	0.0665138
338692	0.676419	0.419786	0.761261	0.465128	0.283465	0.3949	0.652957	0.415017	0.767685	0.622759	0.450564	0.609447	0.122385	0.0789382	0.0439795	0.367035	0.410601	0.314298	-0.00662903	0.102851	-0.00191668	0.0774452	-0.122779	0.00211088
54522	-0.203208	-0.270958	-0.157888	-0.116703	-0.112349	-0.253516	-0.11591	-0.0971464	-0.0681371	-0.321142	-0.0438739	-0.139713	0.107015	0.038401	-0.0818606	0.112781	0.343704	0.297773	-0.785591	-0.840242	-0.804906	-0.771797	-0.865872	-0.826616
26057	0.861487	1.12476	1.11442	0.878843	1.06163	1.01426	0.881567	1.10926	1.19933	1.16904	1.05424	1.00087	1.75645	1.93546	1.81101	1.5436	1.65992	1.50979	1.38215	1.35841	1.3487	1.26968	1.27848	1.30565
253650	-1.91695	-1.51887	-1.2177	-1.09368	-1.71884	-1.70542	-1.65746	-1.76063	-1.32143	-1.7688	-1.03046	-1.09574	-1.29949	-1.16832	-1.13668	-1.29637	-1.29298	-1.23609	-0.84183	-0.81784	-0.846802	-0.938726	-0.914859	-0.947075
118932	-0.464741	0.0393502	-0.408188	-0.853795	-0.72439	-1.24109	-0.806981	-0.0258733	-0.448139	-0.651061	-0.748046	-0.938541	-1.42327	-1.41153	-1.38407	-1.35619	-1.42683	-1.35459	-0.0542588	-0.681091	-0.162759	-0.462816	-0.503286	-0.253854
22852	-0.778892	-0.470118	-0.508925	-0.336918	-0.242285	-0.293009	-0.624925	-0.478968	-0.346473	-0.125735	-0.32441	-0.272221	0.00465487	0.0600907	0.15264	-0.18807	-0.141078	-0.0269128	-0.74204	-0.698026	-0.778837	-0.769184	-0.816969	-0.721092
84079	1.44306	1.20216	1.25025	1.34588	1.28767	1.30076	1.4252	1.30872	1.33196	1.42372	1.4195	1.45792	1.37753	1.39934	1.44106	1.0939	1.05653	1.19747	1.43968	1.24991	1.37238	1.51525	1.27619	1.47327
23243	0.357886	0.588235	0.442676	0.111435	0.405023	0.272365	0.809285	0.871573	0.804391	0.359923	0.632224	0.328367	0.443375	0.585917	0.602809	0.129057	0.130417	0.276605	-0.637367	-0.527316	-0.511407	-0.53871	-0.43162	-0.532254
148741	-1.04658	-0.944503	-0.933061	-0.373204	-0.189704	0.00527182	-0.996289	-0.839972	-0.896392	-1.20554	-0.643181	-0.602611	-0.0293294	-0.129127	-0.399381	-0.0961557	0.0317299	-0.0716897	-0.693427	-0.73938	-0.828108	-0.696249	-0.72832	-0.700357
375248	-0.221838	0.250213	-0.266313	-0.0255477	0.343799	0.343189	-0.341368	-0.276651	-0.193363	-0.307147	-0.235386	-0.310881	-0.693748	-0.756771	-0.708201	-0.836933	-0.717114	-0.812366	-0.85571	-0.758307	-0.830296	-0.910519	-0.831897	-0.796545
57730	0.897523	1.66069	1.64874	1.26693	1.77353	1.53938	0.966029	1.49589	1.72372	1.41538	1.7048	1.12477	1.21508	1.28829	1.19653	0.927222	1.30546	1.2157	-0.831005	-0.922757	-0.83128	-0.729782	-0.970576	-0.820111
353322	0.526391	0.898197	0.638043	0.947887	0.99132	0.903156	1.66847	1.59094	1.6181	1.51585	1.36197	1.3641	0.327554	0.273857	0.255016	0.900472	0.907671	0.9675	0.685231	0.318779	0.252561	1.11694	0.9408	1.12476
51239	0.312046	0.217928	0.301267	0.631945	0.480171	0.574462	-0.0895806	-0.0495658	0.0446415	0.161067	0.120464	0.239969	0.0667524	-0.127213	0.104758	0.181647	0.118843	0.237694	-0.486627	-0.503431	-0.514492	-0.496506	-0.417759	-0.517088
91369	0.0110596	-0.0491844	-0.0467701	-0.126407	0.0648696	-0.228601	-0.0312076	-0.0721981	-0.446602	-0.0988815	-0.106436	-0.361909	0.518747	0.713071	0.603064	0.109806	0.289958	0.328922	0.47345	0.451052	0.411072	0.478839	0.431365	0.398682
91526	0.731639	0.771782	0.792385	0.651329	0.710071	0.70488	0.659044	0.719703	0.761535	0.688131	0.700544	0.657572	-0.335991	-0.299206	-0.237543	-0.748194	-0.617179	-0.604924	-0.307438	-0.511945	-0.39998	-0.505486	-0.507608	-0.283251
157567	0.71219	0.64689	0.753252	0.306751	0.474133	0.343876	0.859247	0.798752	0.772332	0.831297	0.852595	0.949858	0.182307	0.375417	0.741746	0.0780437	-0.159932	0.092241	0.0289624	0.0184491	0.101986	-0.00289759	-0.0790759	-0.0838497
54851	1.12538	1.10875	1.2269	0.976987	1.01948	1.06587	1.26007	1.26913	1.35413	1.24353	1.27207	1.25207	0.45777	0.447466	0.820628	0.190106	0.148618	0.331724	1.34541	1.28025	1.38715	1.37046	1.3269	1.49031
57182	-0.969293	-0.697766	-1.47134	-0.494077	-0.735157	-0.647642	-1.15793	-0.646512	-1.22414	-1.10141	-0.896122	-0.91405	0.61112	0.782871	0.882987	0.444197	0.567775	0.503621	-0.265246	-0.183886	-0.235043	-0.269531	-0.304294	-0.4377
283373	0.352819	0.203333	0.261917	0.292808	0.260437	0.0355318	0.228606	0.0106023	0.303239	0.170574	0.0909261	0.02697	1.24203	1.36376	1.13928	1.02187	1.00206	1.00762	0.222248	0.153153	0.272287	0.154153	0.197609	0.237418
79998	-0.907203	-0.993244	-0.734701	-1.59142	-0.636118	-0.836804	-0.793105	-0.501918	-0.511662	-0.672398	-0.697403	-0.865528	-0.555908	-0.528255	-0.584345	-0.165496	-0.153116	-0.338948	-0.8859	-0.834664	-0.912942	-0.855136	-0.932766	-0.906967
129138	0.522994	0.338542	0.330964	0.497782	0.435547	0.366395	0.503183	0.421661	0.349382	0.429994	0.401827	0.392615	0.220426	0.0950738	0.102264	0.235964	0.2849	0.184433	0.142861	-0.0265445	-0.0726632	-0.0702344	-0.157338	-0.0960762
79722	-0.994642	-1.05061	-0.777578	-1.1683	-1.28494	-0.968365	-1.05543	-0.897207	-1.58022	-3.00114	-1.34291	-1.45656	-1.46255	-1.49966	-1.38125	-1.5761	-1.43129	-1.6576	1.56817	0.599485	1.78108	1.64422	0.815332	1.77519
22881	-0.189001	-0.149603	-0.525127	-0.221054	-0.399168	-0.244266	-0.00799499	0.00668048	-0.291779	0.107245	-0.0796142	0.215834	0.436903	0.493816	0.648275	-0.0461809	0.145719	0.11604	-0.025058	-0.271004	-0.151707	-0.0121328	-0.213176	-0.00706011
56311	-1.13804	-1.77233	-1.24312	-1.31852	-1.44222	-2.77536	-1.31528	-2.39626	-2.39519	-1.49705	-1.49751	-1.30276	-1.32537	-1.31354	-1.20226	-1.35824	-1.59058	-1.41702	-0.985409	-0.89394	-0.915084	-0.983447	-0.993658	-0.981809
122416	0.137818	0.169973	-0.0838658	0.663385	0.610024	0.475117	-0.0909893	-0.5375	-0.268865	-0.049863	0.17902	0.120917	-0.336	-0.398871	-0.306027	-0.4275	-0.409496	-0.27134	0.181121	-0.00168968	0.0729764	0.243074	0.172452	0.134179
23294	0.922328	0.665707	0.653508	0.690042	0.471688	0.522249	0.8672	0.745659	0.699954	0.801826	0.717394	0.804834	0.754533	0.931633	0.877091	0.622869	0.669178	0.695469	-0.212502	-0.209138	-0.226185	-0.0853438	-0.178826	-0.182028
56899	-3.51858	-1.59032	-1.34812	-2.4434	-1.70713	-1.90677	-2.71655	-3.26069	-1.36381	-1.54559	-1.81084	-2.11621	-0.936921	-0.911034	-0.891161	-0.974211	-0.945477	-0.869065	-0.841021	-0.840044	-0.840633	-0.763835	-0.77381	-0.815804
124401	-0.12564	-0.259183	-0.222641	-0.418508	-0.380694	-0.346917	-0.0850994	-0.34414	-0.331755	-0.188477	-0.151574	-0.22282	0.118528	-0.0257144	-0.170826	0.273172	0.267046	0.199482	-0.506918	-0.490381	-0.5872	-0.512502	-0.521089	-0.561417
203286	-0.967439	-0.921162	-0.855097	-1.59076	-1.21373	-0.922194	-0.694954	-0.641862	-1.16109	-1.22322	-0.765181	-0.676975	-0.145279	-0.122009	-0.167037	-0.109661	-0.106994	-0.0629046	-0.338814	-0.165132	-0.212814	-0.161857	0.00336223	-0.146492
55139	0.737457	0.608767	0.558069	0.696557	0.69333	0.658835	1.37654	1.30561	1.2899	1.35056	1.36485	1.5911	0.85751	0.79131	0.643655	1.40168	1.7917	1.58071	-0.16164	-0.163526	-0.219082	0.683542	0.221842	0.477544
54443	-1.24313	-0.475034	-0.747266	1.19685	1.30458	1.25291	-1.31435	-1.02148	-1.17907	0.284938	0.114898	0.342662	0.378397	0.746679	0.861892	-0.421651	-0.22742	-0.145836	-0.849786	-0.853486	-0.836125	-0.898595	-0.885071	-0.847618
55129	-0.170223	-0.326503	-0.146081	-0.236184	-0.281946	-0.180903	-0.455067	-0.520388	-0.737737	-0.568318	-0.413281	-0.400007	1.01593	0.920887	0.920136	0.714327	0.937337	1.02736	0.341639	-0.0294304	-0.0519488	0.144679	-0.0273416	0.0672675
196527	-0.654891	-0.336509	-0.443784	-0.166091	0.174747	-0.0783603	-0.00430056	-0.358181	0.108041	0.174997	-0.354601	-0.166712	0.553535	0.549948	0.603136	0.322358	0.516329	0.504656	0.893211	0.849076	0.78568	1.03553	1.053	1.00774
57719	0.151532	-0.104463	-0.284017	-0.119946	-0.161385	-0.357795	0.163547	0.0409685	0.20143	0.0607441	-0.0210911	-0.193369	-0.0558827	0.0194344	0.00755126	0.0975632	0.10249	-0.0629419	-0.57198	-0.523291	-0.613466	-0.514681	-0.440422	-0.555854
338440	-0.150991	-0.300251	-0.464702	-0.208605	-0.218215	0.0426004	-0.517769	-0.0839352	-0.305698	-0.324036	-0.480607	0.11547	-0.283875	-0.30721	-0.273829	-0.0387858	-0.0770377	-0.193826	-0.766679	-0.771205	-0.691313	-0.69657	-0.750538	-0.728814
8125	1.57512	1.6366	1.57447	1.45525	1.65236	1.57771	1.43195	1.54482	1.3983	1.3297	1.48224	1.47291	1.21016	1.1391	1.1624	1.24041	1.18419	1.31262	1.5712	1.67256	1.7621	1.4681	1.61108	1.52529
10541	1.89133	2.15737	1.93931	2.30152	2.29636	2.22409	2.12344	2.11494	2.06908	2.04663	2.04007	2.03444	2.0876	2.05969	2.01931	2.02007	2.07201	2.11503	2.22544	2.33586	2.27649	2.25431	2.2122	2.17117
81611	1.1346	1.38383	1.12991	1.62521	1.71369	1.71509	1.22214	1.37361	1.22883	1.33188	1.3544	1.3982	0.658095	0.87741	0.926531	0.248715	0.275017	0.305889	0.205393	0.213551	0.228063	0.369229	0.264322	0.37523
290	-0.259394	-0.230288	-0.537356	-0.916695	-1.37434	-1.25169	-0.31315	-0.248052	-0.658697	-0.991542	-0.977841	-1.69142	-0.393716	-0.316274	-0.467757	-0.320423	-0.366585	-0.479376	1.94378	2.16178	2.10905	2.05695	2.20288	2.07819
118429	-0.212374	-0.535454	-0.798436	-0.0422027	-0.421276	-0.20936	-0.549411	-0.603461	-0.838588	-0.0223535	-0.271277	-0.334953	0.361954	0.377358	0.431877	0.280651	0.289252	0.337838	0.924711	0.614967	1.02561	0.929888	0.77627	1.16712
301	1.19005	1.2637	1.39559	1.16573	1.25564	1.01961	1.48904	1.29388	1.5351	1.31075	1.40231	1.25052	2.11811	2.13862	2.13131	2.19153	2.25416	2.28092	2.32112	2.47536	2.37097	2.34334	2.38583	2.30671
311	0.8733	0.799354	0.938116	0.760398	0.753817	0.725985	0.813027	0.89547	0.965492	0.755668	0.862633	0.882203	1.10953	1.01097	0.901111	1.08004	1.09811	1.25288	3.30253	3.35339	3.36056	3.31242	3.34637	3.3415
302	0.740572	1.13497	0.953334	1.26688	1.21457	1.20515	0.761155	0.926181	0.614404	1.12584	1.05467	1.09103	2.71523	2.7456	2.70549	2.81048	2.90364	2.87716	2.99509	2.96201	2.92408	3.05187	3.03737	2.95095
303	-1.21693	-1.30299	-0.817191	-0.790357	-0.607537	-0.853817	-0.956956	-1.11004	-1.09045	-0.959757	-0.947077	-1.18266	-0.631984	-0.617999	-0.455276	-0.255621	-0.223303	-0.433284	-0.584111	-0.522244	-0.667546	-0.819014	-0.697772	-0.749293
304	1.0919	1.30195	1.52555	1.42294	1.48192	1.44088	0.873395	1.40988	1.19896	1.23555	1.19377	1.09168	1.62678	1.8723	1.85779	1.62717	1.80545	1.74038	3.66441	3.64533	3.66403	3.72824	3.71611	3.68435
305	-1.03953	-0.654448	-0.289585	-0.364508	-0.42466	-0.402392	-1.57388	-0.745107	-0.594859	-0.988196	-0.379619	-0.724083	-1.00517	-0.798155	-0.816356	-0.480954	-0.771436	-0.696785	-0.294069	-0.224254	-0.377706	-0.235084	-0.247731	-0.193716
306	-1.49364	-0.926876	-2.66923	-1.09925	-1.07851	-1.20433	-1.40509	-1.10449	-1.07356	-1.69093	-1.05412	-1.04544	1.90346	2.12953	2.21326	2.07517	1.92057	2.02956	-0.524865	-0.671599	-0.288132	-0.673425	-0.673931	-0.2171
307	1.52303	1.26119	1.39583	1.28852	1.4059	1.34055	1.45687	1.2137	1.29542	1.25811	1.37778	1.19715	1.60369	1.58223	1.68482	1.30075	1.3144	1.3858	1.94633	2.04174	1.91043	1.95238	2.01605	1.88686
308	1.50877	0.968922	1.30643	1.11471	1.40533	1.14369	1.33586	0.788458	1.20265	0.78633	1.00512	0.694183	2.77684	2.80416	2.86981	2.87748	2.9227	2.82643	2.51502	2.6314	2.40065	2.58669	2.74069	2.53008
309	0.675924	0.757513	0.685524	0.790843	0.763386	0.751523	0.307817	0.590315	0.677705	0.610766	0.700213	0.645336	1.54354	1.37094	1.41258	1.3826	1.49891	1.41076	1.71852	1.34539	1.50585	1.62949	1.17392	1.38258
310	1.62467	1.39581	1.48822	1.31555	1.35522	1.38744	1.40093	1.17716	1.25178	1.30728	1.28941	1.28358	1.79518	1.83605	2.05267	1.3191	1.30588	1.3486	2.43681	2.34828	2.4327	2.4861	2.42101	2.48809
8416	-1.02729	-1.47312	-0.981845	-1.16008	-1.2234	-1.36787	-1.58482	-2.1663	-1.61176	-0.933775	-1.07826	-2.11303	-0.270943	-0.337455	-0.232612	-0.331462	-0.301227	-0.360661	-0.702861	-0.291186	-0.64685	-0.583871	-0.480532	-0.653638
313	1.62653	1.39842	1.22335	1.20075	1.16059	1.2361	1.71359	1.41898	1.2409	1.35297	1.41615	1.40423	0.11784	0.0170646	-0.134056	0.454101	0.328843	0.300993	1.20948	1.46991	1.3151	1.3756	1.57829	1.30681
314	-0.782284	-1.00345	-0.876608	-1.16924	-0.765706	-1.01705	-0.937481	-1.12604	-0.656234	-0.598083	-0.911285	-0.813112	-0.640851	-0.706014	-0.698535	-0.785245	-0.699638	-0.789609	-0.615704	-0.649208	-0.631105	-0.718633	-0.616405	-0.610838
55435	-0.444384	-0.191927	-0.252659	-0.191199	-0.0672986	0.0517253	-0.707243	-0.310471	-0.508318	-0.354291	-0.0283733	-0.19994	-1.10168	-1.07005	-0.871674	-1.60749	-1.5532	-1.61335	0.686527	0.788626	0.522698	0.445627	0.512851	0.494307
162	0.476293	0.478276	0.466604	0.552744	0.465264	0.542258	-0.0689566	0.0953434	-0.243956	0.394016	0.152113	0.183815	0.901101	0.834695	0.746043	0.995029	0.926969	0.884381	1.56226	1.66875	1.61894	1.51688	1.58329	1.49724
164	0.822213	0.836649	0.823328	0.871649	0.765439	0.840232	0.758542	0.809737	0.768455	0.8157	0.84343	0.789803	1.44811	1.49784	1.51652	1.01181	1.12004	1.18833	0.500571	0.416472	0.421923	0.391414	0.451768	0.419351
8906	0.250753	0.236368	0.346533	0.311097	-0.067958	0.186658	-0.0386222	0.14423	0.287986	0.505994	0.212961	0.289885	0.364988	0.343163	0.10794	0.0345394	0.228969	0.151809	1.73796	1.35823	1.44315	1.73243	1.2877	1.48789
8907	0.864161	0.784589	0.856706	1.07489	0.98116	0.819492	0.827446	0.717064	0.824392	0.891826	0.727998	0.647657	0.973981	0.761026	1.03239	1.23998	1.20032	1.15515	0.607584	0.63879	0.426668	0.489262	0.482598	0.514617
1174	-0.174383	-0.0970115	0.00190934	0.292561	0.403924	0.449799	-0.337642	-0.0157054	-0.103527	0.30424	0.256653	0.314208	0.679712	0.444454	0.486466	0.440333	0.591617	0.529575	1.15625	1.16065	1.0957	0.77293	0.848185	0.795608
8905	0.870615	0.872373	0.830953	0.8424	1.00556	0.953868	0.985386	0.886495	0.902657	0.79067	0.780227	0.842041	1.11369	1.19884	1.30621	1.0703	0.945532	0.982406	0.409973	0.464495	0.432369	0.499831	0.449845	0.462423
130340	-1.14368	-0.871206	-0.64655	-0.650197	-0.518522	-0.391256	-1.63055	-1.31464	-1.35471	-1.2737	-1.09726	-1.02995	-0.658632	-0.728197	-0.484052	-0.88944	-0.786906	-0.714507	-0.592268	-0.782066	-0.633922	-0.56261	-0.687731	-0.69678
160	-0.0981993	-0.329917	-0.133401	-0.311542	-0.240015	-0.252955	-0.223239	-0.251093	-0.189386	-0.398982	-0.836855	-0.232032	0.470356	0.240773	0.397207	0.693568	0.703092	0.690256	-0.460674	-0.476618	-0.469399	-0.403239	-0.357721	-0.50607
161	0.546457	0.381584	0.472576	0.393907	0.321429	0.262284	0.585688	0.413729	0.49004	0.458597	0.429982	0.424443	1.17576	1.00113	0.916857	1.52754	1.45193	1.40464	0.709742	0.788613	0.67869	0.683723	0.699132	0.715383
163	0.848658	0.737466	0.916732	0.851124	0.805018	0.864132	0.639817	0.685265	0.845795	0.765712	0.605493	0.710375	1.76774	1.952	1.82863	1.55615	1.81775	1.73417	1.42214	1.35645	1.40398	1.32196	1.30492	1.23007
1173	1.50401	1.23212	1.40828	1.19218	1.1067	1.02284	1.46437	1.18304	1.37189	1.17174	1.04872	1.01384	2.63837	2.5297	2.40494	2.7646	2.7884	2.7114	1.25932	1.32197	1.31808	1.28918	1.28458	1.19162
1175	1.37572	1.29951	1.2711	1.35732	1.42468	1.41563	1.16455	1.15833	1.03977	1.19943	1.21763	1.28297	1.52546	1.36499	1.50209	1.62623	1.55608	1.60911	2.87277	2.91955	2.74501	2.85838	2.88479	2.70964
8546	-0.172046	0.352129	0.400639	0.354302	0.474718	0.583778	0.146026	0.0998083	0.457415	0.308449	0.394756	0.462159	1.17733	1.2157	1.19049	0.981043	1.03416	1.08097	1.67473	1.64086	1.67726	1.547	1.81024	1.74617
8943	0.914007	1.12342	1.04932	0.974892	0.97993	0.971298	0.82985	1.02434	0.972628	0.905449	0.900342	0.771598	1.49971	1.42157	1.36414	1.6426	1.701	1.63826	2.38075	2.35084	2.3322	2.07714	2.19424	2.10523
26985	0.818774	0.894056	0.873079	0.727514	0.677937	0.666829	0.716749	0.62004	0.794897	0.639467	0.679068	0.621734	0.922423	0.9167	0.898107	0.522084	0.595248	0.538427	0.852066	0.790211	0.808269	0.739359	0.878049	0.856494
10947	0.311056	0.639805	0.398004	0.414101	0.498396	0.498564	0.448922	0.453597	0.54715	0.314619	0.487227	0.549337	0.175441	0.123826	0.157252	0.103701	0.0544441	0.123882	-0.0263892	-0.258779	0.0466364	-0.0411906	-0.294273	0.0794522
1176	1.81242	1.77034	1.65326	1.77763	1.80537	1.74587	2.1825	2.12466	2.0719	1.91669	1.89157	1.87943	2.17528	2.20141	2.42591	2.12641	2.08331	2.11628	2.51281	2.46424	2.42007	2.60618	2.51721	2.58315
10717	0.543654	0.398368	0.53733	0.446941	0.370395	0.338523	0.551801	0.608081	0.496889	0.521881	0.603701	0.524212	-0.496902	-0.399179	-0.400644	-0.632971	-0.551735	-0.553508	0.0322623	-0.0173476	-0.0319577	-0.0651005	-0.0463182	0.0586823
23431	-0.763325	-0.867594	-0.701641	-0.430987	-0.95036	-0.552281	-1.07659	-1.0983	-1.23681	-0.392708	-0.532539	-0.389249	0.484403	0.501759	0.514328	0.220919	0.303831	0.204812	-0.403265	-0.434798	-0.487525	-0.507249	-0.450574	-0.482022
9179	-0.0413052	-0.0964462	-0.0160744	0.127999	-0.0682754	-0.0163712	-0.0695713	-0.0584109	-0.0615069	-0.0653468	-0.176925	-0.05151	0.831811	0.831747	0.698717	0.848188	1.08084	0.88263	-0.313748	-0.427053	-0.262104	-0.361975	-0.459531	-0.32982
11154	0.370347	0.0854308	0.115025	-0.0779449	-0.00131999	0.0667798	0.230316	0.0600361	0.0671537	0.121765	0.164169	0.140001	-0.168693	-0.197966	-0.193552	-0.324598	-0.46623	-0.405826	-0.746419	-0.721828	-0.601712	-0.651851	-0.714183	-0.703272
317	-0.0857853	0.0148884	-0.660038	-0.421284	-0.0181001	-0.610418	0.0489463	0.0176784	-0.235294	-0.437875	0.0343106	-0.151571	0.135449	0.176353	0.224341	0.114579	0.232117	0.211056	-0.616552	-0.642903	-0.606401	-0.639136	-0.574614	-0.649474
320	-0.970468	-0.809953	-0.800954	-0.833744	-1.16203	-1.18621	-0.638751	-0.753322	-1.50327	-0.793485	-1.1991	-1.23321	0.72956	0.87171	0.82784	0.631022	0.582374	0.684704	-0.190363	-0.0192699	-0.0524085	-0.259777	-0.110451	-0.0925478
321	0.409384	0.266685	0.418078	0.449829	0.172972	0.128895	0.344547	0.471017	0.465319	0.674484	0.465165	0.267305	0.231898	0.249263	0.412556	0.831324	0.686419	0.699586	-0.838379	-0.810262	-0.74067	-0.763925	-0.773624	-0.844292
9546	0.833488	0.707276	0.889168	0.542146	0.513842	0.415181	0.918967	0.807222	0.895256	0.584828	0.742812	0.583256	-0.223938	-0.322912	-0.32574	-0.0512441	-0.10284	-0.0795572	0.599926	0.336562	0.454588	0.703472	0.577998	0.591247
322	0.0658736	-0.142073	-0.0162571	0.00171936	-0.0527212	-0.100707	0.103549	-0.0363391	0.0342597	-0.0245133	-0.0578915	-0.100265	0.222027	0.218477	0.0521741	0.531314	0.642779	0.615325	-0.62962	-0.667062	-0.621156	-0.619714	-0.643856	-0.593621
54518	0.494738	0.428886	0.673711	0.316611	0.477565	0.434626	0.700144	0.517702	0.768931	0.643379	0.643294	0.507878	-1.16932	-1.12035	-1.04471	-1.32278	-1.10751	-1.08852	1.0018	1.02094	0.962437	1.00316	1.02502	1.02775
323	-1.14033	-1.11444	-0.877089	-1.06451	-0.877414	-1.07091	-0.97641	-1.27615	-1.11878	-0.95704	-1.3079	-1.0318	1.0906	1.14388	1.10906	0.978747	1.03595	0.995217	-0.508893	-0.69535	-0.66557	-0.457246	-0.740061	-0.6727
324	-0.630826	-0.288891	-0.168168	-0.342834	-0.26519	-0.23555	-0.351416	-0.0998235	-0.111566	-0.00210829	-0.167695	-0.164502	0.151791	0.176984	0.325272	-0.303489	-0.177681	-0.116243	-0.0781902	-0.186361	-0.0778456	-0.114862	-0.0919064	-0.0273989
10297	-0.765084	-0.94162	-0.78868	-0.473604	-1.13887	-1.04989	-0.737689	-1.02304	-0.425797	-0.799463	-0.816759	-0.766537	-0.0487583	0.0470001	-0.0691713	0.360586	0.304733	0.31677	-0.83585	-0.842179	-0.867256	-0.791163	-0.60842	-0.780265
325	-0.311028	-0.768377	-0.854762	-0.837958	-0.813224	-0.640229	-0.796109	-0.968015	-0.849375	-0.905334	-0.839534	-0.78172	-0.228323	-0.203684	-0.254895	-0.334874	-0.314797	-0.220789	-0.749718	-0.846747	-0.769619	-0.869775	-0.774671	-0.69111
327	0.451256	0.188772	0.176634	0.267266	0.209805	0.162254	0.0772757	-0.0253364	0.181105	0.0595514	0.156684	0.118833	0.224188	0.172763	0.0790999	0.121687	0.305891	0.13903	1.98405	1.93283	2.00615	1.78882	1.83055	1.89518
328	1.53955	1.59318	1.3932	1.54592	1.48789	1.54486	1.46252	1.50549	1.32119	1.47128	1.40967	1.58479	2.7071	2.59835	2.57171	2.74596	2.67703	2.75366	2.11	2.27112	2.24957	2.00486	2.1464	2.08004
27301	0.314942	0.16983	0.244972	0.428457	0.200594	0.3117	0.195994	0.111175	0.224323	0.225839	0.174887	0.151401	0.104945	0.0658796	0.0185201	0.16256	0.0363665	0.0380631	0.276236	0.251453	0.364791	0.205857	0.282159	0.262313
51107	0.44599	0.329947	0.344657	0.555723	0.447259	0.60044	0.367542	0.287518	0.420298	0.350256	0.350261	0.325387	0.480149	0.483459	0.429521	0.28754	0.379934	0.389184	1.60105	1.56157	1.5937	1.23217	1.37604	1.31844
83464	0.0630264	-0.156811	-0.163352	-0.181	-0.151681	0.0150117	0.124734	-0.15398	0.0959199	-0.16918	-0.220557	-0.0555163	0.618661	0.649807	0.55517	0.684289	0.711858	0.710163	0.294212	0.226716	0.429566	0.338195	0.23767	0.501877
8539	0.107944	0.468574	0.58106	0.313753	0.622163	0.608524	-0.0844017	0.261066	0.444059	0.350339	0.420112	0.505653	0.642952	0.650819	0.755018	0.00960939	0.0882931	0.303086	0.468496	0.397668	0.331895	0.412846	0.538829	0.400407
51074	0.24798	-0.0918187	0.0340596	0.0737093	0.174741	0.0509285	0.152918	-0.175325	0.137754	-0.0726598	0.0125701	-0.220376	-0.54906	-0.520865	-0.529821	-0.68713	-0.664175	-0.707341	2.06579	1.71928	1.98149	1.96461	1.68398	1.90014
200558	-0.847337	-0.756021	-0.689743	-0.995924	-0.98248	-0.832022	-1.05142	-1.03129	-0.973197	-0.955	-0.799319	-0.761618	-0.930964	-0.941816	-0.735147	-0.957719	-0.965287	-1.01682	-0.746721	-0.814417	-0.735569	-0.830855	-0.77887	-0.930979
334	1.05372	1.04854	0.911465	1.13408	1.13081	0.902305	1.02227	0.971207	0.81256	1.0837	1.25565	0.986771	2.52055	2.52279	2.40106	2.64663	2.68281	2.62861	2.41876	2.58007	2.48204	2.53874	2.72928	2.66311
339	-0.963689	-1.13325	-1.36722	-1.15401	-0.935208	-0.94898	-0.470599	-1.05762	-1.24005	-0.965866	-1.08116	-1.22955	-0.717132	-0.701666	-0.879575	-0.633735	-0.627039	-0.652055	-0.765674	-0.742667	-0.776694	-0.855244	-0.810331	-0.828707
10930	-0.586043	-1.04426	-1.09509	-0.756178	-0.831442	-0.912862	-0.748672	-0.656629	-0.736845	-0.761097	-1.0207	-0.838256	-0.631984	-0.811427	-0.595163	-0.466784	-0.389697	-0.451851	-0.858321	-0.842702	-0.887162	-0.867181	-0.751395	-0.910956
9582	0.0320763	0.6131	-0.0704473	1.78072	1.81849	1.7779	-0.53105	-0.2081	-0.540758	0.857114	0.696689	0.894133	-0.843286	-0.776272	-0.766733	-1.12131	-0.897219	-0.851197	-0.850581	-0.936349	-0.909223	-0.911792	-0.909224	-0.933993
27350	1.87209	1.69896	1.69075	1.51062	1.37	1.37355	1.67292	1.47342	1.52175	1.4542	1.34657	1.15519	0.525325	0.57094	0.472623	0.605886	0.632121	0.586529	0.610984	0.668782	0.819849	0.617942	0.638078	0.737618
140564	-0.647523	-0.616943	-0.53247	-0.245364	-0.482194	-0.704944	-0.507646	-0.912248	-0.558578	-0.507255	-0.739893	-1.07737	-0.645815	-0.553534	-0.734976	-0.558936	-0.646845	-0.743541	-0.481948	-0.572051	-0.482363	-0.488819	-0.58853	-0.588314
200316	-0.291622	-0.596475	-0.463847	-0.30214	-0.518527	-0.497013	-0.572318	-0.738148	-0.884676	-0.51862	-0.526298	-0.445493	0.0710194	0.090707	0.0117383	0.294121	0.306205	0.0965304	-0.639196	-0.721877	-0.688822	-0.748111	-0.745627	-0.65302
60489	0.936231	1.04809	1.15425	0.784193	0.942812	0.878078	0.505801	1.01387	1.17276	0.952683	0.778279	0.725382	-0.423707	-0.404557	-0.471367	-0.338751	-0.418666	-0.370061	-0.389063	-0.312893	-0.269413	-0.386958	-0.456749	-0.356068
403314	-1.03402	-1.10306	-1.31946	-1.35895	-0.860301	-1.3596	-0.86715	-1.33557	-0.849646	-0.919485	-1.07607	-1.38882	-0.977068	-1.0435	-1.02051	-1.10168	-1.20397	-1.04404	-0.693609	-0.71888	-0.667303	-0.59625	-0.570971	-0.780084
344	-1.02173	-2.31916	-1.35632	-1.1165	-1.36509	-1.52467	-0.793401	-1.80951	-1.13849	-2.09773	-1.92557	-2.0553	-0.682086	-0.632784	-0.645053	-0.324597	-0.532055	-0.518585	0.989096	2.54639	2.01961	0.923875	2.52537	2.03866
348	-0.351275	-0.589553	-0.656442	-0.39756	-0.452393	-0.607799	-0.202253	-0.383928	-0.52514	-0.381152	-0.297457	-0.177092	0.112208	0.155894	0.0236386	0.502456	0.345288	0.186999	2.25197	2.05098	1.8871	2.26944	2.09961	1.93431
350	-0.850591	-0.685664	-0.897636	-0.846139	-0.713498	-1.28943	-0.699596	-0.915072	-1.37345	-0.775755	-1.06841	-0.864587	-1.33808	-1.24532	-1.40894	-1.30964	-1.48231	-1.13252	-0.832948	-0.822784	-0.873692	-0.743092	-0.719641	-0.796548
8542	0.96851	1.11679	0.883104	0.935549	0.790858	0.463746	0.729273	1.01982	0.658228	0.924036	0.801849	0.626878	0.0129815	0.104392	0.0801946	0.312309	0.172408	0.172958	0.197523	0.212027	0.30084	0.334451	0.42168	0.358864
23780	0.609392	0.811049	0.984772	0.702006	0.523653	0.4991	0.781415	0.762573	1.1844	0.838476	0.70049	0.543022	0.960813	0.854297	0.711898	1.27143	1.27837	1.22704	0.664714	0.714366	0.901983	0.45071	1.05342	0.722075
80833	1.07657	0.939287	1.09666	1.06571	1.00071	0.838555	0.776611	0.752716	0.882576	1.02712	0.772956	0.786712	-0.606322	-0.727888	-0.499358	-0.539671	-0.529967	-0.681947	-0.440881	-0.396482	-0.301071	-0.295824	0.00547109	-0.253715
80832	-0.98981	-0.53327	-1.86215	-0.428656	-0.666139	-0.601867	-2.21511	-0.435144	-1.31988	-1.05171	-0.572871	-1.20069	-0.42496	-0.538627	-0.610491	-0.102915	-0.123745	-0.169881	0.629337	0.561969	0.0709376	0.921067	1.00048	0.202003
80830	0.821432	0.893841	0.882226	0.328817	0.549151	0.579253	0.628875	0.814695	0.719888	0.281216	0.513138	0.493473	-0.11167	-0.00781521	0.0664896	-0.334414	-0.241316	-0.178789	-0.234727	-0.147	-0.255418	-0.291728	-0.138264	-0.286804
81575	-0.888663	-0.556707	-0.707214	0.0752545	0.392605	0.172783	-1.22457	-0.428401	-0.275134	-0.333563	-0.187997	-0.45172	0.842292	0.919053	0.905985	1.16684	1.15983	1.19281	-0.845296	-0.789104	-0.839171	-0.770164	-0.788866	-0.819462
55937	-0.467264	-0.579784	-0.554198	-0.22775	-0.25432	-0.148324	-0.420615	-0.695152	-0.455847	-0.676864	-0.823705	-0.540152	-0.35389	-0.436348	-0.486941	-0.41837	-0.260062	-0.352557	-0.717497	-0.599554	-0.700071	-0.622206	-0.783134	-0.748644
79135	0.486871	0.709926	0.448635	0.808032	0.669602	0.760003	0.27002	0.410387	0.31449	0.54578	0.53899	0.426151	1.00957	0.77649	0.88583	1.02894	0.955102	1.00679	1.7938	1.78553	1.64141	1.86988	1.91327	1.69851
139322	-0.270984	0.264018	0.1053	0.164721	0.128685	0.202655	-0.234415	0.0959885	0.076638	0.00454826	0.0573822	-0.0641573	0.735117	0.856747	0.822038	0.242101	0.322228	0.300949	0.389488	0.511911	0.225266	0.220788	0.347756	0.0186678
351	-0.57406	-0.365245	-0.570961	-0.633173	-0.949931	-0.812044	-0.30212	-0.25381	-0.799792	-0.856924	-0.618848	-0.593942	1.57094	1.63534	1.77353	1.32843	1.46826	1.47318	1.82489	1.68879	1.80915	1.49609	1.41736	1.49603
10513	0.202617	0.198483	0.243551	-0.240027	0.203529	0.186223	0.348005	0.313222	0.395162	0.204443	0.306748	0.303866	0.679844	0.753678	0.803448	0.494098	0.599584	0.619771	0.555211	0.529811	0.60341	0.5519	0.566289	0.605841
26060	0.364938	0.842234	0.911114	0.663987	1.07822	0.953951	0.813667	1.04712	1.21981	0.907662	1.12962	1.0998	0.148133	0.29671	0.527892	-0.165024	-0.0892828	-0.0549179	0.792745	0.697755	0.789722	0.849605	0.785209	0.837137
55198	0.279726	-0.0581472	0.206366	-0.0624523	-0.0513344	-0.1823	0.406066	0.0782553	0.32357	0.309775	0.154494	0.0175751	1.04948	1.05522	1.27005	0.910434	1.04872	0.951165	0.131194	0.136071	0.0418002	0.38954	0.383945	0.337597
353	1.20318	1.07632	1.12269	1.00147	0.952574	1.10573	0.958249	0.909539	0.822325	0.856518	1.00511	1.07795	1.31196	1.10622	1.06366	1.7285	1.41942	1.49103	2.39936	2.46662	2.28091	2.41208	2.4334	2.35433
54840	0.485253	0.458749	0.499384	0.708681	0.583695	0.679198	0.491802	0.374281	0.437026	0.503629	0.476859	0.560935	0.322909	0.250874	0.24646	0.16167	0.0588911	0.0401804	0.177912	0.163258	-0.0261202	0.191555	0.319035	0.256214
358	-0.915112	-1.11092	-0.680677	-0.992351	-1.27725	-1.10517	-1.40362	-1.86548	-1.11059	-0.675517	-0.852253	-1.98716	-0.809727	-0.831403	-0.801635	-0.781026	-0.711047	-0.77715	-0.802021	-0.78404	-0.87007	-0.714156	-0.796145	-0.810602
282679	-0.399116	-0.620783	-0.70367	-0.953989	-0.592899	-0.83172	-0.205089	-0.544045	-0.236941	-1.00237	-0.659107	-0.584372	-0.0121151	0.092176	-0.100738	-0.237035	-0.360488	-0.126267	-0.653185	-0.844728	-0.768068	-0.845316	-0.928852	-0.905884
359	-0.396559	-0.73695	-0.450612	-0.65493	-1.19624	-0.88439	-0.48582	-0.538438	-0.66561	-0.962913	-0.448785	-0.990534	-0.847236	-0.798632	-0.791859	-0.480088	-0.60049	-0.646882	-0.669823	-0.634329	-0.713089	-0.610691	-0.694412	-0.648876
360	-0.191061	-0.55418	-0.157367	0.037464	-0.0998126	0.0827853	-0.376901	-0.6622	-0.363157	-0.0807172	-0.186634	0.127018	-0.154918	-0.180821	-0.133482	-0.0565262	-0.0254624	-0.163388	1.38774	1.1603	1.09701	1.23818	1.09731	0.936771
361	-1.9255	-2.67051	-1.81641	-2.44932	-1.74958	-1.94035	-1.54425	-2.65438	-3.05392	-1.94995	-3.25704	-3.13698	-1.57903	-1.64374	-1.63764	-1.70562	-1.69957	-1.61978	-0.850224	-0.8465	-0.844173	-0.833562	-0.835415	-0.859526
363	-0.815	-0.820728	-0.985276	-1.62335	-1.78163	-1.24351	-0.418301	-0.5635	-0.602261	-1.9119	-1.76372	-1.79073	-0.196929	-0.0970102	-0.252478	0.113244	0.025275	-0.0127593	-0.67656	-0.66219	-0.858798	-0.804557	-0.653542	-0.754338
366	-1.6714	-0.598685	-1.69485	-0.794755	-2.17864	-1.43742	-1.47247	-0.556395	-1.51878	-2.12012	-1.90258	-2.50934	-1.6006	-1.53656	-1.49413	-1.15241	-1.40427	-1.50931	0.993018	1.2836	1.31054	1.03728	1.2989	1.03111
9716	0.0196564	0.236561	0.25499	-0.00282014	0.158495	0.17485	0.135919	0.275642	0.431599	0.250706	0.228745	0.248602	0.164442	0.231517	0.128118	-0.0262407	-0.0232001	0.0209304	0.658789	0.701961	0.647676	0.547189	0.74917	0.636193
367	-2.20929	-0.799307	-1.61869	-1.10941	-1.01664	-1.13094	-0.749872	-1.67382	-0.982872	-1.22359	-1.16823	-1.98524	0.130787	0.194932	0.173608	-0.2645	-0.135678	-0.0784168	-0.734716	-0.692926	-0.721877	-0.739511	-0.701551	-0.74406
369	0.55538	0.092348	0.158237	0.359332	0.212165	0.0619415	0.145169	0.0263133	-0.0245208	0.33069	0.00249354	0.0342106	0.0957561	0.168611	0.138367	-0.0295325	0.0395648	0.0781681	0.308955	0.322884	0.297888	0.348045	0.326462	0.354534
116985	0.245126	0.324192	0.352095	0.246373	-0.0250158	0.190454	0.662548	0.61112	0.528183	0.371775	0.0308488	0.281687	0.457037	0.3972	0.31384	0.772383	0.72602	0.766292	1.34361	1.54541	1.50429	1.30984	1.36027	1.39908
64411	0.821164	0.575727	0.445844	0.754355	0.646555	0.475758	0.876049	0.701317	0.563674	0.786548	0.727691	0.647185	0.425789	0.392937	0.273236	0.232242	0.17974	0.231008	-0.814791	-0.789761	-0.735842	-0.820705	-0.608619	-0.769107
372	1.53836	1.60985	1.49849	1.49729	1.4164	1.40131	1.75607	1.76012	1.66739	1.52689	1.47287	1.47967	2.12269	2.12642	2.05515	2.03745	2.0884	2.00508	1.29874	1.1677	1.20515	1.10672	1.26976	1.08943
374	-0.7567	-0.752153	-1.42814	-2.02417	-1.86185	-1.68385	-0.49388	-0.893534	-1.11569	-1.93269	-1.90968	-1.71287	-1.68665	-1.69567	-1.67158	-1.82609	-1.79	-1.77814	-1.05793	-1.26578	-1.18692	-1.23282	-1.13457	-1.21472
375	0.6186	0.676582	0.734794	0.342058	0.244223	0.296798	0.902203	0.971091	1.028	0.666329	0.697207	0.681916	0.444453	0.440876	0.34468	0.744775	0.846019	0.662019	3.1377	3.22986	3.10648	3.17707	3.2673	3.16458
377	0.904632	0.882636	0.628172	0.910475	0.752888	0.830915	0.799455	0.748135	0.811053	0.845675	0.760675	0.777288	1.65791	1.64885	1.62085	1.08392	1.36709	1.39436	1.06259	1.03913	1.02954	1.00106	1.0412	0.964476
378	1.73682	1.808	1.57654	1.54594	1.5466	1.57457	1.7776	1.85943	1.67586	1.58782	1.59869	1.65928	2.44902	2.50256	2.62599	2.48105	2.3516	2.34156	2.38331	2.42524	2.42505	2.28162	2.34655	2.30252
381	1.18615	0.967226	1.1578	0.99229	1.02694	1.14408	0.958851	0.89531	1.11614	0.898298	0.879576	1.07588	1.27179	1.07716	1.12535	1.50145	1.43788	1.35046	2.14659	2.04531	2.04888	2.08907	1.89445	1.94124
382	1.87596	1.78543	1.79194	1.78464	1.83036	1.78401	1.87744	1.8501	1.8473	1.87938	1.8104	1.87666	1.70685	1.82165	1.77276	1.55534	1.71582	1.68521	2.35455	2.28491	2.36158	2.36825	2.27331	2.32829
55738	0.494831	0.392676	0.554478	0.56216	0.405301	0.459614	0.590191	0.590344	0.505621	0.609513	0.527524	0.526456	0.682299	0.62257	0.467158	0.890871	0.98389	0.855049	-0.240517	-0.280868	-0.25663	-0.239077	-0.326037	-0.202099
84364	1.16452	0.993991	1.19946	1.06875	0.919388	0.992799	1.07102	1.03682	1.07442	1.00778	0.904266	0.924772	0.485236	0.41546	0.237556	0.407265	0.687731	0.570926	0.117966	-0.0342859	0.0617216	-0.142565	-0.177631	-0.138557
26286	1.95125	1.80281	1.61803	1.56724	1.56954	1.56523	2.12747	1.94248	1.87301	1.60146	1.62352	1.69607	1.6765	1.87804	2.22994	1.57477	1.44009	1.52574	1.05912	0.876025	0.996669	1.10086	1.04674	1.10281
10565	0.529758	0.741457	0.842405	0.819313	0.880962	0.820511	0.686422	0.863393	0.929697	0.920371	0.949644	0.915094	0.924834	0.908146	1.00272	0.895713	0.854533	0.818442	1.13195	1.10024	1.05954	1.24477	1.24759	1.31144
10564	0.229136	0.395431	0.362416	0.310299	0.262803	0.354147	0.349431	0.277708	0.442009	0.297785	0.326672	0.310037	0.815186	0.818481	0.908411	0.576218	0.477891	0.58859	1.0423	1.10099	1.07321	1.13089	1.30584	1.04107
27236	0.0736291	0.422563	0.379278	0.524894	0.548673	0.524059	0.0323001	0.293434	0.310978	0.391487	0.492473	0.527632	1.36999	1.31684	1.48049	1.23152	1.18936	1.18175	-0.224154	-0.215166	-0.218159	-0.404536	-0.322792	-0.20813
23647	0.763197	0.564305	0.445555	0.461172	0.483502	0.473112	0.906001	0.7221	0.67122	0.640623	0.561461	0.638352	1.26941	1.07677	1.05497	1.34909	1.38157	1.40783	-0.14369	-0.121145	-0.195441	-0.168999	-0.164512	-0.247625
10139	-0.117752	-0.220759	-0.214092	-0.149062	0.0836141	0.196937	-0.256882	-0.217479	-0.430322	-0.348363	0.154991	0.163636	0.32024	0.275292	0.251467	0.503445	0.635696	0.542969	0.0585246	0.0644754	0.240599	0.0385097	0.0868107	0.167059
383	-1.33274	-1.42991	-1.29658	-2.2806	-1.36477	-1.54698	-2.84894	-1.94405	-1.32522	-1.34553	-1.28026	-1.90514	-0.954633	-0.988294	-0.99051	-0.924418	-1.06474	-0.979832	-0.782575	-0.806511	-0.955502	-0.817713	-0.884666	-0.867334
384	-1.01441	-0.573366	-1.17907	-0.210132	-0.388767	-0.416837	-0.20686	-0.194441	-0.617696	0.260314	-0.279122	-0.01644	1.88934	1.86343	1.88034	2.09848	2.04497	1.96631	-0.641751	-0.67526	-0.707483	-0.553295	-0.636645	-0.623932
55082	0.818272	0.972657	1.00647	0.649653	0.795083	0.76666	0.835194	0.818258	0.955151	0.713004	0.744948	0.687155	0.787001	0.859565	0.956638	0.731744	0.753952	0.744397	1.12885	1.05801	1.17837	1.00888	0.905571	1.07456
392	0.866808	0.650528	0.948039	0.918086	0.857011	0.776617	0.777086	0.70303	0.725693	0.759956	0.698097	0.628005	0.867622	0.984878	0.663878	0.648074	0.8357	0.731055	0.41892	0.429472	0.461483	0.399315	0.408925	0.367376
79658	0.130066	0.0607807	0.17261	0.230922	0.161847	0.118615	0.0220867	0.000570319	0.191897	0.0855706	0.0486651	0.153291	0.667843	0.680111	0.646865	0.728591	0.735483	0.697391	2.5	2.33115	2.53523	2.64371	2.5104	2.5776
9824	-1.07099	-0.474477	-0.886298	0.148744	0.240503	0.375604	-2.62037	-1.244	-1.2667	-0.428289	-0.833466	-0.344098	-0.157465	0.0379282	0.105816	-0.15199	-0.281757	-0.31156	-0.688592	-0.682871	-0.757992	-0.725415	-0.709053	-0.727075
94134	0.110402	-0.349662	0.195192	-0.385077	-0.0799618	-0.177101	0.385025	0.23816	0.355043	0.282453	0.486152	0.28716	0.111913	0.222962	0.530942	-0.125399	-0.186935	-0.0512828	-0.206309	-0.198454	-0.138183	-0.168772	-0.0914155	0.0300365
55114	1.19444	1.16781	1.20765	1.06025	0.995941	1.02245	1.1257	1.13438	1.13579	1.02848	0.966314	0.994393	1.49489	1.56359	1.39109	1.776	1.71679	1.58705	0.38757	0.431739	0.306605	0.229532	0.233188	0.268657
93663	0.155106	0.593927	0.546643	0.46845	0.711	0.627042	0.0567274	0.577634	0.558752	0.525842	0.699692	0.503577	0.675706	0.755134	0.878254	0.104052	0.187973	0.138071	2.42601	2.20397	2.26158	2.42251	2.30218	2.35844
84986	0.660569	0.77577	0.645186	1.26419	1.15567	1.17214	0.71705	0.777776	0.753386	0.784002	0.85246	0.912087	-0.335086	-0.328058	-0.301894	-0.600224	-0.442831	-0.411797	-0.308517	-0.325245	-0.183909	-0.219729	-0.239838	-0.171693
57584	-0.359633	-0.046049	0.0169891	-0.460705	0.0734305	0.0993953	-0.449263	-0.154977	-0.288446	-0.109147	-0.188288	-0.373924	1.80527	1.91388	1.94763	1.52524	1.65296	1.71788	-0.0267306	-0.0271288	-0.0688971	-0.0714975	0.0014775	0.0812593
58504	-1.25182	-1.57271	-1.27394	-1.57006	-1.36976	-1.76118	-1.40652	-1.14111	-1.05709	-3.06469	-1.15293	-1.33257	-0.0944417	-0.0735153	-0.145102	-0.337956	-0.0045704	0.0515985	1.48396	1.06149	1.65185	1.51397	1.07529	1.61185
57636	-0.665869	-1.15863	-1.2708	-1.00109	-0.999565	-0.962494	-0.625552	-0.978693	-0.78437	-0.669054	-1.39025	-0.710709	0.656641	0.806335	0.735646	0.743095	0.850009	0.748167	-0.634271	-0.699644	-0.799491	-0.677526	-0.67752	-0.839751
83478	-1.9037	-1.43699	-0.662626	-1.62112	-0.952583	-1.0815	-2.34103	-1.71431	-2.10806	-1.32214	-1.416	-2.33261	-0.0478651	-0.130913	-0.0668718	-0.306774	-0.422694	-0.266153	-0.89166	-0.927502	-0.925541	-0.8553	-0.889385	-0.893459
9938	0.735254	0.531519	0.716066	0.482279	0.344343	0.234038	0.724006	0.721557	0.770086	0.517106	0.372792	0.492594	-0.65661	-0.667731	-0.633244	-0.390129	-0.543191	-0.448755	0.349765	0.33967	0.317032	0.311081	0.402758	0.347315
23092	0.561481	0.374067	0.464887	0.143136	0.0583229	0.0520658	0.444233	0.289964	0.331752	0.322125	0.337561	0.157238	-0.37694	-0.381099	-0.40913	-0.419683	-0.369409	-0.322934	0.678087	0.736934	0.498963	0.588274	0.605186	0.548033
201176	-0.430787	-0.533473	-0.347503	0.063527	-0.0914022	-0.160027	-0.689753	-0.306473	-0.517987	-0.0667332	-0.109757	-0.218744	-0.408876	-0.363914	-0.434408	-0.197354	-0.278243	-0.332075	-0.359319	-0.313904	-0.319953	-0.339041	-0.391793	-0.267275
9411	-1.58251	-2.00889	-1.44597	-0.844924	-1.30824	-1.38128	-1.1952	-1.45412	-1.59541	-1.07526	-1.95113	-1.53104	-0.354871	-0.24817	-0.0681082	-0.766784	-0.682125	-0.767664	-0.826246	-0.867797	-0.855151	-0.860376	-0.879412	-0.824636
257106	0.722548	0.715842	0.970725	0.413857	0.796769	0.651922	0.712563	0.777963	0.910609	0.526127	0.819762	0.712495	-0.126033	-0.252114	-0.315748	-0.147001	-0.0537803	-0.161797	1.33862	1.2263	1.28689	1.55333	1.45834	1.65442
57514	-0.443158	-0.434692	-0.158994	-0.380177	-0.569246	-0.494175	-0.634373	-0.267516	-0.878763	-0.540472	-0.717052	-0.740505	0.736253	0.730789	0.783947	0.322244	0.267821	0.33687	0.278863	0.0802431	0.0433483	0.175285	0.10034	0.0282993
9743	-1.11013	-0.988058	-1.579	-1.00935	-0.869897	-0.864268	-1.0364	-0.866979	-0.816113	-1.05436	-0.976413	-1.18071	0.181043	0.0909308	0.096255	0.276712	0.174821	0.235936	-0.667747	-0.659722	-0.623707	-0.758657	-0.688655	-0.829169
115703	-0.0952112	-0.275427	0.130875	0.147996	-0.0802016	-0.149284	-0.0648979	-0.285157	-0.788746	-0.262572	-0.449929	-0.288597	-0.656634	-0.723191	-0.770989	-0.538723	-0.502337	-0.499282	-0.806499	-0.772067	-0.836391	-0.785784	-0.71028	-0.789081
393	1.08417	0.764641	1.05609	0.944816	0.657832	0.787955	0.810928	0.696891	0.773376	0.957799	0.768614	0.828432	-0.304723	-0.216663	-0.321172	-0.140249	-0.221634	-0.352111	0.361089	0.448356	0.396667	0.354399	0.251216	0.307885
143872	-0.850409	-1.14737	-2.26162	-1.15635	-0.865717	-0.949283	-1.26528	-1.97532	-1.55447	-0.76357	-1.51856	-1.4848	-0.484678	-0.426642	-0.414681	-0.635769	-0.635702	-0.67945	-0.829282	-0.886213	-0.803845	-0.814312	-0.776422	-0.832249
394	-0.358567	-0.0926231	-0.0492725	-0.0919173	0.00572012	-0.0878529	-0.19172	0.0731749	0.182688	0.0464616	0.022037	0.0948351	0.176914	0.254317	0.408559	0.0252368	0.0582148	0.0491533	-0.796262	-0.831449	-0.833599	-0.787534	-0.843662	-0.817516
395	-0.805516	-0.927532	-0.98265	-0.847196	-1.1267	-1.01255	-0.90033	-1.00782	-0.672739	-1.17254	-0.850084	-0.753181	-1.06033	-1.16677	-1.0375	-0.963853	-1.08784	-1.10118	-0.576571	-0.598617	-0.605774	-0.449856	-0.531408	-0.588309
64333	2.03214	1.91156	1.84307	1.92185	1.88577	1.85272	2.16933	2.03386	1.95797	2.07735	2.02577	2.05312	-0.171428	-0.368056	-0.370348	-0.131579	-0.240018	-0.292902	0.206429	0.0460296	0.13082	0.127026	0.0702894	0.0417715
396	0.921036	0.768217	0.80034	0.570169	0.587527	0.662626	0.830491	0.71766	0.690703	0.602287	0.492576	0.512023	2.10717	2.13699	2.06935	1.96011	2.14953	2.16671	1.11203	1.07157	1.08441	0.797484	0.791773	0.705176
397	1.76915	1.56925	1.62782	1.50189	1.48661	1.3997	1.75982	1.54753	1.68139	1.44333	1.41317	1.32161	0.7202	0.649588	0.672907	0.679197	0.560709	0.625714	3.18929	3.23885	3.19297	3.2089	3.17881	3.14731
9138	0.233841	0.0736685	-0.0771429	-0.255736	0.0360653	-0.159792	0.297954	0.0751724	0.027857	-0.145766	-0.0560052	-0.100379	0.182786	0.213582	0.104462	0.455493	0.483155	0.283791	-0.31622	-0.35437	-0.318722	-0.433451	-0.315628	-0.296862
9639	-0.606357	-0.887586	-0.682806	-0.307397	-0.285935	-0.661087	-0.748967	-0.978495	-0.797204	-0.581668	-0.809927	-0.752078	0.276953	0.295295	0.198921	0.471575	0.543072	0.462022	-0.679118	-0.683633	-0.695691	-0.615901	-0.602963	-0.758897
55160	-0.962867	-0.761642	-0.832308	-1.18541	-1.22766	-1.04706	-1.35124	-0.68349	-0.990733	-1.0952	-0.834479	-1.33786	-0.0652818	-0.217653	-0.211723	-0.153797	-0.231099	-0.233051	-0.622271	-0.394439	-0.447641	-0.553823	-0.434766	-0.52764
23365	-0.619643	-0.698489	-0.457954	-0.719023	-0.560688	-0.573625	-0.540081	-0.530939	-0.50733	-0.791652	-0.875616	-1.2324	-0.384128	-0.402314	-0.351755	-0.617258	-0.504797	-0.591949	-0.275234	-0.37635	-0.330707	-0.310505	-0.455836	-0.411402
22899	-0.536224	-0.373166	-0.562325	-0.677624	-0.648141	-0.750287	-0.673509	-0.32849	-0.436389	-0.884771	-0.743635	-0.354593	0.00712826	0.0894971	0.0830237	0.276165	0.174933	0.226296	-0.618689	-0.716432	-0.711867	-0.585366	-0.623765	-0.752986
23370	1.52751	1.21711	1.4102	1.453	1.33807	1.27513	1.29666	1.2513	1.29403	1.51835	1.38696	1.31645	1.31322	1.1553	1.1367	1.17165	1.19628	1.15745	1.42995	1.50197	1.56417	1.4614	1.49842	1.63264
128272	0.108378	-0.257147	-0.102506	-0.125897	-0.232994	-0.21872	0.0202908	-0.0429013	-0.109347	-0.166733	-0.074545	-0.134186	0.405318	0.378151	0.252984	0.576108	0.64188	0.677271	-0.191399	-0.365274	-0.148823	-0.252937	-0.227	-0.290253
9181	0.476034	0.208665	0.493749	0.362563	0.292495	0.331411	0.340807	0.385569	0.488002	0.56546	0.449115	0.441514	0.567526	0.537912	0.455401	0.664988	0.757958	0.733944	0.118807	0.1543	0.191869	0.112309	0.0869826	0.0544955
50650	2.20484	2.19057	2.12681	2.04902	2.02505	1.9051	2.25633	2.25711	2.1951	2.25345	2.11608	2.05908	0.957231	0.87575	0.878024	0.643522	0.78795	0.889129	0.947888	0.891626	0.764688	0.645635	0.656715	0.816328
389337	-1.17574	-1.69602	-1.40388	-2.05438	-1.77231	-1.41862	-1.38405	-1.9214	-1.03506	-1.45419	-1.28828	-1.49025	-0.222038	-0.202988	-0.214714	0.48094	0.37992	0.494999	-0.764222	-0.727479	-0.751642	-0.759969	-0.672966	-0.744624
7984	-1.52283	-1.41992	-1.5599	-0.798253	-0.707933	-0.835657	-1.44266	-1.65475	-1.4744	-1.28764	-1.10056	-1.67296	0.442131	0.463276	0.318987	0.4941	0.465626	0.472075	-0.848322	-0.851131	-0.872869	-0.957472	-0.824396	-0.810356
9459	1.59039	1.62893	1.58367	1.63217	1.6654	1.66525	1.55448	1.61765	1.52628	1.42036	1.47907	1.44293	0.720072	0.572953	0.661153	0.866639	0.884848	0.847964	0.343449	0.192257	0.400857	0.272595	0.299034	0.49261
8874	-0.268874	-0.369528	-0.268321	-0.596372	-0.387349	-0.334295	-0.184522	-0.405281	-0.114018	-0.295941	-0.190813	-0.24108	-0.0377353	-0.00185467	-0.00470342	-0.190577	-0.116051	-0.149007	-0.235164	-0.260392	-0.190303	-0.135623	-0.296345	-0.176079
23229	0.295374	0.16088	0.332957	0.224541	0.0699521	0.188003	0.27921	0.0384172	0.0834528	0.189036	0.170191	0.15857	0.825222	0.8188	0.782666	0.483762	0.544261	0.603007	-0.454336	-0.343768	-0.470801	-0.470389	-0.417884	-0.392075
8289	0.826076	0.668848	0.819638	0.445614	0.440287	0.346069	0.914292	0.733261	0.707662	0.7287	0.731353	0.560401	1.40245	1.47087	1.2768	1.09933	1.30404	1.26899	0.118713	-0.0110864	0.113332	0.0301782	-0.10818	0.0253923
57492	0.215863	0.0947563	0.159508	0.109766	0.0737592	0.139698	0.232254	0.193855	0.340637	0.197154	0.189287	0.165752	0.590671	0.586668	0.567379	0.498383	0.535956	0.516415	0.777616	0.619522	0.856619	0.547825	0.665209	0.858325
196528	0.458973	0.808749	0.831563	0.65231	0.694961	0.668607	0.592463	0.835601	0.847665	0.774638	0.699607	0.692306	0.500832	0.591178	0.498675	0.341795	0.426963	0.536038	0.203483	0.0932387	0.151897	0.209702	0.065541	0.153851
1820	0.316243	0.13832	0.168811	0.237534	0.235129	0.105141	0.663015	0.479149	0.660993	0.555782	0.442777	0.638642	0.739348	0.64391	0.642094	1.10519	1.16068	1.16054	1.30253	1.36422	1.41082	1.53608	1.45686	1.45061
10620	0.636822	0.676023	0.471911	0.723321	0.74327	0.670588	0.961977	1.06559	0.914683	1.00235	0.995172	1.09416	-0.064435	-0.0995307	-0.26943	0.281816	0.236129	0.0750673	-0.371833	-0.446076	-0.334389	-0.256605	-0.394101	-0.2902
5926	0.179406	0.5054	0.647307	0.453722	0.64174	0.560584	0.596551	0.789132	0.847268	0.74894	0.787193	0.662861	-0.154113	-0.10302	0.159991	-0.462859	-0.498234	-0.253935	0.869214	0.85118	0.90675	0.842602	0.83694	1.02178
51742	0.102165	0.247051	0.31833	-0.16513	0.00718077	-0.0948299	0.218883	0.282876	0.236659	0.176232	0.0553144	-0.114728	0.429188	0.424726	0.413887	0.415559	0.466956	0.472507	0.108637	0.0307108	0.122121	0.161892	0.0628673	0.0899437
10865	0.990272	0.927	0.652091	0.862969	0.756266	0.669286	1.10405	1.15641	0.826911	1.1464	1.05731	1.06246	0.0606529	-0.146054	-0.116006	0.272926	0.245923	0.306563	0.257324	0.233266	0.202303	0.254564	0.278949	0.178244
84159	-0.623927	-0.509236	-0.857378	-1.22326	-0.920112	-0.643052	-0.527345	-0.623482	-0.449032	-1.09034	-1.39989	-1.12855	1.57596	1.67797	1.63244	1.39623	1.63325	1.59757	0.984424	0.481813	0.888934	0.96698	0.754886	0.960426
25820	0.369336	0.362958	0.489298	0.28527	0.322925	0.262043	0.490973	0.462967	0.588899	0.415608	0.443802	0.430453	0.921211	0.941103	0.975528	0.688752	0.738856	0.781871	1.32982	1.33544	1.3311	1.38421	1.30405	1.37307
10425	0.608339	0.499071	0.52111	0.481486	0.499479	0.503715	0.583156	0.489939	0.504862	0.636602	0.693509	0.602634	0.639296	0.590655	0.503749	0.43884	0.403129	0.425285	1.20602	1.30168	1.26822	1.17706	1.22503	1.18623
400	0.547619	0.677345	0.536305	0.599161	0.566722	0.635207	0.688738	0.774509	0.637167	0.544505	0.545929	0.642527	1.11192	1.24308	1.43161	1.04163	0.86017	0.911736	0.968386	1.06764	0.941752	0.988006	1.13704	0.98928
285598	-0.296388	-0.0906509	-0.211905	-0.154933	-0.334771	-0.135349	0.00634951	0.258645	-0.0818365	-0.214425	0.149429	0.124386	0.630583	0.61506	0.624288	0.950704	1.08302	1.04011	-0.76201	-0.748005	-0.761434	-0.837894	-0.83688	-0.884593
115761	-0.662366	-0.61827	-1.12626	-0.779664	-0.278652	-0.532578	-0.5491	-0.53395	-0.762358	-0.906908	-0.85624	-0.65736	-1.66392	-1.78758	-1.66216	-1.61045	-1.70518	-1.63119	-0.716288	-0.511309	-0.654477	-0.688941	-0.632563	-0.651461
200894	0.175777	0.464603	0.428196	0.305304	0.547187	0.570804	-0.0506312	0.0262902	0.244039	0.123392	0.288307	0.314889	-0.466749	-0.371615	-0.175455	-0.998317	-0.982128	-1.03358	-0.307404	-0.520396	-0.320076	-0.359457	-0.439541	-0.489107
54622	0.103983	0.00560345	0.00656308	-0.148553	-0.155908	-0.202537	0.0667463	0.0433732	0.186777	0.237604	0.0675808	0.0381556	0.337888	0.43843	0.761236	0.342253	0.293414	0.38984	0.452151	0.457033	0.238933	-0.0146218	0.178021	0.0722495
339231	0.15598	0.292351	0.309275	0.343058	0.421745	0.305382	-0.0504931	0.240262	0.143127	0.24979	0.525632	0.417036	0.776122	0.658682	0.898712	1.09557	0.783593	0.830587	0.0202416	0.0321385	0.0187287	0.000667378	-0.0630853	-0.0550965
402	0.69859	0.650807	0.550795	0.583715	0.571996	0.534104	0.536143	0.495074	0.573841	0.51088	0.484194	0.48263	1.29232	1.20073	1.07684	1.25631	1.38861	1.42971	0.270279	0.253052	0.255744	0.336921	0.2945	0.321037
23568	0.879607	0.991544	1.03669	0.959565	1.00113	0.966014	0.819983	0.755173	0.83687	0.843517	0.940565	0.850574	1.10697	1.0261	1.06069	0.748157	0.713767	0.739999	1.18532	1.08678	1.0633	1.15466	1.1302	1.1297
403	-0.120186	-0.481419	-0.332625	-0.407611	-0.37252	-0.289382	0.0184174	-0.0899619	-0.067521	-0.0769988	-0.217443	-0.184893	0.633911	0.592193	0.503149	0.956848	0.776277	0.795662	0.0174293	0.151317	0.140893	0.027297	0.0178904	0.141383
10124	0.0920076	0.361436	0.181974	0.549689	0.715165	0.699754	-0.0733902	0.112868	-0.111966	0.118044	0.231037	0.148123	1.65545	1.6279	1.62853	1.41354	1.44335	1.37452	0.0229132	-0.0792426	-0.221346	0.00654233	-0.282016	-0.258334
10123	2.34772	2.29631	2.30071	2.1246	2.24017	2.02838	2.24414	2.25807	2.254	2.34724	2.322	2.22469	1.31513	1.31572	1.21188	1.46052	1.57983	1.4458	2.12442	1.98584	2.02617	2.30534	2.08487	2.11155
379	-0.761031	-0.778629	-0.915538	-0.508789	-0.707757	-1.16695	-1.05465	-0.727351	-0.719093	-0.458214	-1.3132	-1.00946	0.356729	0.385593	0.37484	0.378285	0.322313	0.324723	-0.821745	-0.750741	-0.641476	-0.710998	-0.716057	-0.711719
221079	0.176264	0.323095	0.200647	0.221018	0.276843	0.284382	0.260873	0.514212	0.37805	0.295385	0.317897	0.466675	1.19728	1.41909	1.53027	0.933582	1.12577	0.95881	-0.443154	-0.452361	-0.349186	-0.294484	-0.277631	-0.285511
390790	-0.787193	-1.00881	-0.898468	-0.682445	-0.839996	-0.681912	-0.660113	-0.82855	-0.870509	-0.608639	-0.934296	-0.754484	-0.435275	-0.446847	-0.497194	0.0775429	-0.315463	-0.445869	-0.61369	-0.698157	-0.722688	-0.748222	-0.757101	-0.584227
84100	-0.428778	-0.543934	-0.288149	-0.494839	-0.364731	-0.223228	-0.418165	-0.276203	-0.268046	-0.462878	-0.26228	-0.339375	-0.638624	-0.500725	-0.323172	-0.836601	-0.788553	-0.761767	-0.812976	-0.793104	-0.859246	-0.649719	-0.709336	-0.728644
23204	1.8828	1.95954	1.85726	2.24918	2.30681	2.18535	2.03428	2.15269	2.0041	2.06228	1.9896	2.01298	2.10058	2.28046	2.35514	1.88548	1.71701	1.81914	2.14531	2.16056	2.07588	2.34612	2.44519	2.42755
51329	1.21603	1.16632	1.21824	1.25371	1.27903	1.27844	1.17098	1.15361	1.17554	1.06291	1.14106	1.19814	1.1242	0.970144	0.842039	1.73703	1.58061	1.52883	1.48744	1.41804	1.3875	1.49863	1.38396	1.38722
10550	2.24559	2.3036	2.4093	2.05442	2.15727	2.04704	2.22009	2.31978	2.3231	2.25416	2.21782	2.07812	2.38575	2.42468	2.43522	2.40313	2.38214	2.35459	2.92538	2.834	2.86485	2.835	2.81087	2.81351
151188	0.664841	0.732669	0.6722	0.655612	0.793442	0.630049	0.517724	0.732032	0.69534	0.57308	0.645018	0.635847	0.161549	0.433641	0.557825	0.244468	0.204937	0.216219	2.09061	1.9489	2.09272	1.92722	1.85007	2.13898
127829	0.523998	0.128432	0.535277	0.20337	-0.149117	-0.105593	0.46168	0.130543	0.401396	0.213892	-0.0552224	-0.23975	0.66287	0.510634	0.38555	0.747391	0.775928	0.798568	-0.243631	-0.113498	-0.0991683	-0.17969	-0.191263	-0.154026
55207	1.17577	1.24885	1.22173	1.27699	1.2684	1.25698	1.17679	1.23621	1.17279	1.28452	1.29174	1.29937	1.88481	1.88875	1.95454	1.73953	1.77262	1.77076	2.08902	2.10461	1.9283	2.14749	2.23781	2.05573
55156	1.252	1.44551	1.39336	1.43095	1.51409	1.5035	1.22105	1.34488	1.31182	1.33567	1.33362	1.35257	1.16902	1.39371	1.60852	0.694293	0.680807	0.859197	1.24298	1.18289	1.03357	1.02611	1.19504	1.23275
83787	0.716857	0.668183	0.625514	0.669896	0.706417	0.657776	0.668524	0.656956	0.603926	0.575056	0.783006	0.678843	0.938618	0.84725	0.936058	0.708683	0.722229	0.804923	1.63137	1.74115	1.55982	1.57448	1.71434	1.51908
84071	-0.202681	-0.776937	-0.519397	-0.804559	-1.75071	-1.2701	-0.0201462	-0.288035	-0.0204506	-0.645748	-0.380061	-0.197915	-1.24069	-1.29696	-1.25226	-1.30841	-1.21959	-1.26061	-0.919078	-0.812741	-0.894464	-0.959933	-0.900954	-0.890296
55130	-0.747289	-0.977409	-0.686401	-0.583891	-0.8853	-0.765741	-0.219817	-0.88996	-0.627977	-1.83138	-0.892007	-0.927864	-0.976152	-1.01646	-0.984827	-0.904262	-1.00122	-0.99768	-0.891305	-0.943858	-0.9231	-1.00528	-0.940853	-0.918318
79798	0.11532	-0.177275	-0.0955895	-0.0782782	-0.00116683	0.1045	0.0892015	-0.0600388	-0.127936	-0.0363861	0.0428665	-0.0180127	0.509371	0.507144	0.384721	1.08985	0.760839	0.811677	-0.31861	-0.225037	-0.158224	-0.4834	-0.413142	-0.276082
93436	0.243019	-0.0695281	-0.279348	0.142922	-0.139265	0.0622243	-0.012023	-0.210356	-0.220647	-0.0895992	-0.00177705	-0.0855432	0.262225	0.249006	0.259031	0.498463	0.338289	0.488526	-0.150533	-0.221394	-0.1606	-0.421769	-0.292216	-0.317593
79637	0.249346	-0.0195458	0.251858	0.157161	0.03873	-0.0399319	0.136793	0.0229852	0.312359	0.122512	0.0793093	0.0816271	0.114188	0.19381	0.243868	0.276484	0.185695	0.13981	-0.336639	-0.218553	-0.393267	-0.255585	-0.179439	-0.247592
25852	0.244307	0.118402	0.223717	0.176418	0.292184	0.363576	0.0835089	-0.00974201	0.0638947	0.199153	0.219134	0.18104	0.0157818	0.000761509	0.0775496	-0.282965	-0.224598	-0.228214	0.259736	0.171518	0.225528	0.208629	0.316248	0.248721
80210	-1.27475	-1.36149	-1.62094	-1.20567	-1.34899	-1.33493	-1.80381	-1.6159	-1.51026	-1.60617	-1.39039	-1.58175	-0.0651233	-0.1201	-0.178561	-0.324878	-0.220503	-0.30155	0.0142086	-0.119999	-0.121217	-0.0137235	-0.239644	0.0759007
51309	-0.263074	-0.463392	-0.917424	-0.774275	-0.828453	-0.689422	-0.3342	-0.274151	-1.25453	-0.827336	-1.07966	-1.01795	1.5676	1.63994	1.80187	0.808476	0.92554	0.999117	-0.483106	-0.610375	-0.684168	-0.614928	-0.631808	-0.674595
9823	0.039967	-0.155167	-0.430234	-0.0817697	-0.42728	-0.29977	0.154508	0.331559	-0.270221	-0.320579	-0.29213	0.0349086	1.5847	1.4878	1.89573	1.33117	1.04761	1.10453	-0.894289	-0.95416	-0.747324	-0.912732	-0.775516	-0.907537
51566	1.01054	1.05748	0.930332	0.810083	0.904643	0.891785	1.38122	1.41703	1.3356	0.97384	1.06518	1.16156	1.50917	1.60896	1.7602	1.25709	1.1875	1.3407	0.833142	0.882013	0.930318	0.829744	0.833125	0.921094
100131755	-0.730474	-0.80886	-0.618045	-1.13297	-1.05444	-1.05266	-0.813694	-0.622063	-1.15417	-0.636987	-0.739471	-0.803484	-0.464643	-0.415858	-0.319638	-0.637128	-0.650605	-0.628495	-0.75405	-0.804992	-0.768836	-0.873896	-0.755942	-0.742948
64860	0.543671	0.366686	0.250433	0.26918	0.266919	0.266193	0.437884	0.391296	0.260547	0.258011	0.312371	0.183787	0.309989	0.238152	0.418919	-0.141165	-0.214667	-0.0712507	0.623491	0.743723	0.608833	0.579615	0.666574	0.621287
405	-0.178616	-0.417198	-0.0725156	-0.394983	-0.19301	-0.306723	-0.107348	-0.250734	-0.00903843	-0.372123	-0.145647	-0.201464	0.488033	0.528036	0.440172	0.472904	0.482655	0.434966	-0.0371444	-0.0844443	-0.0872901	-0.0122882	-0.161474	-0.0777704
406	1.08063	1.07499	1.01092	1.00163	1.08532	0.952353	1.25936	1.15625	1.17882	1.28338	1.3211	1.21164	0.761203	0.734099	0.773017	0.499768	0.764413	0.740808	1.05292	0.782805	0.996478	1.0731	1.01563	1.15943
56938	-1.81806	-0.832133	-0.959305	-0.317263	-0.507569	-0.297665	-2.20684	-1.23716	-1.32624	-0.69887	-1.2825	-0.928528	0.420217	0.386496	0.437656	0.196193	0.159273	0.223624	1.13743	0.744875	1.08704	1.29965	0.927446	1.08142
10109	2.57534	2.51432	2.58564	2.47728	2.45336	2.38538	2.6328	2.57506	2.57986	2.63753	2.42817	2.4266	2.90035	2.91239	2.92644	3.01227	2.98183	2.96814	3.95579	3.92253	3.91444	3.83767	3.85917	3.8515
10094	1.68778	1.39815	1.46652	1.58258	1.43642	1.60345	1.53093	1.42377	1.33927	1.46457	1.33298	1.44424	1.0138	1.06783	0.921543	1.09577	0.977338	0.975128	2.9217	2.99481	3.02188	2.97127	2.95538	2.95414
10093	1.5157	1.37025	1.39207	1.48537	1.37613	1.42599	1.27454	1.26004	1.21448	1.43873	1.27862	1.26529	1.67766	1.48512	1.46331	2.00546	1.95559	1.85423	2.18118	2.20194	2.18053	2.23452	2.18197	2.20266
10092	1.00011	0.958883	0.938718	1.04786	1.06962	0.978302	0.795878	0.905626	0.655477	0.906678	0.931629	0.932013	1.83837	1.86513	1.86039	1.8414	1.85681	1.86166	2.80674	2.76126	2.77849	2.97318	2.89261	2.87963
81873	1.71609	1.87778	1.65565	1.69462	1.75482	1.73894	1.66999	1.81276	1.58492	1.69645	1.82183	1.87228	0.961074	0.914043	0.850052	1.05023	0.873009	0.943011	1.59117	1.46291	1.45834	1.52219	1.41341	1.40727
10776	1.15468	1.27104	1.21252	1.37796	1.37065	1.4061	1.12306	1.19015	1.15368	1.26992	1.24463	1.23468	1.15255	1.16927	1.29016	0.962526	0.839521	0.903066	0.0176433	0.0263792	0.0785195	0.128987	-0.0285865	0.0420719
408	0.680236	0.54674	0.63501	0.51433	0.445761	0.429053	0.528284	0.657933	0.42685	0.569214	0.567524	0.446402	0.159236	0.0846086	-0.079385	0.300489	0.28958	0.256737	0.365139	0.303509	0.335924	-0.118413	-0.0542736	-0.0766168
409	1.03739	0.764441	0.950751	0.748379	0.73115	0.803348	1.18433	0.835192	0.964441	0.944228	0.878035	0.790026	-0.258385	-0.334512	-0.542459	-0.110455	-0.133395	-0.169547	1.16397	1.11787	1.09975	0.964864	0.977694	0.844693
92714	-0.100556	-0.0995241	0.182299	-0.121302	-0.224698	-0.377545	-0.359802	-0.543484	-0.251781	-0.0437682	-0.451879	-0.440916	0.114762	-0.086872	0.0484561	0.296567	0.387452	0.3362	0.439427	0.357206	0.350607	0.245953	-0.122528	0.294136
27106	1.18182	0.943462	1.14358	0.777641	0.686093	0.690309	1.2821	1.14849	1.2043	1.05468	0.88836	0.988625	0.406525	0.481961	0.254252	0.745879	0.734898	0.713916	0.726553	0.62608	0.743771	0.873182	0.579326	0.760062
57561	1.57781	1.32577	1.27629	0.610081	1.03288	0.597895	2.00478	1.56277	1.8267	0.903026	1.35489	1.05949	-0.544479	-0.377491	-0.0417462	-0.513667	-0.395521	-0.420265	0.109336	0.125603	0.0372633	0.829776	0.904638	0.818681
91947	0.0823173	0.102774	-0.393495	-0.486282	-0.383165	-0.44195	0.0411844	0.516721	-0.628851	-0.226544	0.310835	0.0695215	-0.0697148	-0.0864695	0.402218	0.0529825	-0.144243	-0.0658378	1.86255	2.15188	2.28341	1.72973	2.11715	1.99293
410	-0.435721	-0.927712	-0.207747	-0.33416	-0.631639	-0.468742	-1.44099	-1.08782	-0.495063	-0.503211	-0.530578	-0.652903	0.0933531	-0.0305324	0.00866693	0.251827	0.37169	0.19856	-0.351232	-0.36345	-0.243793	-0.397346	-0.337323	-0.273391
411	-0.206582	-0.221689	-0.277546	-0.325655	-0.327666	-0.361988	-0.580963	-0.467582	-0.641088	-0.698853	-0.755728	-0.993752	-0.188824	-0.0998537	-0.0540676	-0.574498	-0.545322	-0.476884	0.459194	0.613424	0.384684	0.371834	0.576162	0.335332
414	0.0863731	-0.229647	0.0640038	-0.276584	-0.114893	-0.244585	-0.172755	-0.422748	-0.132481	-0.312722	-0.0988873	-0.258088	0.0932349	0.0982662	-0.0414547	0.266438	0.259155	0.300214	-0.193518	-0.0976769	-0.0957021	-0.17537	-0.179134	-0.121405
22901	0.163331	0.180526	0.240573	0.158522	-0.0355988	-0.0187319	-0.157854	-0.0320138	-0.0731951	0.0479405	-0.0449411	-0.164776	-0.225098	-0.399792	-0.376816	-0.127107	-0.211312	-0.273693	-0.0497992	-0.0854696	-0.150956	-0.121767	0.0906382	0.136356
79642	-1.29683	-0.897327	-1.10456	-0.547051	-1.53991	-1.15782	-1.31587	-0.574095	-1.04756	-0.663012	-0.949513	-1.4494	0.62774	0.906866	1.24872	0.155903	-0.0940266	0.0175636	-0.732009	-0.70995	-0.773644	-0.709814	-0.759431	-0.793952
153642	-0.609221	-0.660736	-0.732586	-0.749696	-0.522574	-0.436818	-0.791221	-0.428473	-0.424324	-0.516382	-0.434668	-0.403959	0.00787829	0.0217147	0.16322	0.0835552	0.080003	0.102529	-0.52921	-0.3253	-0.549454	-0.662522	-0.438929	-0.504069
417	-0.594233	-0.822522	-0.540914	-0.804598	-0.671887	-0.680843	-0.429481	-0.71986	-0.386393	-0.537773	-0.601822	-0.992111	-0.302224	-0.340663	-0.424531	-0.0470749	-0.0562071	-0.312637	-0.890228	-0.823702	-0.799546	-0.627937	-0.729516	-0.741323
420	-2.63103	-1.70104	-3.155	-1.15615	-1.47063	-1.25859	-2.34966	-1.49473	-1.66722	-1.6499	-1.02746	-1.33279	-1.57566	-1.59478	-1.55178	-1.73387	-1.68413	-1.49345	-0.773564	-0.781317	-0.764811	-0.640485	-0.710555	-0.884322
64801	0.568034	0.597727	0.517166	0.534267	0.545822	0.656385	0.506152	0.604788	0.481085	0.503709	0.645859	0.471052	0.098533	0.0355957	0.137787	-0.0751111	0.0795141	0.0825455	1.75178	1.87811	1.66501	1.70132	1.67799	1.63017
57412	-0.7336	-0.47548	-0.0941124	-0.454065	-0.582966	-0.617268	-0.309693	0.16114	0.122677	-0.17263	-0.143058	0.0416128	-0.160473	-0.302682	-0.0519193	-0.237316	-0.468057	-0.40874	-0.902534	-0.924907	-0.926869	-0.801533	-0.758764	-0.806116
427	1.11281	1.1026	0.966382	0.976786	1.05387	1.03825	1.07644	1.03046	0.900744	0.777158	1.04212	0.905591	0.643888	0.599116	0.728866	0.470258	0.490512	0.486998	2.23666	2.50497	2.42708	2.29869	2.55633	2.50629
50807	0.300291	0.64198	0.509631	0.609255	0.658758	0.532329	0.435542	0.569266	0.49074	0.605371	0.637879	0.553075	1.79043	1.91611	1.87379	1.75308	1.86906	1.85113	2.69819	2.55894	2.70145	2.59087	2.5661	2.68396
8853	-1.23583	-1.29354	-1.04028	-0.693121	-0.769626	-0.728643	-2.28997	-2.17504	-1.529	-0.837375	-1.12455	-0.9458	1.53837	1.6172	2.21412	1.60235	1.55885	1.68798	-0.517002	-0.511061	-0.373605	-0.829447	-0.693461	-0.345121
51665	0.571249	0.373635	0.464585	0.280865	0.299864	0.440937	0.685042	0.571703	0.562977	0.428585	0.491001	0.604226	0.0226368	0.0559276	-0.0485919	-0.0400553	0.0851686	0.0082236	0.412877	0.420133	0.391684	0.563708	0.528149	0.533391
79754	-0.225445	-1.0206	-0.380571	-0.386237	-0.49129	-0.407639	-0.464823	-0.381103	-0.381044	-0.244968	-0.464423	-0.0536919	0.0660726	0.018092	-0.0726238	-0.187131	-0.0973593	-0.126793	0.241708	0.395884	0.345736	0.106147	0.278389	0.281947
142686	-0.998742	-1.04318	-0.972132	-1.20775	-0.996137	-1.31556	-0.77862	-1.11185	-1.07914	-1.1199	-0.946607	-2.06501	-0.335161	-0.221468	-0.314005	-0.285408	-0.310106	-0.251502	-0.70463	-0.678097	-0.721649	-0.711049	-0.703927	-0.716604
51676	-0.612993	-0.591669	-0.561385	0.123586	0.109396	0.179102	-1.23908	-0.802602	-0.540941	0.00508434	0.0430952	0.22064	-0.899394	-0.873233	-0.803503	-0.659595	-0.641399	-0.81954	-0.972291	-0.551559	-0.433004	-1.03843	-0.856169	-0.680117
51666	-1.3873	-1.92507	-1.59212	-1.62013	-1.0312	-1.14287	-1.17837	-1.27609	-2.14156	-0.994287	-1.58911	-1.19321	-1.49545	-1.44674	-1.42986	-1.44825	-1.41515	-1.40948	-0.678143	-0.595142	-0.754081	-0.732135	-0.804186	-0.86783
140459	0.444517	0.419944	0.534266	0.511806	0.27144	0.431395	0.400933	0.360097	0.336317	0.460817	0.346647	0.397724	0.740236	0.710294	0.516963	0.893994	0.931613	0.966767	0.37803	0.0229823	0.0440792	0.133484	0.00307114	-0.0467068
140460	0.208858	0.0285453	0.145784	0.182732	0.102442	0.119407	0.204318	0.172693	0.0869564	0.233949	-0.0519821	0.131774	0.642807	0.564819	0.660891	0.516206	0.609264	0.450157	-0.331788	-0.373486	-0.332908	-0.239513	-0.248611	-0.238103
140461	1.0495	0.754553	0.92889	0.855573	0.784911	0.809728	1.07739	0.881508	1.02835	0.911002	0.988054	0.852496	0.195944	0.220964	0.258317	0.175287	0.129724	0.219748	1.0602	0.999455	1.08666	0.978884	0.957888	0.957974
140462	-1.81215	-1.53403	-1.26285	-1.24617	-1.47905	-2.27232	-2.52441	-2.00699	-1.24909	-1.48113	-1.37161	-1.56279	-1.36233	-1.43461	-1.33766	-1.48781	-1.4229	-1.3845	-0.7932	-0.765401	-0.780157	-0.820017	-0.814256	-0.809048
51008	0.545906	0.610174	0.361265	0.857731	0.713955	0.721588	0.773558	0.841582	0.589202	1.02199	0.797195	0.845581	1.21345	1.09262	1.19798	1.02196	1.02625	1.0881	0.303165	0.143604	0.289644	0.60284	0.397315	0.542128
84164	0.719944	0.660896	0.675655	0.789087	0.593232	0.70554	0.872447	0.721638	0.713178	0.761194	0.687169	0.627447	1.29895	1.25241	1.15721	1.42232	1.60844	1.54581	0.521287	0.603883	0.473965	0.647447	0.74652	0.470415
10973	0.218361	0.475669	0.52222	0.473812	0.60155	0.484957	0.120059	0.340449	0.268875	0.302004	0.443824	0.380554	0.794053	0.837684	0.910211	0.531447	0.49216	0.64974	-0.284327	-0.300842	-0.295524	-0.227976	-0.325129	-0.294315
430	0.979952	0.861036	0.991155	1.00095	0.750463	0.419884	1.1437	1.0803	1.356	1.46726	1.10278	1.02948	-0.636637	-0.728503	-0.57527	-0.117186	-0.0907379	-0.249762	0.660031	0.376545	0.0208825	0.877257	0.380773	0.66124
25842	0.94603	0.83277	0.887849	0.973121	1.07679	0.96795	0.954515	0.825779	0.897531	0.846057	0.985329	0.926429	1.3829	1.38567	1.56683	0.872002	0.846887	0.923659	1.18958	1.31406	1.35247	1.07906	1.17127	1.26781
55723	0.35223	0.7399	0.531855	1.38815	1.3857	1.38982	-0.41684	0.153314	-0.0844167	0.915306	0.536208	0.809239	0.175087	0.339615	0.453336	-0.48068	-0.366911	-0.391278	-0.793128	-0.771927	-0.837707	-0.851465	-0.780806	-0.839107
432	-2.32274	-2.00435	-2.4142	-1.03261	-1.18049	-1.42616	-1.91913	-0.811206	-1.39302	-0.434415	-0.483481	-0.311078	-0.151978	-0.150329	-0.252444	0.220608	0.178037	0.138168	-0.667602	-0.601778	-0.77569	-0.389393	-0.528964	-0.61299
55870	0.705317	0.894145	0.957081	0.560316	0.758514	0.633328	0.915931	1.00039	1.15262	0.926007	1.00673	0.847537	1.35512	1.37198	1.2826	0.991913	1.326	1.24969	0.699036	0.582156	0.659408	0.455454	0.406867	0.451844
9070	0.90979	1.09136	0.938466	1.29822	1.16947	1.21546	0.813693	0.927541	0.76446	1.09222	0.93317	1.01016	1.5042	1.55087	1.37321	1.87839	1.75979	1.72881	1.51875	1.45828	1.49209	1.52551	1.58792	1.54488
435	0.854925	0.857993	0.761846	1.02139	0.889965	1.01954	0.971072	0.998247	0.835757	1.03839	0.911018	0.957228	1.19103	1.00079	0.943026	1.3857	1.32666	1.37187	0.470006	0.48932	0.526883	0.451745	0.458095	0.493375
438	-0.844135	-2.57916	-1.58728	-2.44048	-2.31061	-2.26201	-1.41952	-1.32655	-2.59385	-1.96716	-2.38701	-1.45544	-1.36864	-1.26434	-1.24121	-1.1481	-1.17279	-1.30098	-0.87496	-0.929884	-0.961901	-0.939273	-0.901439	-0.889571
8623	0.970419	1.00688	1.00389	0.813585	0.842255	0.971749	0.917995	1.03021	0.984121	0.927751	1.04217	1.20627	0.647944	0.666035	0.450501	0.303495	0.47573	0.517616	0.64216	0.44055	1.02391	0.777288	0.622177	0.726025
440	1.27154	1.35402	1.257	0.970077	1.03324	1.1543	0.869506	1.20854	0.995562	0.997595	1.15757	1.34679	0.645564	0.605056	0.703169	0.748363	0.781836	0.732388	0.760923	0.690516	0.521671	0.847598	0.754599	0.411037
54529	1.45968	1.59272	1.62005	1.36342	1.49295	1.46622	1.58622	1.56692	1.69405	1.57343	1.50637	1.58668	1.74389	1.64357	1.74848	1.73094	1.50306	1.52417	0.604638	0.609297	0.620112	0.505155	0.728326	0.560347
444	-0.71041	-0.665793	-0.600322	-0.7476	-1.0422	-0.795427	-0.693589	-0.74293	-0.82903	-0.809555	-0.89496	-0.726483	0.866324	0.956066	1.00636	0.898167	0.964543	0.981397	-0.0201583	0.128975	-0.0278408	0.0446457	0.264117	0.089771
57168	0.173687	0.207554	0.307806	0.200735	0.227938	0.126688	0.0615661	0.112817	0.216648	0.289572	0.215986	0.293271	0.526861	0.354141	0.27888	0.606858	0.467511	0.572719	1.06534	0.97157	0.775401	1.19286	0.910767	0.926468
259266	-1.62197	-0.486116	-0.79505	0.498511	1.13522	1.00845	-2.07666	-1.02945	-1.30632	-0.219678	-0.389749	-0.974398	0.614096	0.967347	1.0119	0.199604	0.300232	0.307178	-0.670938	-0.715002	-0.746411	-0.635137	-0.691675	-0.675881
151516	-0.0564344	-0.417643	-0.427171	-0.445926	-0.453067	-0.491834	0.265294	0.148156	0.176989	-0.129903	0.14019	0.144578	-1.04466	-0.751786	-0.987189	-0.736306	-0.984107	-0.838344	-0.734191	-0.791482	-0.783751	-0.757998	-0.73438	-0.71063
79058	0.23175	0.0792197	0.387589	0.181305	0.0779187	0.142884	-0.00712086	-0.179123	-0.0144821	-0.0844781	-0.0699926	-0.0121418	0.138717	-0.0766108	0.246821	0.583813	0.474054	0.480424	0.0830104	0.0368269	-0.0153976	-0.0154101	-0.088524	0.0782027
80150	-0.0990071	0.216829	-0.231803	0.57442	0.517626	0.453206	-0.562723	-0.40877	-0.957035	-0.210415	-0.445173	-0.130681	-0.423364	-0.544934	-0.335864	-0.706574	-0.529244	-0.55059	-0.364219	-0.277166	-0.371704	-0.368775	-0.190036	-0.202481
445	-0.604413	-0.304786	-0.224618	-0.488715	-0.56426	-0.202384	-0.621301	-0.412522	-0.650228	-0.262439	-0.406211	-0.263563	1.19907	0.929836	0.937061	1.14672	1.11107	1.19508	-0.808295	-0.769742	-0.796105	-0.892828	-0.804469	-0.722557
28990	0.617188	0.581223	0.7717	0.543852	0.533664	0.433663	0.58652	0.499377	0.743004	0.523751	0.55003	0.509196	0.657262	0.66711	0.618974	0.469425	0.495703	0.527956	0.509876	0.481888	0.466067	0.489386	0.558247	0.654039
23245	-1.3449	-0.951129	-0.874298	-1.22958	-0.955618	-0.818534	-0.894798	-0.853077	-0.982915	-0.987443	-1.05445	-1.09392	-0.627901	-0.667345	-0.709566	-0.74638	-0.655272	-0.732314	-0.221777	-0.420308	-0.404396	-0.291643	-0.422309	-0.273084
171023	0.491745	0.467521	0.5104	0.624608	0.526599	0.496122	0.590481	0.572218	0.619821	0.634928	0.523897	0.522366	0.802605	0.700841	0.672473	0.820205	0.915525	0.907339	-0.166638	-0.172237	-0.147551	-0.183999	-0.0900738	-0.133912
55252	0.170356	0.221203	0.319042	0.0932358	-0.0130779	0.122297	0.262978	0.199299	0.313403	0.135739	0.135093	0.0536411	0.05844	0.03276	0.0396908	-0.198876	-0.0970813	-0.171731	-0.182946	-0.221174	-0.169319	-0.272386	-0.314425	-0.279018
84896	0.684302	0.83267	0.799892	0.702881	0.738971	0.626335	0.724975	0.737674	0.746367	0.710032	0.81025	0.692913	0.740803	0.94128	1.21372	0.354441	0.445421	0.492718	0.805195	0.758929	0.78829	0.865677	0.923703	0.815512
29028	0.156553	0.879171	0.516944	1.12304	1.36621	1.24644	-0.0270769	0.252483	0.270218	0.552756	0.557493	0.542493	-0.218806	0.0506276	0.0779547	-0.684526	-0.614224	-0.423898	0.238792	0.100795	0.17907	0.123825	0.100906	0.331341
54454	-0.115843	0.101853	0.150313	0.00343357	0.132799	0.0524316	-0.260941	0.0219065	-0.0141742	0.264972	0.262803	0.11074	0.304493	0.536511	0.45925	-0.207118	0.0836415	-0.0206062	0.605925	0.471603	0.629228	0.752485	0.555606	0.91372
55210	0.582376	0.315544	0.218055	0.577117	0.424948	0.578683	0.0768777	0.100758	0.0708854	0.252692	0.161165	0.343486	0.686177	0.607644	0.640407	0.971881	0.909815	0.680834	0.162838	0.320911	0.35445	0.0830827	0.265464	0.151077
79915	-0.28424	0.287272	-0.056147	0.121577	0.350317	0.285697	-0.421408	0.0369235	-0.377627	-0.194907	-0.0514913	-0.120793	0.490491	0.499524	0.495094	0.42121	0.474051	0.451789	-0.819078	-0.787827	-0.736231	-0.753155	-0.744766	-0.710129
11101	0.321158	0.142559	0.366151	0.285723	0.273849	0.347831	0.464832	0.245074	0.332215	0.332082	0.223233	0.321896	0.191812	0.257378	0.31417	-0.202793	-0.0865305	-0.120219	-0.319008	-0.303136	-0.293097	-0.388368	-0.269674	-0.285152
466	0.972062	0.984615	0.965792	0.894488	1.06584	0.977282	1.0345	1.07121	1.05098	1.11644	1.20712	1.1596	0.539122	0.679921	0.92223	0.226968	0.150678	0.286518	0.41852	0.37925	0.307466	0.291138	0.32641	0.333782
1386	-0.0154517	-0.309782	0.0487698	-0.0900477	0.322935	0.176517	0.409739	0.329621	0.489329	0.160402	0.272315	0.339341	0.172317	0.270375	0.360911	-0.086469	0.0592697	0.157472	0.191108	0.127278	0.111058	0.138144	0.200641	0.171577
467	-0.320796	0.1396	-0.18426	0.147974	0.129721	-0.0116191	-0.236718	0.13226	-0.105708	0.448858	0.00574891	0.157254	0.668206	0.569521	0.550351	0.677794	0.754972	0.744975	0.323271	0.169164	0.253009	0.441743	0.413374	0.303769
468	2.30561	2.27037	2.15405	2.33475	2.22045	2.23689	2.39735	2.40252	2.16965	2.31977	2.19078	2.32504	2.25608	2.2581	2.17222	2.42733	2.573	2.52804	3.03624	2.89187	2.89847	3.19738	2.89757	2.97436
22809	-0.062637	-0.300717	-0.206309	-0.379688	-0.549599	-0.481641	-0.133207	-0.101105	-0.231671	-0.404819	-0.401654	-0.332844	0.467312	0.418962	0.311305	0.733761	0.626584	0.612703	1.4845	1.30222	1.38466	2.1668	2.06488	2.22168
22926	0.336372	0.373965	0.421227	0.205672	0.285384	0.233923	0.274982	0.420866	0.385555	0.226654	0.364403	0.21362	0.438184	0.466796	0.531631	0.183748	0.167839	0.245195	0.460091	0.57107	0.492022	0.507205	0.662253	0.565692
1388	-0.036151	-0.0651749	0.0915451	-0.0686285	0.0287453	0.00262892	-0.333641	-0.0920863	0.0865704	-0.209674	0.151721	0.00198838	0.859988	0.828983	0.645942	0.641178	0.929984	0.774725	0.47103	0.413271	0.384416	0.152672	0.0694498	0.1098
11016	-0.19276	-0.297828	-0.178096	-0.410096	-0.354218	-0.256127	-0.266571	-0.393862	-0.275798	-0.26298	-0.351371	-0.403304	1.247	1.26736	1.23999	1.00893	1.22056	1.24351	-0.3272	-0.317534	-0.401046	-0.405551	-0.323479	-0.328968
55729	0.75455	0.668896	0.956329	0.652435	0.716903	0.686813	0.573276	0.383694	0.808941	0.667822	0.623089	0.507995	0.497398	0.534378	0.492649	0.166816	0.0615648	0.16435	-0.305551	-0.352237	-0.266789	-0.484084	-0.445777	-0.444366
80063	0.331794	0.32898	0.138128	0.383599	0.303902	0.394996	0.0298456	0.307184	0.0321726	0.239334	0.258003	0.347226	0.254344	0.20824	0.275246	-0.0440028	-0.097357	0.0633004	-0.505937	-0.446668	-0.485568	-0.441766	-0.389576	-0.440628
83734	-0.22604	-0.356442	-0.0471811	0.108088	0.183456	0.256816	-0.371469	-0.663871	-0.290025	-0.238076	-0.187034	-0.0249253	-0.175447	-0.278234	-0.162151	-0.204527	-0.126668	-0.243773	-0.446115	-0.393833	-0.442646	-0.261639	-0.492544	-0.47396
9140	0.7138	0.854112	0.740907	0.63283	0.693753	0.745549	0.903434	0.937331	0.927242	0.73456	0.917108	0.802541	0.51154	0.584804	0.685375	0.324747	0.400008	0.483301	0.543509	0.50637	0.513458	0.539135	0.485608	0.483901
55054	-0.0310704	-0.133809	0.14039	-0.334581	-0.233265	-0.0603643	-0.0864405	-0.0368083	-0.0600065	-0.129527	-0.0886897	-0.0644595	0.292283	0.256332	0.111131	0.149421	0.090725	0.424414	-0.148535	-0.121559	-0.178837	-0.265042	-0.175735	-0.256921
89849	0.630339	0.783271	0.961652	0.703031	0.673629	0.620822	0.572592	0.748973	0.909605	0.678691	0.706043	0.612513	-0.187444	-0.207849	-0.317433	-0.195052	-0.0635452	-0.148079	0.0459463	-0.107923	0.0823927	0.24884	-0.0645191	0.168278
23130	0.761695	0.468324	0.748466	0.465777	0.41397	0.482969	0.76683	0.731086	0.788893	0.696955	0.556049	0.657695	-0.287821	-0.406289	-0.469325	0.0765538	-0.180446	-0.107707	-0.175864	-0.173539	-0.118937	-0.197862	-0.26851	-0.19271
55102	-0.0684934	-0.103008	-0.0500929	-0.323362	-0.0935104	-0.103535	-0.0705735	-0.149792	-0.0310844	-0.0115993	0.0782515	-0.162876	0.169087	0.332107	0.421837	-0.0782885	-0.0448499	0.00174174	-0.220823	-0.249374	-0.244876	-0.183495	-0.170352	-0.0779162
64422	0.589883	0.718642	0.598056	0.638682	0.695506	0.751056	0.269981	0.467171	0.208183	0.609527	0.402679	0.479535	0.50411	0.530171	0.769274	0.154298	-0.00473205	0.140925	1.94201	1.9244	1.85556	1.93357	1.88059	1.83638
115201	0.679852	0.647776	0.684862	0.66335	0.57053	0.599201	0.453178	0.415965	0.572689	0.58167	0.495593	0.479064	0.684783	0.482697	0.578634	0.607533	0.460217	0.47098	0.9652	0.986333	0.922068	1.02452	1.08956	1.1394
23192	0.535479	0.34654	0.50941	0.614207	0.397344	0.484399	0.663162	0.491465	0.557555	0.570131	0.570049	0.611313	0.34825	0.287828	0.372547	0.597403	0.49615	0.419214	0.903833	0.951462	0.854194	0.970912	1.0108	0.950458
84938	0.0247663	0.0563764	0.0164023	0.166477	0.228017	0.357929	-0.0762759	0.168415	0.0599902	0.193731	0.205568	0.253495	-0.0729065	-0.1017	0.0072662	-0.575359	-0.271249	-0.327945	1.04025	1.13587	1.05357	0.998747	1.09484	1.29579
84971	0.290761	0.13391	0.398965	0.498527	0.0793039	0.226897	0.338114	0.40049	0.388551	0.533544	0.327897	0.209664	0.960975	0.970603	0.871629	1.14754	0.998901	0.848325	-0.266577	-0.258059	-0.243078	-0.380975	-0.232439	-0.335148
9474	0.701097	0.739414	0.811075	0.710376	0.698761	0.730585	0.599036	0.634814	0.658137	0.718844	0.770676	0.785132	1.32354	1.24276	1.36747	1.37071	1.254	1.28667	1.06582	1.05765	0.945128	1.22757	1.13436	1.18058
10533	-0.2253	-0.2801	-0.150248	-0.169123	-0.350377	-0.246186	-0.359647	-0.230201	-0.289693	-0.312147	-0.198628	-0.482351	0.998125	1.06643	1.00245	0.78246	0.923756	0.81481	0.402618	0.477959	0.524914	0.311294	0.561622	0.479427
79065	0.624431	0.356821	0.319638	0.603062	0.426393	0.324423	0.777323	0.543866	0.7	0.784804	0.653913	0.598592	1.59083	1.50542	1.34911	1.95484	2.02288	2.06448	0.422455	0.466533	0.383654	0.475122	0.465615	0.383297
285973	-0.568663	-0.504298	-0.545154	-0.415392	-0.710029	-0.803013	-0.125604	-0.332275	-0.2686	0.59428	-0.449301	-0.393722	-0.740611	-0.756244	-0.849342	0.103485	0.168071	0.0472766	-0.62487	-0.562998	-0.619878	-0.569304	-0.572217	-0.614159
471	1.18879	1.25783	1.22602	1.33486	1.29001	1.41903	0.828387	0.646924	0.608162	1.01502	1.08613	1.1296	1.87325	1.82747	1.76995	1.59363	1.44268	1.51101	1.46745	1.7836	1.59535	1.45872	1.91176	1.61416
51062	-0.185495	-0.396633	0.312605	-0.611909	-0.490339	-0.507872	-0.143198	-0.337161	0.362294	-0.480648	-0.575937	-0.419281	1.06423	1.01218	0.951026	0.899644	0.870617	1.03154	0.0845623	0.152348	0.173048	0.0789143	0.0134544	0.0921068
64225	-0.533135	-0.16282	-0.229057	0.0400317	0.116984	0.246351	-0.242293	-0.210675	-0.000977854	0.031861	0.107908	0.167605	-0.178608	0.00559276	0.0986123	-0.504976	-0.457958	-0.47264	0.0413076	-0.0288803	-0.00308204	0.0971555	0.110502	0.189442
25923	0.353002	0.581228	0.389796	0.483143	0.46296	0.356846	0.319047	0.382563	0.33301	0.222221	0.1478	0.245582	1.2686	1.35548	1.40914	1.35385	1.37474	1.35407	2.08495	2.00973	2.1244	2.16496	2.07351	2.13872
472	0.422539	0.535133	0.606922	0.20252	0.272489	0.207012	0.592294	0.722787	0.718144	0.747759	0.537647	0.535275	-0.117534	-0.0627057	-0.0735696	-0.214429	-0.107526	-0.167331	0.23867	0.248011	0.257344	0.19196	0.169356	0.205505
23300	0.964343	0.897739	0.975426	0.774172	0.838099	0.764676	0.883871	0.872769	0.933654	0.86455	0.928788	0.861058	1.03471	1.04644	1.0854	0.976889	0.841396	0.899408	1.35143	1.41171	1.35452	1.40961	1.48574	1.46444
1822	-0.774823	-0.688453	-0.468058	-1.06897	-0.733866	-1.07263	-0.508194	-0.948038	-0.66045	-0.608756	-0.994942	-0.6855	0.447959	0.41835	0.386061	0.429024	0.513925	0.548967	-0.807132	-0.702807	-0.762945	-0.608035	-0.667317	-0.61841
84913	-0.97716	-0.969649	-0.912756	-0.803007	-0.972147	-0.854704	-1.09459	-1.38228	-0.738086	-0.725426	-1.0811	-1.13375	-0.206772	-0.131345	-0.199271	-0.0175061	-0.257982	-0.195324	-0.810433	-0.713288	-0.701427	-0.700726	-0.604676	-0.651959
475	1.22752	1.18222	1.05558	1.17684	1.05566	1.02119	0.859506	0.837039	0.690019	1.07392	0.829241	0.844876	1.36187	1.21132	1.1766	1.44507	1.46337	1.48962	2.82044	2.82492	2.76781	2.86783	2.85492	2.76409
57194	0.378094	0.193168	0.372092	0.396775	-0.085398	0.150866	0.503534	0.394029	-0.14162	0.543286	0.412903	0.567115	0.199733	0.253417	0.173098	0.29657	0.287984	0.275807	-0.659304	-0.677705	-0.677437	-0.663793	-0.633366	-0.593553
57205	1.65327	1.69799	1.11716	1.00093	1.05963	1.07907	1.72089	1.70465	1.28592	0.94868	1.07899	1.03072	1.8053	2.07403	2.09708	1.0756	1.28057	1.21514	0.478412	0.535006	0.376346	0.629033	0.677821	0.777117
23250	-0.45869	-0.58006	-0.655096	-0.530587	-0.471223	-0.435432	-0.907649	-0.788952	-0.528295	-0.915971	-0.515206	-0.759754	-0.162612	-0.147299	-0.0896852	-0.302953	-0.271301	-0.222697	0.764765	0.785243	0.800094	0.701441	0.615867	0.938984
23200	0.266989	0.50149	0.392828	0.323026	0.505219	0.49425	0.389838	0.478235	0.49508	0.450556	0.49055	0.445779	0.556824	0.665543	0.664296	0.455148	0.419186	0.42364	0.749502	0.550521	0.527214	0.815408	0.757813	0.73514
286410	-0.701926	-0.315416	-0.297348	-0.55723	-0.184659	-0.25969	-0.92884	-0.79574	-0.523915	-0.251622	-0.182636	-0.656968	0.507705	0.741609	0.805558	0.341318	0.428832	0.394181	1.68346	1.46643	1.83392	1.74723	1.45542	1.85627
479	-1.84141	-1.05687	-1.73715	-1.08718	-1.05773	-1.1479	-0.905039	-1.03696	-1.72483	-1.41054	-1.40124	-1.39983	-1.19064	-1.18989	-1.25101	-0.896532	-1.12545	-0.86786	-0.653466	-0.588001	-0.609122	-0.630117	-0.457274	-0.568285
57130	0.89008	0.776148	0.849261	0.844063	0.717509	0.742104	0.891005	0.775895	0.807404	1.02796	0.887856	0.877925	0.494338	0.565841	0.374415	0.431623	0.556488	0.523358	1.03595	1.21685	1.16729	1.16085	1.13269	1.16038
23400	0.177658	0.100562	0.209687	0.422267	0.300149	0.4546	0.100625	-0.113552	0.071625	0.175543	0.0518909	0.077857	-0.0795315	-0.0294603	-0.0170489	0.272036	0.179549	0.151908	0.0779256	0.127024	0.0408674	0.0223052	0.044889	0.0129896
79572	-0.331081	0.563015	0.534399	0.320013	0.46577	0.490432	-0.295993	0.299299	0.27744	0.17537	0.360433	0.356125	1.77957	1.99601	2.05723	1.60274	1.60364	1.65255	1.29133	1.33766	1.27143	1.11108	1.24934	1.27189
84239	-1.04691	-1.61601	-1.8099	-1.22219	-2.08723	-1.54681	-2.20878	-2.08637	-2.60488	-2.48302	-1.58327	-2.36793	-1.33221	-1.37333	-1.32759	-1.14655	-1.26725	-1.35923	-0.868941	-0.820025	-0.878119	-0.818661	-0.849124	-0.881997
476	1.4901	1.49541	1.58079	1.58456	1.5231	1.49772	1.4839	1.38449	1.50385	1.4289	1.42677	1.50346	2.12027	2.14754	2.02835	1.99636	2.17242	2.15139	2.31235	2.49238	2.54592	2.27256	2.45818	2.4553
480	-1.10782	-1.75929	-1.25758	-1.16924	-1.13833	-1.72226	-1.11937	-1.11556	-1.17519	-1.0536	-1.95913	-1.06712	-1.20941	-1.17969	-1.21532	-1.26794	-1.0918	-1.23826	-0.903956	-0.783378	-0.78747	-0.757015	-0.76834	-0.752061
481	0.304165	0.367935	-0.137381	0.206598	0.257555	0.580313	0.251406	0.126544	-0.38096	0.276381	0.108252	0.332956	1.14489	1.40974	1.58423	0.60274	0.6609	0.753808	2.25526	2.377	2.19098	2.05604	2.16851	1.91685
483	-0.39885	-0.215717	-0.573055	-0.263792	-0.162475	-0.61769	-0.457075	-0.453499	-0.0797555	-0.0141663	-0.147593	-0.115029	1.30899	1.35601	1.27894	1.34945	1.35689	1.35188	2.45547	2.59	2.54937	2.41898	2.55652	2.48573
23439	-1.42389	-1.59661	-1.12466	-2.31895	-1.14896	-2.94034	-1.495	-1.25066	-0.966939	-0.841105	-1.48442	-1.46479	-1.4675	-1.50033	-1.49843	-1.51057	-1.54247	-1.53623	-0.870614	-0.832938	-0.867443	-0.882161	-0.924098	-0.860998
488	0.547225	0.543251	0.561388	0.440819	0.476994	0.449942	0.522765	0.530847	0.434516	0.304158	0.491275	0.422902	1.36074	1.39992	1.29832	1.3422	1.38529	1.31908	1.408	1.54654	1.48292	1.2553	1.23702	1.3395
489	0.745038	0.625951	0.761306	0.842795	0.645173	0.784965	0.498868	0.464699	0.511078	0.657685	0.518628	0.559169	-0.409913	-0.422798	-0.404326	-0.0612754	-0.00735623	-0.0626655	0.118467	0.250841	0.217658	0.124858	0.105837	0.176197
490	0.446792	0.718617	0.649068	0.511898	0.821525	0.725734	0.551608	0.660497	0.632242	0.61791	0.873195	0.701988	0.967857	1.05134	1.14605	0.653029	0.464532	0.689988	1.15749	1.08292	1.14319	1.18011	1.03399	1.1601
493	0.912081	0.773704	0.90231	0.72176	0.616487	0.735202	0.844185	0.614536	1.04846	0.938324	0.481025	0.451811	2.44085	2.57962	2.53993	2.32194	2.47868	2.46871	0.0256296	-0.07602	0.146076	-0.242863	-0.223087	-0.085606
27032	0.531671	0.425116	0.342838	0.219274	0.286026	0.339816	0.455488	0.403047	0.385644	0.18096	0.272365	0.304195	1.0882	1.223	1.30295	0.845382	0.847018	0.981451	0.745048	0.772749	0.707533	0.825878	0.969178	0.930255
9914	-1.1621	-1.71541	-0.794701	-1.08342	-0.961516	-0.910167	-1.51374	-1.07205	-1.49661	-0.816562	-1.26015	-1.0893	-0.0486284	-0.0273387	-0.147633	0.0875925	0.12493	-0.101513	-0.604434	-0.590484	-0.575111	-0.722848	-0.628695	-0.597379
496	-1.7759	-1.52488	-1.24741	-1.95808	-1.30275	-1.23606	-1.2775	-1.47707	-2.58391	-1.03897	-1.95993	-1.15238	-0.374402	-0.335929	-0.30286	-0.225696	-0.270734	-0.37581	-0.956096	-0.91527	-0.902741	-0.9231	-0.991279	-0.909016
537	1.51691	1.24281	1.36776	1.3766	1.19067	1.15175	1.59136	1.39453	1.35177	1.43963	1.30375	1.27068	1.56011	1.535	1.56188	1.55278	1.50307	1.49792	2.67395	2.81686	2.72698	2.65654	2.82949	2.73141
92270	-0.520663	-0.665134	-0.723183	-0.0594345	-0.41336	-0.491439	-0.158437	-0.334683	-0.283327	-0.180202	-0.291955	-0.371626	-0.95096	-0.953481	-1.08801	-0.896564	-0.867133	-0.878819	-0.645714	-0.603841	-0.643334	-0.506047	-0.54278	-0.488741
10159	0.773421	0.625988	0.445881	0.69094	0.903533	0.622278	0.349891	0.420483	0.172992	0.666838	0.5905	0.397176	1.81854	1.91208	1.94851	1.73469	1.78266	1.81413	2.22852	2.31693	2.23756	2.29772	2.42566	2.37595
535	-0.0391402	-0.373367	-0.465093	-0.943339	-0.710284	-0.650964	-0.0688008	-0.522696	-0.390356	-0.835382	-0.567459	-0.637066	1.56249	1.6224	1.37317	1.24335	1.5301	1.45148	0.0526907	0.209679	0.140452	0.118775	0.184938	0.242427
23545	0.0160196	-0.0522825	0.0228843	-0.171735	-0.196869	-0.200408	-0.113996	-0.15193	-0.0463282	-0.31087	-0.103558	-0.244171	-0.103195	-0.096662	-0.112156	-0.210454	-0.242514	-0.278332	0.963181	0.773993	0.675481	0.931404	0.819626	0.747605
533	1.42544	1.45944	1.37449	1.40925	1.33621	1.35738	1.35	1.37618	1.26724	1.39276	1.27078	1.35852	2.0941	1.94416	1.99957	2.25284	2.06207	2.10915	3.06019	3.21656	3.1096	3.01065	3.10556	3.04107
527	1.68482	1.59135	1.61881	1.57426	1.41085	1.40515	1.77342	1.60256	1.65228	1.62653	1.44728	1.50181	0.425054	0.412667	0.395594	0.430851	0.45855	0.413882	2.11943	2.37458	2.24024	2.19633	2.31876	2.12225
9114	1.66476	1.53988	1.48957	1.3292	1.35657	1.46506	1.39109	1.30823	1.21598	1.44026	1.37774	1.36353	1.56114	1.56605	1.50672	1.8597	1.83612	1.72794	2.01388	2.09631	2.06558	1.98212	2.10613	1.93464
245972	-0.623938	-0.550556	-0.740738	-0.663417	-0.818658	-0.818577	-0.5918	-0.811724	-1.16047	-0.966323	-0.76655	-0.705105	-1.52707	-1.44652	-1.45319	-1.31696	-1.52218	-1.53947	-0.15192	-0.205583	-0.38425	0.127589	0.10387	-0.268162
8992	0.823047	0.680195	0.835363	0.573293	0.529107	0.568203	0.751719	0.645327	0.740153	0.773466	0.540401	0.505497	2.43287	2.45678	2.39209	2.35822	2.31098	2.31657	2.88852	2.99517	2.90687	2.97674	2.95741	2.9999
155066	1.02743	0.908616	0.711448	1.09912	0.990124	1.08967	0.783246	0.769959	0.54223	0.968089	0.868627	0.955301	1.05629	1.11093	0.898401	1.01604	1.09239	1.02903	-0.360519	-0.213081	-0.370236	-0.31725	-0.188477	-0.342112
523	0.501279	0.712956	0.601385	0.633018	0.753197	0.759045	0.498431	0.501176	0.431597	0.779386	0.61023	0.59253	1.34135	1.48456	1.53783	0.904538	0.679522	0.805951	2.11357	2.27885	2.17295	2.05922	2.33007	2.10944
526	1.05413	1.0663	1.02631	1.02085	1.07995	0.991554	0.984354	1.1017	0.952281	0.99784	1.05288	1.06415	1.26849	1.27098	1.32163	1.23415	1.17332	1.06604	3.03776	2.98773	2.96557	3.00873	3.15004	3.01928
528	0.0995532	0.40371	0.418731	0.402913	0.341949	0.319184	0.0829987	0.462732	0.405008	0.485944	0.46152	0.499446	0.615695	0.750001	0.89174	0.196035	0.359402	0.389719	1.07028	1.15946	1.12382	1.06937	1.17093	1.14781
51382	0.150266	0.257893	0.283158	0.0563128	0.193861	0.24303	0.0238807	0.195163	0.156109	0.127317	0.249052	0.0606336	0.985701	0.953448	1.02777	0.87772	0.76491	0.85013	2.23645	2.33255	2.3708	2.39811	2.39546	2.35401
529	1.47748	1.48936	1.39098	1.37639	1.31689	1.36963	1.34169	1.30942	1.31701	1.31554	1.29786	1.31726	2.74943	2.62823	2.60352	2.71803	2.70448	2.69961	2.58796	2.60255	2.67269	2.76358	2.72584	2.77348
90423	-0.0961711	-0.0127837	0.0710184	-0.182357	-0.360693	-0.140632	-0.0956892	-0.130848	-0.126531	-0.156987	0.00400982	-0.0334384	0.466648	0.280216	0.336841	0.849168	0.570385	0.632911	0.0560129	-0.123929	-0.175509	-0.135379	0.030991	-0.23946
9550	1.08179	1.11019	1.00867	0.861933	0.821787	0.905546	1.02604	1.08216	0.968371	0.863525	0.909801	0.898551	1.48404	1.53303	1.58359	1.324	1.3008	1.3389	1.64919	1.78479	1.67856	1.66709	1.66544	1.60932
534	-1.00401	-1.28575	-0.716175	-0.614344	-0.857313	-0.892489	-0.572712	-0.724943	-0.584052	-0.741078	-0.654476	-0.613509	0.104717	-0.0199931	0.0291247	0.185911	0.236372	0.20985	-0.769289	-0.793112	-0.798933	-0.660387	-0.664114	-0.731958
127124	-1.38048	-1.55915	-2.38724	-1.30216	-2.28554	-1.09721	-1.0764	-1.44796	-2.35327	-1.2208	-1.29071	-1.22768	-0.654683	-0.6505	-0.722734	-0.532449	-0.548092	-0.421366	-0.867328	-0.954801	-0.839959	-0.963685	-0.872566	-0.851547
51606	0.217942	0.287714	0.407742	0.256728	0.206761	0.202903	0.202775	0.199101	0.25272	0.274112	0.167827	0.0739163	0.150759	0.162058	0.207063	-0.0183338	0.101591	0.0189403	2.1224	2.20487	2.12996	2.23573	2.27903	2.14152
538	-0.0782302	0.356422	0.521425	-0.0645931	0.109829	0.0553636	0.463918	0.602922	1.02246	0.44479	0.325489	0.280704	0.556169	0.544183	0.463015	0.716062	0.687851	0.591761	1.09383	0.996791	1.42521	1.02882	0.930416	1.40247
540	-0.823795	-1.59486	-0.851803	-1.03127	-0.846499	-1.09331	-0.766543	-1.19112	-0.901605	-1.24124	-1.28487	-0.998616	-0.0548435	0.326394	0.416339	-0.0869372	-0.0128915	0.0168547	-0.186248	-0.318338	-0.268642	-0.139734	-0.364468	-0.346645
10396	-0.317427	-0.451368	-0.0439733	-0.790696	-0.528903	-0.504824	-0.431763	-0.397548	-0.104889	-0.596441	-0.299076	-0.346691	-1.30098	-1.33727	-1.28095	-1.29567	-1.41709	-1.42271	-0.441332	-0.613615	-0.49163	-0.541712	-0.654794	-0.484194
51761	-1.25163	-1.90916	-1.6902	-1.06498	-2.53226	-0.883941	-1.3406	-1.58721	-1.45976	-0.93086	-1.20753	-1.50983	-0.459167	-0.502152	-0.599024	-0.411512	-0.460858	-0.6315	-0.768273	-0.849516	-0.802868	-0.854651	-0.782662	-0.853618
5205	1.05025	0.900548	0.93363	0.391101	0.844903	0.771056	1.41871	1.05549	1.14608	0.760293	0.930641	0.804698	0.749375	0.990946	1.06454	0.683595	0.625369	0.631153	-0.891915	-0.999861	-0.901663	-0.938253	-0.943851	-0.966469
57198	0.497296	0.359265	0.635666	0.267893	0.420794	0.453056	0.608239	0.45223	0.695289	0.183712	0.429234	0.607898	0.421242	0.46248	0.400869	0.000495534	0.0968827	-0.0736851	-0.712743	-0.702087	-0.533772	-0.624996	-0.574913	-0.681228
148229	-0.168028	-0.521156	-0.528008	0.502538	0.369843	0.311847	-0.639552	-0.382943	0.0505032	-0.0656408	0.0999776	0.00270909	-0.923991	-0.922435	-0.90279	-0.765483	-0.703818	-0.751106	-0.761385	-0.834436	-0.820824	-0.769245	-0.783111	-0.690317
79895	0.667731	0.801807	0.700469	1.05389	1.14621	1.14627	0.742122	0.915472	0.721483	1.06925	1.15715	1.22438	-1.49639	-1.57372	-1.64931	-1.49284	-1.70347	-1.4141	0.43001	0.354892	0.549752	0.482528	0.0785239	0.605124
10079	0.0637176	-0.3116	-0.579018	-0.833941	-0.719954	-0.533788	0.478959	-0.0417264	-0.555308	-0.518034	-0.202762	-0.148631	0.878904	0.833542	0.858594	1.1349	0.993934	0.905893	-0.646836	-0.685704	-0.779836	-0.621843	-0.8161	-0.764703
374868	-0.292453	-0.700268	-0.326885	-0.412511	-0.534454	-0.459869	-0.240424	-0.295573	-0.136362	-0.328371	-0.205485	-0.106515	-0.382094	-0.348672	-0.458777	-0.486122	-0.386277	-0.463939	0.231329	0.307424	0.312665	0.224599	0.302195	0.350154
64756	0.491324	0.584852	0.577987	0.755156	0.750791	0.715754	0.371735	0.45762	0.549912	0.558708	0.648877	0.582098	0.484224	0.48408	0.752754	0.411934	0.109561	0.312305	0.616812	0.645152	0.611755	0.65616	0.719636	0.742772
91647	-0.255233	-0.399192	-0.234837	-0.335218	-0.291248	-0.147526	-0.366356	-0.245485	-0.302568	-0.234327	-0.248502	-0.133075	0.120017	0.0715593	0.0256442	0.102973	0.0821858	0.0745404	0.226986	0.260873	0.231235	0.308958	0.409	0.333632
545	0.213172	0.500267	0.501186	0.368982	0.38842	0.548837	0.41059	0.475918	0.436858	0.618967	0.55314	0.463185	0.493765	0.538063	0.534055	0.0283183	0.0469346	0.00957096	0.613603	0.569026	0.450772	0.624949	0.567932	0.563864
8455	0.113948	-0.11704	-0.0059112	-0.115536	-0.116984	-0.182451	0.113726	0.0234866	-0.182447	0.0864144	0.164669	0.0539767	1.94112	1.97459	1.95402	2.13648	2.08039	2.14003	0.573795	0.751141	0.669594	0.528537	0.660837	0.592182
26033	-1.03132	-1.39312	-1.40515	-1.46755	-1.2177	-1.06791	-0.98644	-1.09633	-2.83892	-0.998534	-1.67414	-1.17849	-1.13651	-1.11243	-0.901655	-1.10507	-0.937976	-1.0112	-0.856213	-0.825116	-0.87741	-0.83927	-0.837743	-0.807214
546	0.400632	0.934241	0.86535	0.319856	0.783541	0.69838	0.376776	0.763256	0.913595	0.782559	0.948774	0.71202	1.10509	1.19976	1.16189	1.13766	1.14583	1.13233	0.715937	0.559867	0.649612	0.504946	0.457782	0.552451
6310	0.0639606	0.0689332	0.152944	-0.343879	-0.0694397	-0.194997	0.341441	0.37807	0.480367	0.0813993	0.169309	0.0669154	0.628149	0.663496	0.761538	0.494	0.662613	0.686394	1.09661	1.00623	0.969569	0.875011	0.920399	0.672766
25814	1.12683	1.06711	1.00947	1.02089	0.958645	0.952244	0.941094	0.873948	0.834405	0.817794	0.801535	0.891878	1.58341	1.58367	1.63257	1.54869	1.44043	1.45287	1.74698	1.71971	1.70567	1.79771	1.7533	1.68083
342371	1.16448	1.11655	1.18575	0.903856	0.95027	0.910325	1.22707	1.20078	1.17444	1.08407	1.06171	1.023	1.32043	1.46494	1.51689	0.888671	1.00199	1.07487	1.09857	1.08436	1.18698	1.16901	1.20862	1.22687
6311	0.580322	0.371667	0.506802	0.533631	0.184038	0.29786	0.715274	0.410117	0.583201	0.191374	0.383687	0.42541	0.858487	0.91662	0.67413	0.908918	1.08571	0.971643	0.231997	0.281544	0.442787	0.178925	0.0720487	0.209423
11273	-0.178241	-0.169196	0.013407	-0.209895	-0.363041	-0.249527	-0.122658	-0.246397	0.0383225	-0.220637	-0.354606	-0.365368	0.734741	0.82174	0.516956	0.604586	0.904211	0.738615	-0.0565534	-0.148977	-0.107052	-0.0322904	-0.134105	-0.0468366
4287	-0.171622	-0.372775	-0.162489	-0.566793	-0.367176	-0.362249	-0.132635	-0.0713781	-0.105374	-0.323272	-0.335113	-0.374726	-0.685868	-0.649755	-0.619598	-0.795367	-0.724686	-0.685442	0.503589	0.503097	0.424023	0.474732	0.444934	0.485051
6314	0.848263	0.835919	0.952684	0.657011	0.662318	0.580676	1.06683	0.954274	1.20579	0.850807	0.828313	0.717354	0.220385	0.229246	0.294819	0.00347828	0.114617	0.192766	0.55081	0.388125	0.521215	0.288359	0.27115	0.344701
222255	-0.509743	-0.841869	-0.438162	-0.774025	-0.956994	-0.649741	-0.700906	-0.943262	-0.583044	-0.878517	-0.871147	-0.955256	-0.852428	-0.848082	-0.885495	-0.928098	-0.866289	-0.992022	-0.607261	-0.561297	-0.525564	-0.544504	-0.549078	-0.596419
127002	-0.843668	-1.23594	-0.960748	-1.00577	-1.49262	-1.37512	-0.88304	-0.827652	-0.739692	-0.736392	-0.964162	-0.929512	-0.904247	-0.912607	-1.04297	-0.689771	-0.639826	-0.735411	-0.596509	-0.687896	-0.576547	-0.663526	-0.512439	-0.604727
56970	0.818065	0.599516	0.770228	0.721612	0.440394	0.565291	0.777977	0.607026	0.575761	0.851965	0.658225	0.625043	0.408726	0.34513	0.359348	0.581187	0.55023	0.484092	0.221968	0.0702172	0.0924243	0.0174068	0.0997216	0.0352015
552889	0.625909	0.976991	0.969634	0.514996	0.685427	0.707344	0.60632	0.8288	0.860246	0.524711	0.932087	0.443198	1.07201	0.966077	1.19921	1.03186	1.10315	1.02015	0.623385	0.725476	0.706286	0.0644696	0.21775	0.25238
549	0.756979	0.781004	0.641027	0.658293	0.666653	0.827063	1.12488	1.0401	1.03886	0.834314	0.875539	0.922081	0.581875	0.621871	0.734926	0.630216	0.49991	0.661905	1.788	1.59798	1.70591	2.15208	1.79773	1.98229
550	1.59794	1.41199	1.46283	1.39	1.28786	1.29962	1.56801	1.51431	1.47009	1.53212	1.35987	1.373	1.18025	1.06808	1.01346	1.14366	1.06727	1.15615	0.414903	0.47509	0.439922	0.408414	0.355377	0.351206
6790	0.016601	0.349513	-0.0381275	1.27721	1.16613	1.17159	-0.105804	0.121712	-0.0699837	0.436175	0.241966	0.377232	0.830498	1.09606	1.16268	0.467495	0.250546	0.325697	1.39021	1.31699	1.39856	1.34551	1.27665	1.36755
54998	0.310263	0.0898934	0.348043	0.335054	0.282683	0.374696	0.235953	0.0338316	0.199396	0.324573	0.215247	0.303676	0.745315	0.675668	0.695635	0.989721	0.802498	0.910076	1.95112	2.01803	1.93942	1.97102	1.99387	1.9094
9212	-1.17743	-0.69663	-0.937832	0.921886	0.841825	0.844469	-1.55176	-1.85886	-1.69112	-0.197342	-1.16115	-0.355587	0.516444	0.684954	0.457772	0.446507	0.484346	0.39513	-0.618278	-0.800145	-0.882385	-0.869639	-0.831252	-0.872272
6795	-1.9283	-0.541454	-0.729697	-0.446533	-1.25024	-0.900184	-0.901551	-0.257596	-0.800593	-0.334049	-0.930788	-0.486744	-0.729235	-0.762625	-0.758448	-0.423431	-0.543096	-0.566893	-0.634876	-0.422929	-0.596142	-0.484718	-0.613941	-0.68129
26053	0.0683751	-0.0574443	-0.173305	0.358237	0.383502	0.358729	0.203806	0.0949765	-0.521669	0.191883	0.312047	0.288683	0.203588	0.176783	0.0414918	0.357903	0.387559	0.342849	-0.751326	-0.874072	-0.834721	-0.793985	-0.851227	-0.848634
57099	0.585865	0.643939	0.432854	0.616486	0.41109	0.483145	0.24478	0.451672	0.355274	0.342438	0.360947	0.335026	2.01701	1.83886	1.81367	2.01759	1.90576	1.97406	0.939118	0.641814	0.962591	1.06835	0.795874	1.03973
10677	0.0223911	-0.405595	-0.119666	-0.157236	-0.437439	-0.272119	-0.00646452	-0.11031	-0.0284548	0.264523	0.0313242	-0.0198711	-0.0374977	-0.0593164	0.00647829	0.179121	0.222787	0.17886	-0.843238	-0.624236	-0.789355	-0.789259	-0.827411	-0.798139
23080	-0.2989	-0.504072	-0.431283	-0.540003	-0.450317	-0.61395	-0.399209	-0.335377	-0.196532	-0.237678	-0.297807	-0.36285	0.14494	0.171969	0.135391	0.124765	0.107997	0.0750708	-0.109527	-0.010935	-0.0391345	0.191117	0.130969	0.0444884
60370	-0.0535287	-0.25304	-0.310298	-0.379695	-0.525064	-0.363502	-0.286329	-0.215578	-0.221509	-0.521651	-0.403459	-0.337103	0.26616	0.245205	0.289425	0.196948	0.223592	0.309295	1.8185	1.84272	1.85051	2.05579	1.98378	2.04596
552	-1.54215	-1.28201	-1.4504	-1.41772	-1.66298	-1.13108	-1.44898	-2.19253	-2.38603	-1.70737	-1.32076	-1.24501	-1.32056	-1.37241	-1.38744	-1.27632	-1.29256	-1.3104	-0.82616	-0.842182	-0.830779	-0.800829	-0.787649	-0.787482
8312	0.830253	0.582457	0.755522	0.421456	0.390494	0.273836	0.90458	0.800969	0.936613	0.858165	0.639185	0.540837	0.296174	0.315058	0.0790212	0.208382	0.55408	0.381173	0.114664	0.296603	0.297892	0.460127	0.438465	0.777959
8313	-0.359194	-0.440715	-0.903785	-0.167999	-0.456313	-0.186405	-0.374833	-0.312166	-0.92663	-0.0471064	-0.616461	-0.0782595	-0.0860618	-0.054391	-0.0552157	-0.0531924	-0.0492327	0.0173399	-0.768291	-0.809758	-0.797386	-0.812244	-0.743696	-0.78937
558	-1.49954	-1.34481	-0.925708	-1.3943	-1.7272	-1.68002	-1.66689	-1.16777	-0.86847	-1.34069	-1.86653	-1.35693	2.03597	2.11575	2.04679	1.87287	2.08158	2.0394	-0.721544	-0.792663	-0.815579	-0.632325	-0.802472	-0.843291
563	-1.4191	-1.6184	-1.9051	-1.63152	-1.74596	-1.51736	-1.51651	-1.25344	-1.49252	-1.14575	-2.92836	-1.75952	-0.959364	-0.905942	-1.16471	-1.08321	-1.05507	-0.879674	-0.521962	-0.665528	-0.665905	-0.816062	-0.627209	-0.648102
64343	0.0985146	0.178359	0.0771648	0.189424	0.26977	0.276928	0.254671	0.311482	0.328428	0.200976	0.32966	0.308842	0.304514	0.403684	0.499845	0.0969851	0.110433	0.244828	0.244628	0.344638	0.263762	0.250326	0.246121	0.2923
51582	1.25642	1.42367	1.19311	1.40206	1.40967	1.40479	1.36481	1.39841	1.24934	1.32353	1.33844	1.38744	1.57429	1.6472	1.71737	1.3366	1.15382	1.20591	1.91634	1.90186	1.92611	1.94002	1.87848	2.04039
567	2.23205	2.38822	2.47532	2.11396	2.23358	2.07234	2.39151	2.469	2.59625	2.42275	2.2994	2.17555	1.42924	1.46407	1.61753	1.58162	1.39816	1.49796	3.35207	3.43115	3.40919	3.38373	3.34078	3.37919
8706	-0.190395	-0.0187639	-0.628751	-0.183367	0.110466	0.228139	-0.7102	-0.559251	-1.11467	-0.910839	-0.606834	-0.617184	-0.665886	-0.444932	-0.0487695	-1.1157	-1.20113	-1.16058	0.950357	0.67368	0.917095	0.856851	0.677312	0.836093
148789	-1.0218	-0.693177	-0.798193	-0.773778	-0.713901	-1.01767	-1.02034	-0.627109	-0.73283	-0.852605	-1.2358	-0.690402	0.0438289	0.11384	0.177533	-0.475061	-0.406084	-0.344888	0.0671815	0.246278	0.29863	-0.109035	0.146662	0.093728
8708	-1.41879	-2.45862	-0.963043	-1.9044	-2.84314	-1.18604	-1.84307	-1.81948	-1.19018	-1.81029	-1.0589	-1.35527	-1.01746	-1.18761	-1.12365	-1.02916	-0.928334	-1.12247	-0.858296	-0.851145	-0.862703	-0.811729	-0.729087	-0.859661
8705	0.277716	0.0800594	0.19418	0.0334481	-0.262343	0.0693212	0.161764	-0.0520045	0.194129	0.0358367	0.13943	-0.144742	-0.63256	-0.401759	-0.631677	-0.337517	-0.294747	-0.34689	0.888916	0.839071	1.0812	0.736815	0.728107	0.900552
126792	1.15451	1.15345	0.940621	0.98101	0.906265	0.94938	0.881708	0.912642	0.660669	0.976069	0.898841	0.986116	0.326732	0.273355	0.233915	0.509015	0.423205	0.410566	1.08113	1.13899	1.06962	0.837916	1.1085	0.892721
27087	0.887134	0.467886	1.24638	0.619712	0.500916	-0.13524	1.07814	0.40117	1.29776	0.689011	0.568465	-0.54504	-0.785703	-0.820117	-0.812909	-0.595951	-0.535217	-0.667879	-0.806398	-0.784658	-0.871118	-0.826941	-0.842761	-0.778584
135152	-0.785109	-0.656018	-0.846087	-1.23169	-1.02462	-1.82833	-1.17757	-0.681458	-2.23677	-1.16246	-0.731496	-0.561069	-0.989717	-1.14917	-1.17922	-0.812956	-0.956776	-1.11103	-0.546181	-0.514757	-0.548118	-0.475547	-0.48418	-0.510886
26229	0.373222	0.168046	0.327895	0.308042	0.207752	0.277078	0.355398	0.346796	0.309185	0.140571	0.298711	0.301396	0.768828	0.764258	0.624436	0.627192	0.767329	0.714871	-0.320418	-0.300957	-0.322943	-0.308734	-0.294556	-0.326051
10678	0.980519	0.932008	0.909915	0.962481	1.02182	1.09824	0.685121	0.773649	0.646393	0.799678	0.980493	1.14938	-0.206804	-0.14729	-0.120982	-0.459687	-0.531881	-0.317582	1.51235	1.54225	1.4009	1.31772	1.54606	1.28601
79369	-0.359031	-0.443614	-0.584357	-0.532828	-0.332846	-0.466699	0.0363731	0.0309616	-0.186159	-0.502684	0.0633882	-0.0154005	-0.600614	-0.648186	-0.628699	-0.257736	-0.27634	-0.18149	-0.727837	-0.816837	-0.650799	-0.593653	-0.539882	-0.603253
84002	-0.989627	-0.598001	-0.752885	-0.880895	-0.756424	-0.895032	-1.63942	-1.23602	-1.50537	-0.916526	-0.918332	-1.21651	-0.184767	-0.140986	-0.0563397	-0.69537	-0.582545	-0.42491	1.16492	0.911617	1.14274	1.21161	0.941199	1.11001
93010	0.151948	-0.1072	0.115074	-0.0334748	-0.0982969	0.100204	-0.0148176	-0.1335	-0.200475	-0.255109	-0.253299	-0.0289733	-0.399857	-0.41325	-0.493044	-0.217638	-0.260208	-0.298531	-0.760856	-0.944657	-0.868059	-0.83529	-0.851707	-0.873354
84752	-0.676501	-0.964993	-0.43631	-0.733462	-0.539967	-0.703601	-1.29187	-1.08575	-0.463988	-0.781123	-0.75385	-0.597058	1.09009	0.98055	0.884756	1.12818	0.996186	0.971886	-0.656424	-0.747438	-0.642538	-0.755111	-0.611309	-0.577395
146712	-0.395228	-0.569825	-1.01266	0.0150308	-0.11746	0.0814168	-0.381029	-1.09151	-0.601234	-0.671257	-0.703623	-0.483356	0.327132	0.271992	0.174196	0.249049	0.372317	0.261172	-0.248458	-0.268853	-0.307484	0.0240806	-0.286547	-0.252099
2583	-1.31899	-0.725846	-1.06146	-0.502277	-0.581618	-0.803298	-0.954286	-0.426868	-0.830809	-0.315457	-0.495637	-0.321066	0.125293	0.0121721	-0.0441508	0.166079	0.0729668	0.0627348	-0.62935	-0.666295	-0.653383	-0.66452	-0.630225	-0.664639
2683	0.176233	-0.449977	0.000513285	-0.0111625	-0.0467734	0.00823543	0.0498201	0.199988	0.198726	0.247135	-0.225204	0.0853991	0.991444	1.07768	0.952619	0.841581	1.05407	1.05403	-0.0297811	-0.0232364	0.040956	-0.102391	-0.0214572	-0.0326146
8704	-0.384963	-0.364513	-0.18978	-0.664574	-0.362516	-0.433088	-0.430404	-0.182166	-0.31146	-0.29007	-0.468878	-0.337096	0.889123	0.775295	0.721739	1.22168	1.10083	1.10492	-0.0365277	0.0271378	0.00568226	-0.00879008	-0.0355181	-0.0409529
8703	1.10604	0.995808	0.970311	0.990636	0.859071	0.837743	1.12456	1.06034	0.987896	1.05857	1.03304	0.977995	0.00840882	-0.0189768	-0.0235572	0.13666	-0.00375051	-0.0546948	0.69549	1.13176	0.884698	0.877131	0.914179	0.889717
8702	0.53194	0.629289	0.45868	0.549259	0.62617	0.587159	0.519947	0.664905	0.600903	0.511811	0.552548	0.53375	0.927099	0.980535	1.04692	0.876994	0.927352	1.0266	0.20595	0.0127235	0.136997	0.273671	0.132202	0.272305
9334	1.24353	1.33121	1.41908	1.11527	1.19975	1.19523	1.41133	1.49365	1.6135	1.11578	1.22437	1.20397	1.5583	1.58173	1.54434	1.29241	1.27365	1.29245	0.368417	0.289686	0.396421	0.547828	0.28786	0.322904
9331	-0.530362	0.0250397	-0.555436	0.229985	0.36761	0.325158	-0.581477	-0.388786	-0.217185	0.0680802	0.235167	0.211574	-0.991336	-0.90468	-0.893109	-1.1564	-1.22694	-1.22249	-0.787135	-0.817391	-0.828624	-0.843069	-0.881457	-0.780593
11285	-0.066954	-0.00915197	-0.0538621	-0.0998458	-0.0796682	0.00202256	-0.144977	-0.0599164	-0.0662521	-0.0760528	-0.0356143	0.100359	1.06918	0.928498	0.814256	1.46253	1.32162	1.33832	-0.445567	-0.271887	-0.424601	-0.507469	-0.450449	-0.342478
27077	-1.45734	-1.42596	-2.74197	-1.57723	-0.790301	-0.877886	-1.80419	-1.32305	-1.11152	-2.06399	-0.72358	-1.13269	0.096383	-0.0437492	-0.0704016	0.0993151	0.0772397	0.114263	-0.724714	-0.651395	-0.676486	-0.685089	-0.69523	-0.656142
80776	-0.243972	-0.616832	-0.264551	-0.38042	-0.366878	-0.340262	-0.135213	-0.292738	-0.122854	-0.379087	-0.267069	-0.328235	0.316437	0.165016	0.178336	0.85845	0.771894	0.621911	0.127186	0.11909	-0.0619842	0.381736	0.338378	0.196718
79870	-0.58604	-0.340984	-0.853459	-0.577015	-0.64509	-0.346048	-0.634182	-0.632001	-0.975933	-0.806	-0.837154	-0.553275	-0.634698	-0.777433	-0.688986	-0.71563	-0.838822	-0.636325	-0.695252	-0.683656	-0.694195	-0.642883	-0.725257	-0.706363
23621	-0.263751	-0.614477	-1.09809	-0.827467	-1.01072	-0.506701	-0.966306	-0.99838	-1.59507	-0.383053	-1.67416	-0.776403	1.44605	1.44466	1.38628	1.09249	1.30238	1.22404	0.206316	0.403026	0.408761	0.102872	0.204801	0.281954
25825	-1.255	-0.764996	-0.989598	-0.341955	-1.01425	-0.348799	-0.851339	-0.60173	-1.27058	-0.631719	-0.874691	-0.201467	1.58267	1.63979	1.63561	1.57455	1.52984	1.60232	-0.513368	-0.492504	-0.396787	-0.567913	-0.629437	-0.46041
571	-0.0940444	-0.0307465	-0.195363	-0.0475752	0.0170501	-0.0351597	-0.14518	-0.193765	-0.0552256	-0.0841442	0.0613283	-0.115655	1.13524	1.07646	1.04518	1.00724	1.25904	1.13107	0.180695	0.210012	0.140797	0.176098	0.196511	0.264277
60468	0.671206	0.75252	0.435099	0.816825	0.784745	0.800473	0.950268	1.15774	0.784431	1.05731	0.966596	1.21807	-0.14709	-0.240973	0.00535488	-0.456793	-0.345146	-0.399411	-0.918712	-0.898393	-0.924474	-0.913184	-0.827778	-0.75339
572	0.0802116	-0.0122476	0.190538	0.105849	-0.0461175	0.0967023	0.0890908	0.174219	0.22654	-0.123268	0.130424	-0.0360943	-0.201236	-0.290114	-0.236063	0.00717793	-0.0834827	-0.00544323	0.905802	0.898236	0.91118	1.12779	0.987843	0.998306
573	0.893793	0.797633	0.73653	0.933967	0.798945	0.889195	0.886918	0.820983	0.803361	0.983198	0.818426	0.946164	0.397532	0.257871	0.305721	0.671119	0.427895	0.551938	1.13343	1.20549	1.11529	1.15329	1.21558	1.09727
9532	-0.0452558	0.164602	0.155188	0.310282	0.3844	0.386883	0.00312551	0.099704	0.126901	0.15683	0.206925	0.236029	1.32924	1.35065	1.37175	0.909495	0.839898	0.854522	-0.76114	-0.699935	-0.637702	-0.805364	-0.801166	-0.711682
9531	0.31009	0.291501	0.324206	0.250042	0.015015	0.0883975	0.127598	0.288245	0.40328	0.2868	0.199773	0.12729	1.44956	1.47272	1.44439	1.23109	1.19145	1.29246	1.02739	1.16518	1.18649	1.00973	1.11348	1.05122
9530	-0.00908572	0.128944	0.159738	0.223296	0.167526	0.137203	0.130818	0.107452	0.233103	0.0649685	0.106954	0.0523983	0.0999665	0.264098	0.379651	-0.308307	-0.247317	-0.119456	0.85886	0.745116	0.874738	0.598514	0.568238	0.769302
9529	0.882624	0.810393	0.840662	0.724196	0.718556	0.772687	0.895532	0.80988	0.860575	0.778101	0.830819	0.827219	0.342432	0.323777	0.552709	0.205955	0.182786	0.225481	1.00568	0.997629	0.977031	1.00872	1.02238	1.05179
22893	0.82794	0.714133	0.813612	0.75419	0.753213	0.706143	0.679914	0.723494	0.692367	0.798807	0.748141	0.739641	0.781118	0.744015	0.576979	0.925788	0.855245	0.768346	0.970084	0.981972	1.0075	1.02345	0.812229	0.855291
10458	-0.561486	-0.646368	-1.05734	-0.560104	-0.768333	-0.613021	-0.570021	-0.750832	-0.578249	-1.14822	-0.523968	-0.466643	0.0922595	0.0450185	-0.0151393	0.342932	0.158963	0.210751	-0.324847	-0.300791	-0.18553	-0.223888	-0.327773	-0.226717
55971	-3.12484	-3.20565	-2.72254	-3.01389	-1.51006	-1.29356	-2.66682	-2.43694	-2.85304	-2.96804	-1.42952	-2.55074	1.04763	1.03179	0.894345	0.996776	1.24619	1.24323	-0.844287	-0.829206	-0.852716	-0.860072	-0.730634	-0.888409
80115	-0.689346	-0.951521	-1.06695	-2.07459	-0.931732	-0.931804	-0.83051	-2.18354	-0.768477	-0.805571	-0.957238	-0.907492	-0.48196	-0.479972	-0.606068	-0.291106	-0.200636	-0.180509	-0.421821	-0.563015	-0.503707	-0.482835	-0.55516	-0.617135
578	0.469207	0.42393	0.714739	0.502423	0.622341	0.714808	0.116482	0.321204	0.324279	0.319501	0.474075	0.490754	0.299802	0.293314	0.270073	-0.0151689	0.18232	0.0146503	0.559598	0.63519	0.607571	0.402514	0.400077	0.483401
25805	-1.74089	-1.64252	-1.39886	-2.15742	-1.39583	-0.728881	-0.938214	-1.20926	-1.06216	-0.837827	-1.27794	-0.931331	1.49415	1.4794	1.44768	1.77429	1.6711	1.73308	-0.67201	-0.743248	-0.785999	-0.551065	-0.723362	-0.693479
8815	1.31723	1.17424	1.19522	1.06777	1.00645	1.04592	0.871591	0.787781	0.773754	0.785714	0.963823	0.838878	2.89614	2.76296	2.67463	3.08771	2.96926	2.95263	0.224535	0.255827	0.326965	0.329572	0.261094	0.339594
55024	-0.875002	-0.485111	-0.317691	-0.954571	-0.73497	-0.549468	-0.977937	-0.591441	-0.320568	-1.16476	-1.53318	-0.790852	-0.710607	-0.590061	-0.577194	-0.708775	-0.865186	-0.672583	-0.743213	-0.858938	-0.814594	-0.783579	-0.890449	-0.77487
54971	0.901372	0.723044	0.874788	0.784716	0.749257	0.711902	1.11919	0.867831	0.960215	0.961441	0.925726	0.989219	0.95759	0.841565	0.704221	1.63284	1.43054	1.36928	0.86108	0.414193	0.819677	1.09655	0.459831	1.10635
8314	0.409185	0.29465	0.412714	0.662824	0.481812	0.486414	0.427149	0.243702	0.38245	0.563087	0.405064	0.438955	0.163735	0.245998	0.138441	-0.238698	0.0312007	0.0130156	0.234366	0.049038	0.181119	-0.0680807	0.0862641	0.0642353
580	0.11708	0.683837	0.293409	1.06373	0.97198	1.02906	0.0772913	0.411656	-0.0471483	0.547482	0.330243	0.516089	0.167255	0.268804	0.405188	-0.067523	-0.186509	-0.0803041	0.252415	-0.0349117	0.183936	-0.0994231	-0.161286	0.176258
10409	0.514927	0.630924	0.00393181	-0.242376	-0.747064	-0.511926	0.934304	0.864205	0.259412	-0.311628	-0.161801	-0.276077	2.23236	2.19322	2.06681	2.46299	2.39479	2.30833	2.83721	2.63008	2.78185	2.85813	2.73441	2.73203
10538	1.02538	1.01498	1.05003	1.17604	1.02295	0.960447	1.003	1.04333	0.968894	1.17156	0.962498	0.89958	-0.248255	-0.436055	-0.506745	-0.130502	-0.122004	-0.189604	0.979239	1.3048	0.770388	0.588574	0.966283	0.469483
116071	-0.893398	-0.322874	-0.52967	-1.38202	-1.17213	-0.740005	-1.25333	-0.573504	-0.987068	-1.00277	-0.869272	-1.15482	-0.164837	-0.163482	-0.254797	-0.0658009	0.168454	-0.0544393	-0.832835	-0.805176	-0.850486	-0.797074	-0.705265	-0.736752
55509	0.470053	0.652461	0.518497	0.753111	0.471	0.896105	-0.362045	-0.056935	-0.433086	0.360158	0.0653475	0.46508	-0.183975	-0.117683	-0.092285	-0.0441053	-0.161594	-0.0377929	2.2901	2.14098	2.31358	2.27474	1.97983	2.20044
581	0.766568	0.313487	0.702989	0.503347	1.02314	0.932308	0.460502	0.367659	0.630971	0.508873	0.867334	0.775432	0.884787	0.784938	0.471656	0.862384	1.05345	0.946026	1.51742	1.62302	1.50292	0.909917	0.747166	0.789269
11177	1.35893	1.56613	1.53994	1.33042	1.4487	1.38972	1.31386	1.44746	1.40132	1.39455	1.42588	1.32616	1.20357	1.44187	1.60365	0.308748	0.286981	0.533977	2.00106	1.88704	1.94444	1.73449	1.83463	1.84415
9031	-0.130736	-0.166952	-0.160016	0.0668229	0.1112	0.0747081	-0.306629	-0.332458	0.00616781	-0.390358	-0.426595	-0.0159658	0.988382	1.07357	0.833732	0.572015	0.926162	0.798838	1.30708	1.25414	1.28798	0.928785	1.03883	1.0643
11176	0.540017	0.318553	0.448131	0.264163	0.147216	0.181349	0.549028	0.335445	0.576739	0.474345	0.313406	0.355067	0.856072	0.852987	0.702903	0.68244	0.867927	0.754997	0.25818	0.210045	0.316029	0.355401	0.146871	0.293461
29994	0.701273	0.674555	0.620581	0.283748	0.498474	0.407436	0.592655	0.797647	0.637838	0.417192	0.588532	0.634232	0.386511	0.460876	0.587183	0.272182	0.118404	0.25957	0.675674	0.514509	0.620165	0.479856	0.391663	0.604166
582	0.403159	0.0945244	0.31884	0.206112	0.130768	0.154815	0.559571	0.323465	0.425766	0.295154	0.344018	0.337527	0.481102	0.46435	0.394408	0.514968	0.49721	0.389904	-0.764776	-0.818799	-0.836513	-0.796572	-0.821463	-0.809836
79738	0.277272	0.434292	0.392431	-0.0249141	0.115992	0.210047	0.377385	0.481055	0.285988	0.413245	0.29085	0.17705	-0.79781	-0.517249	-0.181666	-1.14417	-1.36794	-1.14793	0.0549147	0.185204	0.193748	0.0125085	0.370113	0.206828
166379	-0.208386	-0.58833	-0.0530411	-0.281311	-0.160216	-0.058777	-0.425434	-0.315116	-0.164405	-0.0189008	-0.103109	-0.146677	0.214491	0.126002	0.412881	-0.139679	-0.301468	-0.00626756	-0.676267	-0.715102	-0.60145	-0.581211	-0.616138	-0.657145
583	0.670206	0.409086	0.630473	0.324617	0.210015	0.193238	0.89284	0.670109	0.882788	0.46688	0.490068	0.438193	1.37774	1.32633	1.44485	1.96445	1.83081	1.8224	0.500943	0.675633	0.563331	0.644781	0.575345	0.866293
585	0.40228	0.43241	0.477609	0.268497	0.407448	0.47834	0.370571	0.383691	0.55109	0.376044	0.45376	0.273955	0.832435	0.736591	0.683268	0.574646	0.606279	0.607782	0.0509512	0.259285	0.0173059	-0.0480305	0.0454999	-0.0636045
129880	-2.45297	-1.43602	-2.02618	-1.2634	-1.275	-1.00139	-1.9502	-2.17442	-1.78354	-1.44825	-0.929288	-2.11333	-1.14381	-1.2422	-1.32454	-1.54947	-1.48044	-1.19984	-0.740572	-0.548005	-0.678156	-0.67736	-0.613172	-0.648533
55212	-0.120862	-0.0646045	0.0119854	0.0825762	0.207632	0.267072	-0.0421485	-0.0991858	-0.0423306	0.0164245	0.079733	0.118874	0.161717	0.19805	0.448101	-0.376232	-0.309873	-0.187405	-0.591304	-0.603005	-0.65033	-0.583715	-0.605191	-0.642724
27241	-0.490591	-0.645398	-0.724591	-0.68244	-0.60318	-0.625797	-0.772605	-0.462644	-0.364628	-0.731709	-0.79179	-0.686127	-0.403807	-0.418572	-0.348289	-0.602019	-0.64169	-0.590448	-0.576079	-0.613565	-0.583009	-0.551745	-0.60033	-0.437877
56987	0.555711	0.911553	1.09324	0.592998	0.781712	0.674671	0.757243	0.94897	1.1964	0.854893	0.949886	0.770393	1.13133	1.2007	1.21213	1.02036	1.08965	1.06502	0.463745	0.344089	0.472448	0.487248	0.476438	0.540153
63827	-0.748417	-1.12244	-0.864765	-0.393839	-0.509065	-0.284037	-1.02303	-0.886887	-0.967835	-0.862225	-1.13057	-0.627696	-0.44122	-0.433315	-0.426813	-0.219541	-0.243754	-0.262387	-0.786839	-0.755483	-0.825547	-0.835765	-0.829778	-0.913416
55973	0.0444005	0.150923	0.0180768	0.306613	0.273728	0.373159	-0.131793	0.0129836	0.0787396	0.207312	0.241109	0.0799826	0.227988	0.248835	0.429472	-0.0461646	-0.0395159	-0.0127291	0.165943	0.206016	0.216574	0.134058	0.224655	0.216556
10134	1.52096	1.42312	1.37616	1.50291	1.41697	1.4211	1.47419	1.44485	1.30842	1.57394	1.50079	1.54567	1.8673	1.78314	1.71929	2.05373	1.91916	1.92031	3.00264	3.16793	3.03357	3.12274	3.20489	3.02884
8412	-0.715009	-0.798192	-0.62861	-1.12384	-1.14395	-1.0415	-1.29237	-0.596959	-1.00563	-1.62387	-1.20721	-1.23132	1.70954	1.75441	1.66152	1.53866	1.47555	1.53288	1.20641	1.27875	1.33099	0.862787	1.10478	0.958562
8537	-0.837728	-1.19073	-1.39119	-0.938225	-0.903226	-0.72697	-0.945722	-1.10625	-1.04518	-0.601443	-0.573929	-0.918365	-0.265672	-0.238535	-0.343514	-0.144803	0.123358	0.0612983	-0.824237	-0.865407	-0.834877	-0.885133	-0.870381	-0.823827
10286	1.5141	1.52346	1.45869	1.32406	1.38975	1.39969	1.40275	1.43111	1.36213	1.39305	1.35894	1.32973	1.87201	1.8797	1.97223	1.72994	1.68731	1.67587	0.790722	0.886697	0.871633	0.786261	0.890266	0.795304
54828	0.261228	-0.163021	0.25273	-0.3105	-0.210877	-0.388772	0.261129	-0.0216636	0.312647	-0.535363	-0.236648	-0.308795	-0.457495	-0.583172	-0.735219	-0.293775	-0.247166	-0.61291	-0.109047	-0.237466	-0.184181	-0.124523	-0.211167	-0.215612
55653	-0.529762	-0.804188	-0.727797	-0.596575	-0.556641	-0.728426	-0.458717	-0.654993	-0.446962	-0.697587	-0.553307	-0.460363	0.326227	0.240725	0.121105	0.235162	0.228546	0.169827	-0.591315	-0.472805	-0.55056	-0.47845	-0.382766	-0.487214
586	-0.639706	0.120865	-0.293143	0.18026	-0.0156152	0.157571	-0.183461	0.10694	-0.315931	0.157325	-0.101062	0.261945	1.95134	1.96605	1.93005	1.96604	2.00681	1.95945	-0.379353	-0.314673	-0.484533	-0.311909	-0.234433	-0.555511
587	0.0373278	0.168571	-0.0671767	-0.0574642	-0.314955	-0.00436177	-0.00866676	-0.04362	-0.0777704	-0.149355	-0.142479	-0.00380664	0.658709	0.712887	0.467852	0.90511	0.931039	0.895555	1.57466	1.63165	1.52855	1.75571	1.78765	1.66757
56647	0.594388	0.63836	0.582498	0.549622	0.457502	0.629634	0.401567	0.492864	0.364473	0.511831	0.541763	0.654245	1.00878	0.978536	0.992885	0.935389	0.787962	0.85868	0.234707	0.422445	0.316157	0.127133	0.365338	0.312995
144233	0.475624	0.332093	0.321536	0.30151	0.339729	0.478424	0.213738	0.164835	0.179994	0.277081	0.369026	0.328039	0.299086	0.36139	0.397635	0.490546	0.270379	0.275577	-0.451935	-0.293309	-0.477609	-0.49826	-0.504816	-0.507836
593	0.599855	0.634787	0.498926	0.566164	0.51421	0.468983	1.15849	1.02457	1.01306	0.791284	0.825427	0.775304	0.039661	-0.0397881	-0.284043	0.0657526	0.291405	0.257919	0.422572	0.567017	0.452616	0.553738	0.470604	0.539369
594	-0.0248322	0.00178291	-0.141264	0.0571515	-0.0891273	0.0303595	-0.282805	0.00589091	-0.0512524	-0.200721	-0.222229	-0.328586	1.03098	0.992114	0.996733	0.829445	0.927833	0.859589	0.339524	0.445816	0.585158	0.43249	0.510546	0.55996
10295	-0.0488401	0.195638	0.227858	0.278616	0.175797	0.312934	0.275333	0.241313	0.45051	0.25452	0.158539	0.359934	0.844312	0.639321	0.601455	1.10524	1.31947	1.23481	1.38235	1.44429	1.44267	1.60407	1.59916	1.56112
8915	0.34544	0.427564	0.391104	-0.031547	0.177061	0.096827	0.321455	0.346359	0.48341	0.0886557	0.269929	0.0474828	-0.58438	-0.532777	-0.306318	-0.867361	-1.04259	-0.770029	0.928857	0.863687	0.770847	0.815718	0.94122	0.867907
53335	-0.550007	-0.247739	-0.826715	-0.864735	-0.961847	-0.973462	-0.388784	-0.128567	-0.652241	-1.44394	-1.59041	-1.37125	-0.274504	-0.244919	-0.189283	-0.212382	-0.271894	-0.200598	0.147638	-0.0628385	0.347603	0.0713206	-0.0464601	0.248235
64919	1.39111	1.26509	1.54242	1.01553	1.16266	1.10264	1.40053	1.4538	1.60725	1.25597	1.37071	1.09895	-1.12212	-1.05272	-1.29488	-0.921183	-1.07911	-0.979086	-0.671092	-0.632101	-0.759556	-0.478475	-0.618862	-0.740929
596	0.110959	0.164546	0.223881	0.143405	0.114654	0.23258	-0.0487634	0.206133	0.0845413	0.113675	0.22367	0.241023	-0.476825	-0.475178	-0.50108	-0.393835	-0.391921	-0.39549	-0.30554	-0.424662	-0.414932	-0.181204	-0.322332	-0.335005
597	0.860892	1.19666	0.855335	0.974455	0.612894	0.869615	0.555591	1.01895	0.648446	0.703923	0.352695	0.651637	-1.58383	-1.60995	-1.53135	-1.75524	-1.64986	-1.81066	0.274819	0.430169	0.227206	0.173526	0.437926	0.0845918
598	0.28144	0.312882	0.315344	0.0831752	-0.0759935	0.0418505	0.241382	0.359274	0.104185	0.208914	0.127205	0.0645811	1.32824	1.19139	1.10736	1.43656	1.50695	1.51042	-0.122592	-0.0486649	-0.134848	-0.329236	-0.191283	-0.294517
10018	-0.12157	-0.405743	-0.0809231	-0.212361	-0.144928	-0.370419	-0.211315	-0.435705	-0.0374202	-0.144795	-0.108512	-0.284766	-0.0809238	-0.17333	-0.17824	-0.187487	-0.0927576	-0.137031	0.159049	-0.0711025	0.133201	0.185698	-0.111068	0.114792
83596	0.446902	0.425107	0.260023	0.786214	0.679583	0.717977	0.291376	0.259417	0.0987499	0.255111	0.118927	0.279916	0.0310623	0.0786354	0.0705704	0.154946	0.0649705	0.13225	1.39402	1.40742	1.4319	1.5072	1.48903	1.46269
23786	-0.272907	-0.281629	-0.41508	-0.0426437	-0.163079	-0.186932	-0.47108	-0.24659	-0.298997	-0.290796	-0.252713	-0.306342	0.219946	0.206252	0.153317	0.230249	0.102028	0.0666633	0.0302059	0.00102265	0.02157	-0.056439	-0.0500679	-0.0812957
79370	-1.43037	-2.75003	-1.50722	-1.38258	-1.47136	-2.96213	-1.50555	-1.27361	-1.50086	-1.54091	-1.83688	-2.66808	-0.959437	-1.00434	-0.958575	-1.03494	-1.00406	-1.06542	-0.00476798	-0.367148	0.14704	0.0950159	-0.257123	0.166244
440603	-0.549191	-0.603918	-0.612714	-0.766042	-0.590225	-0.74146	-0.45796	-0.533881	-0.455742	-0.800427	-0.544392	-0.523524	-1.27645	-1.39217	-1.42786	-1.24279	-1.23032	-1.33324	-0.81331	-0.853784	-0.887764	-0.810787	-0.838751	-0.817968
599	-0.346009	-0.124361	-0.373362	-0.518419	-0.144721	-0.296892	-0.235016	-0.204075	-0.3848	-0.397812	-0.351606	-0.347793	0.707541	0.581094	0.45754	0.446878	0.698897	0.773627	-0.201744	-0.281464	-0.135432	-0.167789	-0.234434	-0.186465
604	0.496203	0.145616	0.401465	-0.104568	-0.131623	-0.0238263	0.801498	0.435601	0.582795	0.682488	0.577942	0.77871	0.15948	0.0858904	0.111415	0.393178	0.309616	0.289712	2.15738	1.94918	2.04292	2.06324	1.86349	2.11498
255877	-1.29545	-1.07845	-1.19006	-0.217781	-0.391376	-0.252625	-1.05586	-0.707668	-0.686759	-0.804879	-0.823533	-0.395625	-0.188533	-0.220595	-0.310848	0.0991505	0.0787403	-0.0731181	-0.867026	-0.791964	-0.905497	-0.822663	-0.746805	-0.79889
605	-1.50027	-0.77386	-1.76597	-1.10564	-0.927536	-1.3416	-1.55995	-0.820077	-1.50849	-1.01361	-1.10207	-1.84736	-0.259255	-0.390904	-0.4306	-0.139228	-0.227291	-0.223301	0.49949	0.454414	0.649166	0.438031	0.331661	0.497343
9275	0.954722	0.83002	0.830306	0.960793	0.80754	0.816707	0.861177	0.73228	0.735082	0.862512	0.747796	0.78539	1.46486	1.50133	1.24125	1.24928	1.58369	1.5311	0.218932	0.105746	0.166281	0.215817	0.257607	0.0905033
9274	1.0096	0.974163	0.936706	1.08433	0.887408	0.907513	1.05323	0.577431	0.793508	0.908042	0.87129	0.894969	1.16201	0.946855	1.02964	1.26987	1.2608	1.24783	0.421921	0.351741	0.353528	0.448974	0.278733	0.326253
607	-0.0630398	-0.138613	0.214408	-0.177832	-0.16269	-0.242171	-0.0742186	-0.28694	-0.193196	-0.237908	-0.49142	-0.619452	0.655244	0.67845	0.673975	0.612189	0.714775	0.742433	-0.828325	-0.756917	-0.685079	-0.766732	-0.752904	-0.792376
283149	0.463178	0.219329	0.530332	0.0904465	0.0649645	-0.211053	0.467541	0.116632	0.666923	0.216053	0.0188364	-0.243612	1.25704	1.28212	1.10195	0.799726	1.21365	1.04788	0.17915	0.0203392	0.323903	0.123913	0.0209972	0.0862424
9774	0.570214	1.01527	0.968585	0.721973	0.954098	0.908324	0.706693	0.974566	1.02457	1.02133	0.98772	0.95469	0.722787	0.859117	0.927843	0.229816	0.3308	0.333139	0.523459	0.459805	0.531398	0.505883	0.545794	0.605911
83875	-0.802598	-0.634047	-0.465519	-0.770136	-1.13941	-0.88398	-0.421667	-0.291488	-0.192508	-0.500938	-0.437432	-0.389197	-0.604684	-0.653386	-0.776554	-0.677619	-0.407225	-0.387011	-0.786273	-0.672401	-0.764374	-0.780585	-0.678458	-0.648695
54880	0.211219	0.26463	0.431328	0.142086	0.33406	0.171803	0.362937	0.404426	0.546356	0.153316	0.35286	0.19155	0.283688	0.304603	0.328791	0.613773	0.641545	0.642019	0.417411	0.102294	0.267785	0.476126	0.353358	0.420479
63035	-0.127216	-0.264392	-0.1652	-0.128886	-0.166704	-0.295909	0.0922152	-0.283826	0.0103217	-0.240146	-0.123317	-0.194144	-0.22172	-0.191012	-0.332241	-0.308475	-0.178963	-0.214619	-0.617074	-0.646848	-0.474736	-0.642099	-0.723339	-0.609791
613	0.799856	0.477032	0.630183	0.658116	0.541094	0.486385	0.712422	0.523592	0.550264	0.825752	0.724049	0.634385	0.585103	0.556314	0.394987	0.508828	0.552392	0.526892	-0.373272	-0.399998	-0.273308	-0.310109	-0.362794	-0.330776
617	0.624798	0.614479	0.61802	0.774737	0.569697	0.707849	0.653974	0.531606	0.650189	0.701314	0.596261	0.616597	1.43516	1.37342	1.25519	1.35199	1.36475	1.37297	0.366403	0.541037	0.299347	0.286948	0.522387	0.350444
622	0.414047	0.321332	0.146576	0.676698	0.516231	0.588414	0.472672	0.263198	0.261964	0.348482	0.368796	0.302838	-0.50645	-0.469674	-0.617207	-0.451892	-0.445559	-0.388516	-0.0539565	-0.272935	-0.108398	-0.0611091	-0.157563	0.0882384
56898	-0.134711	-0.249629	0.00454437	-0.0878493	-0.0823048	-0.061934	-0.103871	-0.127513	-0.236178	-0.0592738	-0.0953863	0.0647797	0.218469	0.222077	0.213783	-0.0166897	0.0272436	-0.148231	-0.395961	-0.251775	-0.288619	-0.42067	-0.293082	-0.178172
627	-0.852112	-1.12543	-0.833366	-1.35573	-1.80268	-1.15704	-0.645427	-0.83546	-1.92313	-2.14322	-1.24321	-1.77445	1.75988	1.75962	1.80816	1.56446	1.47484	1.45995	-0.857692	-0.860472	-0.861979	-0.896638	-0.88361	-0.86619
55814	0.0907803	0.394786	0.47908	-0.195237	0.19055	0.26355	-0.153513	0.0437102	0.419709	-0.206724	0.284733	-0.122337	0.847376	0.916493	0.961537	0.380338	0.717335	0.691117	0.0143854	-0.0517935	-0.0865218	-0.140246	-0.173378	-0.0200392
8678	0.36887	0.279541	0.124288	0.233601	0.348641	-0.0711076	0.381592	0.312809	0.311955	0.312967	0.181954	0.188488	0.44298	0.401623	0.573748	0.199884	0.279636	0.293508	1.865	1.80644	1.85821	1.91614	1.93227	1.96593
139105	-1.91279	-2.33882	-1.26291	-1.12085	-1.39076	-1.14903	-2.48657	-1.36903	-1.81527	-2.75828	-2.31954	-1.41626	-1.67998	-1.66144	-1.63182	-1.42037	-1.59576	-1.60397	-0.781419	-0.833549	-0.814284	-0.866572	-0.743649	-0.847851
57673	0.0590848	0.0182006	-0.00745447	0.0626154	0.0826238	-0.0492777	-0.340551	-0.0229899	-0.164821	0.0795879	0.0499446	0.11281	0.653902	0.63409	0.785261	0.178917	0.392776	0.19164	-0.660644	-0.597978	-0.528139	-0.618861	-0.740847	-0.657866
389206	-0.972111	-0.828848	-1.16979	-0.815171	-0.951914	-0.778801	-0.616063	-0.698337	-1.0703	-1.79558	-1.07351	-0.929621	-1.1095	-1.13565	-1.11837	-0.947562	-0.99297	-1.03408	-0.816136	-0.727152	-0.811028	-0.747951	-0.815689	-0.816949
79656	-0.86924	-0.586027	-1.66742	-0.418538	-0.493332	-0.486128	-0.111575	0.0932522	-0.48316	-0.330718	-0.115709	0.173941	-0.428351	-0.37034	-0.390831	0.84434	0.863734	0.868793	-0.868777	-0.877943	-0.910924	-0.522873	-0.858185	-0.897939
221336	-1.48538	-1.56901	-1.41464	-2.27284	-1.37587	-1.54213	-1.53453	-1.25623	-1.09069	-2.75802	-1.60089	-1.85173	-0.747895	-0.711305	-0.527867	-0.870012	-1.07023	-1.06933	-0.852429	-0.867019	-0.851688	-0.872504	-0.859796	-0.788187
7439	-1.16112	-1.24058	-0.652505	-0.786945	-1.14857	-0.840473	-0.888624	-0.95629	-1.06053	-1.61594	-1.45695	-0.904003	0.0193165	0.0283062	-0.0601834	0.332183	0.134079	0.0450546	-0.802032	-0.709673	-0.760387	-0.828133	-0.783421	-0.762453
144453	-1.04867	-1.15319	-1.23698	-1.18747	-1.04018	-1.28912	-1.0193	-1.11564	-1.55294	-1.1341	-1.27248	-1.37298	-0.902359	-0.864537	-0.92792	-0.784431	-0.842648	-0.736	-0.875335	-0.855775	-0.843672	-0.860352	-0.90363	-0.832832
10282	0.895202	0.908073	0.898342	0.78657	0.80456	0.789797	1.03641	1.05709	1.07299	0.801617	0.800122	0.851342	1.20088	1.31621	1.44845	1.03084	0.928438	0.996339	0.22537	0.18151	0.198193	0.154092	0.285914	0.191056
51272	0.701429	0.509959	0.59906	0.491413	0.414707	0.43814	0.924015	0.763331	0.877666	0.621796	0.623944	0.7116	0.734816	0.487226	0.411005	0.810089	0.811284	0.828302	0.338452	0.31593	0.325962	0.253001	0.244473	0.273148
55859	-0.149111	-0.451915	-0.996856	-0.768839	-1.05353	-0.677278	-0.3909	-0.843031	-0.626163	-1.62064	-0.787572	-0.895711	0.690604	0.541272	0.725421	-0.0561582	-0.322353	-0.306249	0.813784	-0.0209434	0.00302286	0.583292	-0.260584	0.0318215
84707	1.0387	0.442415	0.130934	0.342734	0.617823	0.800207	0.917422	0.70416	-0.00938315	0.543955	0.719824	0.925205	-0.347121	-0.24045	-0.12603	-0.551793	-0.42453	-0.48832	-0.484302	-0.548355	-0.465731	-0.496122	-0.429474	-0.507088
56271	1.20845	1.05384	0.432437	0.969593	1.01825	1.03159	1.13368	1.06701	0.561385	0.776206	0.96183	0.997848	1.02803	0.929785	1.06907	0.793573	0.696844	0.780166	2.53362	2.5052	2.55454	2.59379	2.49004	2.5878
340542	0.778459	0.627713	0.129332	0.600598	0.516752	0.663783	0.566109	0.503254	-0.142953	0.368505	0.326358	0.592344	-1.00481	-1.19427	-0.693485	-1.45361	-1.28412	-1.46117	-0.731386	-0.884747	-0.749728	-0.68208	-0.798143	-0.713119
51283	1.18246	1.18877	1.15525	0.97255	1.1307	1.12132	1.18202	1.21618	1.21459	1.15194	1.16557	1.16326	0.491522	0.468236	0.58266	0.2327	0.192153	0.134229	0.848286	0.938407	0.909147	0.865174	0.857785	0.902516
631	-0.18854	-0.613603	0.2044	-0.445579	-0.425059	-0.577232	-2.13129	-0.892671	-0.587167	-0.84644	-1.00401	-1.24016	0.00838795	-0.163818	-0.0921999	0.120182	-0.0691975	-0.0408206	-0.985409	-0.915791	-0.874855	-1.00356	-0.837974	-0.936691
633	-1.04405	-0.770607	-0.457728	-1.60494	-1.80994	-1.10481	-0.747723	-1.14744	-0.691453	-1.17442	-1.1709	-1.07267	2.1008	2.14173	1.94877	2.08261	2.38998	2.38767	-0.626274	-0.682142	-0.638451	-0.590413	-0.610619	-0.623655
80823	-0.455769	-0.680121	-0.839369	-0.376787	-0.444599	-0.385583	-0.517858	-0.33479	-0.361328	-0.393096	-0.441009	-0.557767	0.572829	0.587713	0.54627	0.0435941	0.296705	0.333088	-0.638152	-0.678242	-0.643058	-0.8497	-0.742695	-0.733678
27319	-1.10213	-2.91146	-1.47982	-0.730937	-2.24601	-1.44545	-1.16265	-1.68332	-1.86974	-1.45973	-1.82494	-1.07174	-1.10888	-1.00959	-1.04363	-0.971126	-0.922367	-0.975546	-0.585333	-0.717554	-0.403992	-0.617481	-0.752012	-0.430423
8553	1.42576	1.61161	1.4944	1.60401	1.5718	1.48295	1.72785	1.69553	1.75663	1.77497	1.77872	1.74951	1.29875	1.17707	1.02143	1.63497	1.69471	1.64162	1.23039	0.921235	1.12471	1.4476	1.50086	1.66091
79365	-2.5277	-1.16568	-0.919626	-2.25611	-1.00034	-2.87483	-0.933112	-0.660751	-0.5598	-0.932915	-1.86962	-1.59229	-0.137157	-0.236326	-0.299315	0.114486	0.172127	0.288817	0.0846931	0.346614	0.341145	0.204717	0.312672	0.20412
23743	-2.28441	-2.51232	-1.52769	-2.27706	-1.74101	-2.68519	-1.37472	-2.79778	-2.31118	-2.77726	-1.36888	-2.27873	-0.836485	-0.783871	-0.808237	-1.0186	-1.05963	-0.95351	-0.85015	-0.87751	-0.87469	-0.950899	-0.918041	-0.89117
80114	-1.01441	-0.717057	-1.13048	-1.34838	-1.24874	-1.02087	-0.905047	-1.12528	-0.738189	-0.495958	-1.38254	-1.67751	0.790696	0.853679	0.926732	0.727864	0.644227	0.734122	-0.873089	-0.879042	-0.9321	-0.909277	-0.896455	-0.786471
636	-0.44806	-0.323273	-0.361336	-0.277184	-0.408304	-0.275211	-0.839828	-0.762202	-0.669079	-0.62403	-0.740027	-0.538679	0.243227	0.292106	0.385666	0.108868	0.315596	0.275411	-0.367148	-0.329625	-0.481669	-0.627539	-0.364001	-0.47536
23299	0.59959	0.894203	0.936092	0.741332	0.92809	0.851628	0.642278	0.901224	0.97067	0.846951	0.9666	0.8149	0.555661	0.658656	0.61114	0.389831	0.416566	0.472376	1.22915	1.08281	1.23039	1.1783	1.08429	1.26083
637	0.864548	0.965691	0.810344	0.937456	0.810742	0.879433	0.66943	0.781258	0.587805	0.830955	0.784978	0.816909	1.00944	0.999252	1.06516	0.744466	0.712465	0.882547	2.38819	2.50768	2.46859	2.34409	2.43978	2.34599
638	-1.9435	-2.62998	-1.05935	-1.40658	-2.38667	-2.2791	-1.44894	-1.78948	-2.28757	-1.54614	-1.8953	-1.48934	-1.04183	-0.791518	-1.0137	-0.933105	-0.937593	-1.10077	-0.622567	-0.611688	-0.670706	-0.623536	-0.625676	-0.73427
274	0.944787	0.95965	1.03309	0.983087	0.860072	0.98877	0.790293	1.01885	1.05306	1.06928	0.969627	1.07938	0.205645	0.0567783	0.192608	0.249512	0.216545	0.209131	0.568903	0.432769	0.512096	0.781652	0.699151	0.769971
51411	1.93248	1.79436	1.88203	1.78448	1.70861	1.61346	1.91109	1.86084	1.77925	1.92825	1.85308	1.78749	0.251906	0.279026	0.0234262	0.163122	0.280038	0.28218	0.846298	0.747736	0.744642	0.998059	1.02548	0.957342
55909	0.639973	0.331885	0.800375	0.394066	0.411616	0.395642	0.62289	0.387708	0.805289	0.271472	0.559603	0.531028	-0.482388	-0.473776	-0.551018	-0.417021	-0.431734	-0.320006	0.264689	0.204896	0.379704	0.225504	0.359462	0.227136
329	1.58821	1.71648	1.67125	1.4968	1.63565	1.57827	1.71743	1.811	1.7235	1.66585	1.72673	1.66548	1.81001	2.05295	2.26752	1.67735	1.76119	1.80544	1.89424	1.67969	1.81803	1.88523	1.76377	1.85495
330	0.793516	1.23025	1.5378	0.820522	0.964585	0.847268	0.719248	1.19687	1.34667	1.00353	0.899729	0.986618	-0.547356	-0.443844	-0.391242	-0.538942	-0.368694	-0.484588	1.63464	1.01917	1.73517	1.61208	1.09372	1.58602
332	-0.858161	-0.344256	-0.828989	1.14277	0.987041	1.08097	-1.2576	-0.730428	-1.07917	0.329627	0.0407033	0.25333	0.435233	0.591941	0.563971	0.408372	0.265651	0.369038	-0.777836	-0.790843	-0.850272	-0.756481	-0.783321	-0.82835
57448	1.5084	1.49491	1.62325	1.36415	1.43229	1.39883	1.58145	1.62596	1.69686	1.73969	1.70758	1.65273	1.16934	1.37035	1.54597	0.846738	0.828467	0.98897	1.28084	1.19312	1.24809	0.835762	0.944525	0.915456
79444	-0.371781	-0.785606	-0.851594	-1.01076	-1.16605	-0.920043	-0.517823	-0.891077	-0.650442	-0.83108	-0.954291	-1.04861	0.170951	0.186492	0.301557	0.671023	0.577011	0.40725	-0.421234	-0.411408	-0.471272	-0.386781	-0.382766	-0.471266
54841	-0.656736	-0.442694	-0.597541	-0.274056	-0.282201	-0.163887	-0.490565	-0.989213	-0.846307	-0.162138	-0.260669	-0.212393	0.274373	0.371646	0.463672	-0.361727	-0.188258	-0.14786	-0.343242	-0.572907	-0.421063	-0.550445	-0.530918	-0.376506
10904	1.17025	1.00201	1.11763	1.01021	0.940063	0.919337	1.18261	0.993753	1.10518	0.979299	1.02407	0.995475	2.03008	2.03105	1.98613	2.38596	2.20117	2.2245	2.34704	2.37868	2.34658	2.24432	2.23136	2.16863
414899	-1.92263	-1.87755	-1.14164	-1.18814	-1.35285	-1.69528	-1.45601	-1.27668	-1.09068	-2.58742	-0.850745	-1.9338	0.239988	0.314433	0.261141	0.275282	0.470115	0.060656	-0.998241	-0.799997	-0.877945	-0.869344	-0.885716	-0.862656
641	0.492711	0.955216	0.735085	1.11431	1.11263	1.08712	0.231834	0.482304	0.237679	0.624227	0.481642	0.644713	0.385346	0.443369	0.47399	0.346948	0.348071	0.408513	-0.394731	-0.365306	-0.311407	-0.158807	-0.382693	-0.160667
642	0.190159	0.260412	0.234149	0.522985	0.600457	0.670008	0.193794	0.33904	0.0728349	0.289544	0.270997	0.464943	0.633273	0.676693	0.621199	0.451739	0.395258	0.431442	0.861864	0.928427	0.910127	0.900675	0.935245	1.00741
29760	-0.837318	-1.1469	-0.719118	-1.54247	-1.61093	-1.09248	-0.876085	-1.24923	-0.401409	-3.03949	-1.96275	-1.22823	-1.21865	-1.26509	-1.11422	-1.38496	-1.40359	-1.19373	2.58609	2.01678	1.81741	2.3429	1.72312	1.70849
2647	1.31932	1.15042	1.35421	1.2046	1.26878	1.25384	1.16523	1.0425	1.13526	0.955197	0.910461	0.86396	1.50621	1.32765	1.29449	2.01651	1.79634	1.87318	1.76934	1.73846	1.73389	1.54993	1.59286	1.57546
282991	1.29584	1.11493	1.15642	1.34959	1.42516	1.32781	1.17621	1.07891	1.1615	1.24978	1.42141	1.24816	1.65583	1.76901	1.89796	1.39243	1.24869	1.34979	1.48508	1.52141	1.4807	1.46352	1.46925	1.51614
388552	0.492863	0.303457	0.530856	0.305719	0.334971	0.270528	0.810654	0.643545	0.709649	0.423133	0.35483	0.449048	0.43046	0.298434	0.239839	0.661276	0.532999	0.424016	-0.277108	-0.243365	-0.214051	-0.216345	-0.210101	-0.197353
644	0.561543	0.901691	0.429132	0.70864	0.818455	0.818007	0.862677	1.0526	0.767858	0.43742	0.590612	0.685167	1.44323	1.24394	1.23222	1.31828	1.15157	1.19157	2.39788	2.37041	2.39092	2.48577	2.45973	2.44303
645	0.5647	0.446215	0.517375	0.618614	0.458518	0.611426	0.352333	0.394639	0.289304	0.177158	0.303663	0.439753	1.28578	1.0638	0.951889	1.66431	1.48558	1.52867	2.70532	3.01021	2.63259	2.75587	2.9403	2.63654
8548	-0.645476	-0.289117	-0.615122	-0.913632	-0.409212	-0.268543	-0.372478	-0.230735	-0.289287	-0.955381	-0.426929	-0.413035	-0.541168	-0.401756	-0.381462	-0.878091	-0.868356	-0.80727	-0.554599	-0.626151	-0.550444	-0.612307	-0.603539	-0.590548
649	-0.160518	-0.28894	-0.32167	-0.0512987	-0.235906	-0.211845	-0.283901	-0.538053	-0.153074	-0.403698	-0.218667	-0.0393939	0.688759	0.66908	0.550252	0.834511	0.927087	0.878092	-0.682102	-0.55704	-0.568172	-0.734414	-0.624393	-0.616145
650	-1.00539	-1.83068	-1.2898	-1.49718	-1.01448	-1.53458	-0.91096	-0.93217	-1.47664	-0.83575	-1.8143	-0.688465	0.570217	0.356654	0.384169	0.402183	0.293797	0.362555	-0.82969	-0.828768	-0.862489	-0.780957	-0.890384	-0.801505
55589	-0.549419	-0.334329	-0.329126	-0.289925	-0.282952	-0.30525	-0.54697	-0.458976	-0.492714	-0.455155	-0.660757	-0.788008	-0.309409	-0.140813	-0.144005	-0.664784	-0.5104	-0.527345	1.25632	1.0486	1.29917	0.887203	0.78938	0.876626
653	-1.25551	-1.23111	-0.663459	-1.50169	-2.16865	-0.746536	-0.910882	-0.91566	-2.05571	-1.88159	-2.05648	-1.01223	-1.55301	-1.4811	-1.64014	-1.3468	-1.49628	-1.41168	-0.76584	-0.675935	-0.802217	-0.811893	-0.839579	-0.82038
353500	-1.3878	-1.97457	-1.7542	-1.29116	-1.58958	-1.89697	-0.967285	-1.09792	-1.5398	-0.784368	-1.43073	-1.21366	-0.382013	-0.381053	-0.579914	-0.224707	-0.14042	-0.245861	-0.762141	-0.787889	-0.84326	-0.841571	-0.779339	-0.791529
656	-0.782278	-1.10797	-1.14765	-0.784932	-1.05938	-0.791463	-0.645117	-1.56609	-1.84664	-0.510746	-1.08475	-0.81146	-0.0900077	-0.101648	-0.185274	-0.237047	-0.147064	-0.250641	-0.437126	-0.449729	-0.524742	-0.361094	-0.449152	-0.537537
657	-0.29581	-0.449578	-0.160517	-0.395608	-0.314052	-0.365489	-0.190198	-0.231574	-0.175929	-0.557946	-0.322136	-0.286713	0.54149	0.626519	0.68659	0.504157	0.498059	0.505167	-0.697421	-0.534945	-0.692637	-0.597078	-0.655535	-0.586984
658	-1.10628	-0.987674	-2.24205	-1.44404	-1.02343	-1.12509	-1.31988	-1.15386	-2.16144	-2.89736	-1.17431	-1.01578	-0.411487	-0.411116	-0.431589	-0.54339	-0.639574	-0.57937	-0.804206	-0.903351	-0.865889	-0.985973	-0.898311	-0.908708
659	-0.436099	-0.0861594	0.140719	-0.469588	-0.0216406	-0.210212	-0.244926	-0.0212761	0.247925	-0.185678	0.0819299	-0.0738714	1.22346	1.34907	1.31937	1.10143	1.23599	1.23279	1.42452	1.25913	1.44603	1.3933	1.27203	1.43106
9790	0.769511	0.83897	0.927595	0.874796	0.922126	0.940775	0.623625	0.730109	0.849148	0.93446	0.998581	1.07752	1.1086	1.07983	0.834612	1.1383	1.00003	0.977411	0.371134	0.423246	0.416072	0.398133	0.473594	0.392743
646	-2.50374	-1.29096	-2.76966	-2.31717	-2.55057	-0.952822	-1.25224	-0.873002	-2.23109	-2.5928	-2.36996	-1.52407	-0.452237	-0.235916	0.0689375	-1.03455	-0.905048	-0.814293	-0.869369	-0.816984	-0.848735	-0.859869	-0.841617	-0.839909
54796	0.0315647	0.0159144	-0.70102	-0.0422261	-0.0402022	-0.385165	0.0772726	-0.103012	-0.961461	0.0747761	0.203119	-0.316618	0.40923	0.392716	0.346916	0.307091	0.272646	0.327669	-0.815626	-0.798166	-0.817739	-0.789668	-0.796919	-0.820437
662	0.187947	0.262199	0.198116	0.376406	0.115031	0.210629	-0.0132332	0.0424114	0.119865	0.105495	0.166952	0.0459468	0.371944	0.279762	0.216479	0.272656	0.228081	0.374441	0.159303	0.0897428	0.239664	0.0234467	-0.0641119	0.0817612
663	1.22711	1.24547	1.20603	1.04976	1.1833	1.11731	1.20862	1.28322	1.2186	1.23042	1.34008	1.33169	1.07657	1.28397	1.37195	0.686801	0.6774	0.789187	1.41091	1.44519	1.42234	1.32222	1.35568	1.42769
664	0.455036	1.0705	0.463428	1.01064	1.213	1.01144	1.70806	1.89149	1.68415	1.86003	1.86316	1.91295	1.92946	1.98055	1.98131	2.72413	2.69639	2.68016	0.77398	0.657211	0.383002	1.4818	1.17999	1.14557
665	1.15483	1.69158	1.28337	1.51125	1.73168	1.46489	2.26646	2.30671	2.3081	2.2405	2.21897	2.10957	1.93321	2.0512	2.13553	2.49116	2.45507	2.43876	2.46564	2.34069	2.26841	2.89459	2.72497	2.78084
91653	-0.696721	-1.66512	-0.772865	-0.80429	-1.09208	-1.56376	-0.866139	-1.02407	-0.283872	-1.779	-0.915049	-0.676594	0.198469	0.123692	0.0277445	0.483575	0.549055	0.531184	-0.722646	-0.651126	-0.741279	-0.62717	-0.727984	-0.720232
91272	0.929442	0.822391	0.829012	0.742673	0.725258	0.772428	1.02237	0.970312	0.882427	0.905782	0.933281	0.990049	1.44971	1.37513	1.48408	1.70428	1.4012	1.52063	1.34183	1.37831	1.18023	1.36956	1.26567	1.3457
666	0.0440219	0.21857	-1.72363	0.188378	0.134667	0.0601867	-0.111521	0.452116	-2.19679	0.329076	0.364553	0.415595	1.89607	1.82953	1.69297	2.23724	2.37415	2.28457	-0.521509	-0.675255	-0.678553	-0.626615	-0.649044	-0.669068
51027	0.292494	0.260454	0.270255	0.404612	0.363136	0.48235	0.182441	0.248475	0.209565	0.396766	0.428122	0.425076	-0.374986	-0.621841	-0.306145	0.263345	-0.0294979	0.114728	-0.0605871	-0.18629	0.0877146	-0.0958254	-0.182914	-0.0871138
388962	1.16858	1.42353	1.27658	1.52098	1.46497	1.54483	0.796667	1.01086	0.96768	1.15145	1.18264	1.30894	1.71327	1.48214	1.57265	1.35346	1.28411	1.42974	2.32033	2.45692	2.34974	2.31673	2.4764	2.38586
66037	-1.90507	-1.40089	-2.10287	-1.55568	-1.03237	-0.971796	-0.861462	-1.23842	-0.795813	-2.24353	-2.44741	-1.18794	-0.5849	-0.614167	-0.640474	-0.409504	-0.411282	-0.52258	-0.816889	-0.764518	-0.742278	-0.763532	-0.825655	-0.749317
669	1.57591	1.52174	1.2156	1.22634	1.17515	0.688145	1.38074	1.27556	1.20105	1.1242	1.04617	0.437304	1.29369	1.46924	1.54852	0.854562	0.748211	0.962782	-0.172672	-0.174756	-0.113844	-0.113772	-0.203104	-0.0405008
670	0.0240467	-0.0666396	-0.168746	-0.0875023	0.0361411	-0.172779	0.0123702	-0.153688	-0.347704	-0.24608	-0.00223103	0.00537713	1.1603	0.881895	1.02313	1.29083	1.14195	1.12301	-0.0168575	0.0611043	-0.0817493	0.0188022	0.0566248	-0.0679048
10380	-0.651596	-1.17841	-0.498765	-0.567177	-1.04235	-0.545544	-0.907298	-1.26119	-1.25187	-0.521608	-0.640369	-1.23224	-0.55408	-0.602786	-0.451312	-0.765313	-0.786776	-0.657573	-0.0671872	0.110955	-0.0197703	-0.204522	0.11569	-0.0604948
2186	0.614648	0.663247	0.761223	0.503233	0.524613	0.546219	0.831457	0.849978	0.948145	0.78612	0.71365	0.618856	0.238923	0.428767	0.445646	0.15371	0.199031	0.183146	0.82023	0.770446	0.906969	0.835769	0.704032	0.91713
673	0.177349	0.253032	0.239043	0.158933	0.153524	0.180087	0.459373	0.438591	0.460995	0.384115	0.380407	0.342936	-0.0802153	0.0882171	0.109456	-0.649761	-0.36927	-0.375311	-0.408671	-0.423272	-0.410221	-0.0921341	-0.185097	-0.0594154
8315	0.310449	0.219487	0.315543	0.330508	0.323981	0.262694	0.305161	0.280864	0.366105	0.334487	0.369178	0.422712	0.401639	0.41398	0.404714	0.452745	0.451482	0.489391	0.87793	0.749453	0.802344	0.884939	0.836532	0.787438
672	-0.0252454	0.640933	0.351429	0.677375	0.79012	0.779163	-0.739754	0.171869	-0.214422	0.308031	0.245424	0.377406	-0.430339	-0.319183	-0.367415	-0.690905	-0.63077	-0.789845	-0.77293	-0.642716	-0.755267	-0.774848	-0.719608	-0.782916
675	-0.831461	0.214485	-0.517945	0.35583	0.402	0.323658	-1.00473	-0.384058	-0.857928	-0.0885889	-0.371666	-0.191429	-1.36538	-1.15822	-1.15368	-1.51472	-1.5967	-1.6242	-0.78766	-0.907751	-0.926959	-0.673748	-0.733762	-0.881586
79184	0.244701	0.47967	0.492178	0.646214	0.798841	0.748855	0.324197	0.412797	0.519918	0.613265	0.671053	0.653234	0.236225	0.244277	0.277912	-0.0629215	0.107912	0.0995965	1.06711	1.07839	0.99597	1.08492	1.1304	1.08668
23774	1.22955	0.694875	0.845604	0.8031	0.982432	0.957469	1.27935	0.839897	0.974651	1.15794	1.11752	1.20172	0.732709	0.763251	0.663044	0.815312	0.846376	0.847091	0.407074	0.365238	0.39689	0.444958	0.409438	0.475219
6046	1.64378	1.75406	1.7267	1.52494	1.54992	1.49944	1.74074	1.86016	1.88137	1.82789	1.76504	1.6628	1.44658	1.37352	1.30419	1.52459	1.65154	1.61171	1.13887	1.12408	1.02242	0.744214	0.752027	0.677783
8019	0.289671	0.319241	0.271897	0.516479	0.380917	-0.121391	0.575922	0.2409	0.000951735	0.509047	0.488535	0.227401	0.573607	0.643874	0.625209	0.626749	0.686076	0.697309	0.5031	0.521919	0.857911	0.566178	0.423446	0.748209
23476	0.848623	0.784703	0.897427	0.818651	0.682903	0.676853	0.803951	0.764789	0.908962	0.826241	0.726399	0.659672	0.981349	1.00448	0.981296	1.05571	1.149	1.11292	0.588151	0.654749	0.659354	0.495592	0.499345	0.48253
29117	0.571945	0.6361	0.548119	0.732254	0.587501	0.58895	0.559543	0.497405	0.472092	0.661601	0.664071	0.611165	0.598123	0.641296	0.668064	0.442738	0.588972	0.461508	0.952592	0.892875	0.869648	0.96837	1.06853	0.865264
23629	-1.39776	-1.72933	-1.21668	-1.62876	-1.4659	-1.88438	-1.00274	-1.02471	-1.24856	-0.857938	-0.968852	-1.06394	-0.551971	-0.581843	-0.579825	-0.681995	-0.506343	-0.607245	-0.86687	-0.822833	-0.788026	-0.799793	-0.81255	-0.829494
10902	0.481426	0.240874	0.473926	0.306511	0.559511	0.580742	0.429849	0.20058	0.356205	0.47229	0.456149	0.432104	-0.534482	-0.422574	-0.548836	-0.561157	-0.321649	-0.43921	0.450196	0.372436	0.486293	0.361907	0.147463	0.463774
65980	1.00895	0.776628	0.955541	0.702665	0.781717	0.9079	1.08453	0.799343	0.797104	0.867849	0.895493	1.06655	1.28656	1.28175	0.971103	1.37011	1.36756	1.32096	0.380518	0.191224	0.291407	0.317494	0.274994	0.350134
676	-2.08877	-2.76241	-1.3904	-2.47593	-2.00309	-2.16854	-2.5979	-1.574	-1.31063	-1.94115	-2.53577	-1.81481	-0.810293	-0.908609	-0.86112	-0.849753	-1.06022	-0.733731	-0.871781	-0.725928	-0.821327	-0.905471	-0.825692	-0.930525
2972	-0.179849	-0.329457	-0.226396	-0.358678	-0.300659	-0.476504	-0.230063	-0.168124	-0.107579	-0.100906	-0.223089	-0.14677	0.283709	0.290172	0.109215	0.421398	0.495757	0.453892	-0.621782	-0.67931	-0.650538	-0.597822	-0.592949	-0.653245
55290	0.256102	0.274912	0.238016	0.257614	0.26771	0.267362	0.242545	0.321495	0.321832	0.347923	0.258791	0.409752	0.528477	0.536494	0.423918	0.527262	0.439889	0.451427	0.196946	0.249998	0.191452	0.0737937	0.137872	0.21373
25798	1.18453	1.2167	1.15626	0.862134	1.01925	0.957213	1.45327	1.1584	1.3407	0.976279	1.08124	1.09866	2.44783	2.43207	2.32029	2.75888	2.64267	2.65208	0.947115	1.08957	1.06623	0.905573	1.06836	1.03928
140707	1.1476	1.30217	0.960268	1.44717	1.49377	1.46489	0.906726	1.04873	0.720704	1.207	1.12335	1.31636	0.363076	0.737721	0.718437	-0.239877	-0.302074	-0.003607	0.532953	0.439556	0.419695	0.318471	0.141149	0.264629
83990	-1.46843	0.0611424	-0.247631	0.606233	0.77326	0.681904	-0.972284	-0.504056	-0.592228	0.00401962	-0.000803967	0.131173	-0.19055	0.136435	0.290991	-0.664889	-0.783471	-0.581895	-0.806878	-0.937995	-0.929358	-0.832878	-0.852353	-0.730316
55299	0.280999	0.476728	0.198365	0.256943	0.308797	0.312906	-0.0108677	-0.106798	0.0940784	0.117525	0.014499	0.130546	1.02954	0.91109	0.922289	0.762017	0.571028	0.591531	1.01451	1.06222	0.900011	0.689484	0.881274	0.751899
25855	0.952482	0.821486	0.878443	0.846042	0.668686	0.750803	0.913663	0.722055	0.899102	0.849442	0.727861	0.806574	0.985081	1.01835	1.01267	1.00666	1.02145	0.811721	0.929267	0.837786	0.811074	0.755459	0.717819	0.691471
84312	-0.450495	-0.291098	-0.373766	-0.181972	-0.16356	-0.140358	-0.431775	-0.312485	-0.33725	-0.150474	-0.0702312	0.0255826	0.462629	0.474841	0.623271	0.175341	0.140787	0.174182	-0.60253	-0.534306	-0.629586	-0.61354	-0.559324	-0.611018
7862	1.214	1.05248	1.12172	1.09737	0.938964	0.947423	1.04367	0.947051	0.980356	1.08415	0.927348	1.02885	0.712136	0.691547	0.609549	0.680633	0.75111	0.902146	1.13374	1.20755	1.14755	1.00932	0.905084	1.06961
27154	-0.213675	-0.182638	-0.241392	-0.530594	-0.210949	-0.373653	-0.258493	-0.182696	-0.168588	-0.251891	-0.259244	-0.338832	0.153957	0.123745	0.0742755	0.104343	0.125575	0.0573648	-0.165223	-0.50055	-0.411186	-0.549451	-0.602757	-0.463324
54014	-0.157894	-0.0272791	0.0498927	-0.209169	-0.0699364	-0.165717	0.03404	0.0997332	0.219872	0.123352	0.193079	0.0612339	-0.119427	-0.0527512	0.126166	-0.263144	-0.255976	-0.229288	-0.0875408	-0.184084	-0.11955	0.031248	-0.120334	-0.00770613
254065	-0.4727	-0.192631	-0.0743917	-0.427233	-0.311315	-0.338597	-0.342253	-0.0862783	0.0449616	-0.125941	0.00188586	-0.0355572	0.147352	0.177256	0.201253	0.0720271	0.180592	0.266755	0.143202	-0.0530428	-0.00905822	0.212231	-0.0482862	0.153353
55108	0.296743	-0.119353	0.227919	-0.348811	0.0665085	-0.242315	0.373384	0.337401	0.463374	0.252484	0.220381	0.222375	0.270161	0.225045	0.140621	0.230474	0.225449	0.212026	0.141637	0.0192928	0.0760546	-0.0313126	0.0242241	0.0316435
682	0.934131	0.648073	0.664719	0.520828	0.476638	0.572369	0.742165	0.350644	0.399455	0.305796	0.50589	0.523611	2.35474	1.93231	2.34163	2.59282	2.75064	2.69119	0.919555	1.02693	1.02382	0.966993	1.05374	1.09021
7809	-1.45542	-0.753383	-0.764537	-1.09322	-1.88992	-1.88874	-0.741395	-0.996523	-0.619696	-0.988683	-0.861258	-0.802337	-0.558183	-0.553173	-0.60376	-0.437754	-0.360671	-0.448742	-0.690103	-0.732327	-0.725888	-0.70028	-0.71651	-0.598927
54836	-0.177208	0.0803366	-0.25624	0.147029	0.624035	0.407114	-0.0555146	0.261521	-0.325489	-0.162514	0.431473	0.318116	-0.956266	-0.951103	-0.917247	-0.652224	-0.886271	-0.883424	-0.661679	-0.709528	-0.598245	-0.773287	-0.649173	-0.733756
684	0.830912	0.688065	0.981956	0.668705	1.15414	1.06432	0.311584	0.501337	0.529192	0.452229	1.03294	0.991806	-0.111379	-0.16554	-0.2497	0.261377	0.205387	0.074117	1.75686	1.75281	1.80888	1.78843	1.82519	1.80381
9044	1.02362	1.29061	1.23344	1.06824	1.2967	1.21122	1.36062	1.49385	1.44402	1.27867	1.48006	1.4954	0.906666	0.946011	1.19805	0.835504	0.734638	0.880936	0.853978	0.738226	0.910876	0.932273	0.901655	1.13933
53339	1.67644	1.74871	1.61348	1.57589	1.69268	1.63786	1.74339	1.75566	1.62502	1.67088	1.68454	1.6462	1.82572	2.02714	2.17158	1.54626	1.66705	1.72672	0.768657	0.54264	0.649145	0.837706	0.896305	0.840341
84280	0.725772	0.770443	0.766366	0.849723	0.819964	0.885747	0.551081	0.687831	0.701734	0.741846	0.760591	0.678579	1.8005	1.80915	1.84941	1.87172	1.70009	1.78814	1.33536	1.11384	1.03149	1.39419	1.22659	1.20329
121551	-0.445342	-0.684154	-0.920529	-0.201084	-0.298087	-0.397204	-0.492249	-0.571079	-1.23567	-0.403524	-0.370101	-0.417153	-0.463299	-0.533105	-0.419108	-0.576431	-0.470739	-0.380615	-0.89436	-0.82816	-0.905458	-0.856619	-0.875325	-0.833309
643376	0.529781	0.118293	0.244331	0.00707214	-0.295631	-0.141088	0.743967	0.411714	0.5161	0.410445	0.289496	0.450866	-1.49569	-1.46129	-1.54645	-1.59161	-1.72281	-1.60307	-0.769886	-0.695133	-0.659554	-0.654698	-0.614235	-0.695563
149478	-0.954028	-1.1898	-1.48268	-0.805834	-1.10913	-0.91041	-1.23079	-1.14766	-1.35616	-0.824699	-1.70307	-1.17757	0.499675	0.589762	0.321048	0.260386	0.548398	0.465142	-0.806716	-0.690445	-0.67115	-0.633939	-0.620121	-0.522777
55643	-0.672336	-1.12078	-0.367855	-1.57916	-1.90119	-0.734831	-0.319397	-0.379804	-0.292072	-0.589203	-1.58721	-0.44572	-0.376203	-0.320346	-0.0799523	-0.232697	-0.026743	-0.301181	-0.594866	-0.653634	-0.647142	-0.582378	-0.661859	-0.632178
22903	0.108574	0.359698	0.0575275	0.367231	0.268178	0.415089	-0.160881	0.0942445	-0.333391	0.0901759	0.072514	0.307804	0.873701	1.06799	1.16142	0.740305	0.588442	0.828617	0.27135	0.215627	0.206966	0.166828	0.234002	0.193633
90135	1.24364	1.22397	1.20604	1.23024	1.2045	1.14535	1.21489	1.18673	1.15678	1.00395	0.99392	0.950099	1.55796	1.48411	1.54667	1.48358	1.53607	1.52947	1.54262	1.55697	1.588	1.59345	1.53292	1.52966
55727	0.057759	0.175362	0.238736	-0.323	0.0807884	-0.0815887	0.0108222	0.151971	0.255463	0.17804	0.113402	0.0379041	0.645656	0.723353	0.810286	0.573128	0.607314	0.65087	0.449879	0.446482	0.546588	0.325085	0.419973	0.422053
114781	-0.696384	-0.373001	-0.389052	-0.550847	-0.804346	-0.717098	-0.204584	-0.392672	-0.260745	-0.446325	-0.475729	-0.427033	-0.0162493	-0.104132	-0.144151	-0.171322	-0.0543215	-0.202933	-0.834651	-0.817723	-0.749158	-0.828642	-0.776968	-0.824289
685	-1.52327	-2.29413	-1.25944	-1.91904	-1.4666	-2.02575	-3.40334	-1.58905	-1.22127	-1.05992	-1.40173	-1.56446	-1.84122	-1.80159	-1.68285	-1.74606	-1.95787	-1.79214	-0.737317	-0.753846	-0.656729	-0.773544	-0.75918	-0.70989
686	-0.371696	-0.462067	-0.30217	-0.384327	-0.434841	-0.418867	-0.357798	-0.446823	-0.219807	-0.42025	-0.373452	-0.483779	0.425371	0.383195	0.352457	0.265485	0.420912	0.425762	-0.0665947	-0.0368663	0.110383	-0.0193844	-0.0431673	0.150312
689	2.14342	2.06933	2.07823	2.06974	2.10984	2.06721	2.25029	2.15069	2.19125	2.07488	2.09639	2.07205	1.72206	1.79007	1.82822	1.63437	1.67524	1.67424	1.97954	1.97613	2.04848	1.90119	1.96831	1.92186
91408	0.319849	0.349418	0.0990122	0.31258	0.426328	0.356247	0.288111	0.299914	-0.00326137	0.252669	0.29164	0.421785	0.45376	0.535511	0.59642	0.133891	0.172045	0.305206	1.23125	1.18745	1.12341	1.16869	1.1743	1.14633
694	1.45173	1.23635	1.18604	1.20264	1.08673	1.14561	1.62927	1.50417	1.56764	1.69859	1.50019	1.62594	0.0756743	0.182623	0.126505	0.243507	0.177637	0.246895	1.54487	1.22122	1.59452	1.49974	1.29611	1.53521
7832	0.950323	0.994107	1.03745	0.789455	0.763551	0.765935	0.691689	0.753606	0.65133	0.730875	0.740616	0.805755	0.230375	0.248053	0.139817	0.149238	0.108152	0.288065	0.884506	0.446894	0.812395	0.616901	0.453715	0.556317
10950	0.176845	0.452717	0.315975	0.59863	0.604668	0.44505	0.372184	0.24628	0.307223	0.388038	-0.299835	0.371799	0.0877373	0.127514	0.169129	-0.116384	-0.217402	-0.109478	1.6748	1.52108	1.84039	1.59321	1.63814	1.53509
695	-0.632839	-1.23142	-1.07541	-1.1756	-1.0093	-1.65005	-0.738215	-0.887762	-0.737906	-1.85537	-1.73544	-2.06584	-1.23344	-1.23006	-1.24861	-1.09464	-1.22916	-0.928579	2.00509	1.8227	1.82112	1.87506	1.82656	1.89466
151888	-2.22184	-1.34337	-1.40269	-2.64285	-1.28481	-1.59275	-2.31004	-1.54271	-0.88682	-1.63028	-1.10918	-1.21606	-1.0656	-1.15319	-1.06971	-0.723845	-1.11966	-1.07117	-0.840871	-0.835437	-0.750188	-0.689173	-0.830621	-0.791478
11120	0.94581	0.693126	0.6007	0.607388	0.483985	0.455333	0.918022	0.830124	0.884732	0.832047	0.717286	0.673712	0.773702	0.625667	0.547115	0.753743	0.653609	0.703364	0.748332	0.571783	0.754753	0.681116	0.673354	0.80144
10385	0.309066	0.317687	0.264703	0.0559342	0.0834973	-0.070592	0.551551	0.481139	0.403757	0.256214	0.122626	0.141622	-0.254041	-0.31859	-0.403227	-0.381264	-0.50048	-0.416107	-0.194964	-0.0552708	0.136059	-0.178021	-0.00183758	0.113509
11119	1.36875	1.16605	1.27712	0.849311	0.944323	0.667722	1.76757	1.53253	1.63423	1.18549	1.39214	1.13786	-0.119885	-0.0996066	-0.138998	-0.116331	-0.320056	-0.318505	-0.379283	-0.365231	-0.240113	-0.376474	-0.276371	-0.244577
11118	1.95201	1.84651	1.5016	1.57	1.66788	1.52959	2.2059	2.13828	1.74509	1.83793	2.07498	1.9275	0.296511	0.281758	0.313094	-0.167392	-0.223763	0.110458	0.610028	0.825918	0.807647	0.578801	0.891041	0.891056
10384	1.72363	1.47094	1.53344	1.29754	1.24596	1.13642	1.95835	1.72859	1.72309	1.6931	1.61263	1.57834	0.508806	0.499804	0.590386	-0.212751	-0.146773	0.0938059	-0.341813	-0.21798	-0.297173	-0.142703	-0.167186	0.0205888
10917	-0.42471	-0.317735	-0.429171	-0.581983	-1.10745	-0.580172	-0.328916	-0.663248	-0.407398	-0.577667	-0.658072	-0.575037	-0.49298	-0.647489	-0.748366	-0.249022	-0.21377	-0.184939	-0.850417	-0.800677	-0.790318	-0.921916	-0.850156	-0.903972
153579	-1.00073	-1.65498	-1.33354	-1.10897	-1.61556	-1.32656	-1.15887	-2.04813	-0.806075	-0.826753	-1.27229	-1.39026	-1.08534	-1.06508	-1.08935	-0.959079	-0.970496	-0.960023	-0.850503	-0.756313	-0.832665	-0.686015	-0.731131	-0.791898
8945	-0.375756	-0.510357	-0.728893	-0.527563	-0.610012	-0.807538	-0.52289	-0.556185	-0.442618	-0.432242	-0.487207	-0.744375	0.370708	0.328461	0.280777	0.118796	0.227676	0.25193	-0.263121	-0.230658	-0.363555	-0.190986	-0.16276	-0.137445
699	-1.87733	-0.505004	-0.801344	0.0513909	-0.00441653	0.21692	-1.4895	-1.28793	-1.13729	-0.93855	-1.06355	-0.540348	-0.429245	-0.285239	-0.193727	-0.745858	-0.659502	-0.583563	-0.682314	-0.666745	-0.575775	-0.493956	-0.447571	-0.492784
701	-0.165517	0.434289	0.0156666	1.57696	1.4749	1.53531	-0.439477	-0.0886733	-0.496033	0.760134	0.465411	0.721532	0.545253	0.73484	0.788685	-0.110322	0.278594	0.237992	-0.89613	-0.811213	-0.902199	-0.79004	-0.70447	-0.774887
9184	1.34939	1.36382	1.26886	1.40545	1.42528	1.37025	1.27821	1.28023	1.29474	1.28252	1.23417	1.27307	1.46649	1.55822	1.58659	1.22886	1.26345	1.28409	1.03537	1.02466	1.06465	0.87597	1.00655	1.0431
84811	0.774245	0.821153	0.70818	1.00763	0.938127	0.945846	0.571726	0.579353	0.629274	0.772926	0.682167	0.734487	0.427923	0.37222	0.411827	0.566714	0.469961	0.345821	0.816829	0.826412	0.894384	0.945539	0.997479	1.01671
8896	1.4805	1.45307	1.37174	1.40524	1.37995	1.44989	1.38066	1.40037	1.38086	1.40446	1.38157	1.40993	1.09328	0.993728	0.93789	1.37025	1.23252	1.27597	2.2195	2.31016	2.28826	2.20692	2.2015	2.12174
11149	-1.63564	-1.03379	-1.82887	-1.33391	-1.0761	-1.47048	-1.27274	-1.27076	-1.35668	-2.34476	-2.22714	-1.02174	1.2695	1.3437	1.31653	0.974816	1.07395	1.17242	-0.837951	-0.793236	-0.924511	-0.883163	-0.858395	-0.825661
705	0.731297	0.770649	0.667354	0.844242	0.567573	0.797981	-0.156155	0.327372	-0.0347789	0.777927	0.760155	0.810547	1.12194	0.966901	0.886718	0.548289	0.698029	0.562261	-0.426483	-0.444517	-0.44705	-0.563005	-0.505831	-0.555071
9689	1.71409	1.89121	1.66147	1.7521	1.87132	1.81177	1.83588	1.89284	1.72346	1.88847	1.89872	2.00937	1.90954	2.06264	2.2107	1.81416	1.69648	1.773	2.52053	2.48786	2.47044	2.57368	2.54098	2.58304
28969	1.15309	1.27261	1.14696	1.27086	1.15786	1.26216	0.923749	1.07653	0.682935	1.06799	0.989174	1.08572	1.83509	1.95002	2.01852	1.57324	1.30346	1.50427	1.69038	1.52506	1.49702	1.54833	1.55548	1.4681
414157	-0.843231	-1.39256	-1.41942	-2.04513	-1.97971	-1.00356	-0.900872	-0.973733	-2.17009	-1.74748	-1.46003	-0.687868	-0.151253	-0.239094	-0.341323	0.180717	-0.00124554	-0.0628364	-0.892651	-0.785406	-0.897174	-0.89225	-0.879891	-0.83868
256815	-0.357741	-0.769388	-0.402145	-0.422256	-0.805217	-0.427466	-0.239431	-0.453568	-0.317479	-0.345177	-0.833935	-0.377834	0.0174255	0.0858697	0.0519043	0.115026	0.191465	0.22785	-0.804313	-0.755119	-0.74982	-0.660583	-0.787682	-0.773385
80007	0.253522	0.27564	0.320099	0.330975	0.201808	0.257514	0.165768	0.256449	0.227496	0.389129	0.231286	0.240059	0.804514	0.901236	1.03485	0.294837	0.494006	0.47545	-0.398201	-0.250757	-0.231818	-0.235023	-0.237647	-0.198
118611	-1.6326	-1.71683	-2.28632	-2.59535	-1.62952	-1.75278	-2.4357	-1.79273	-1.20172	-2.85393	-1.59536	-1.25663	-0.55137	-0.570228	-0.513034	-0.427771	-0.511945	-0.506925	-0.875721	-0.934353	-0.860285	-0.926856	-0.846045	-0.776665
64776	-0.465186	-0.607972	-0.546255	-0.656957	-0.321355	-0.114144	-0.46702	-0.547447	-0.95358	-0.220775	-0.330757	-0.503901	0.28267	0.18283	0.197545	0.29138	0.189019	0.404096	0.790791	0.829459	0.697616	0.718326	0.676194	0.500548
29125	0.984169	-0.0729953	0.633295	0.241728	0.382208	0.371971	0.607791	0.0548595	0.542852	0.296136	0.222678	0.256077	-0.848343	-0.794583	-0.953298	-0.767211	-0.729499	-0.867111	0.505107	0.379987	0.445555	0.236242	0.175431	0.27517
53838	0.78385	0.90722	0.701595	0.889506	0.833698	0.728009	0.611558	0.835923	0.512332	0.726658	0.845995	0.687156	1.07262	1.09132	1.06707	1.10095	1.08115	1.12755	0.472829	0.155468	0.52587	0.773297	0.591961	0.843162
219833	-1.20048	-1.78261	-1.47123	-1.05781	-1.32792	-1.31679	-1.48603	-1.1793	-1.24533	-1.4146	-1.7907	-1.07504	-1.28974	-1.3658	-1.1921	-0.658354	-0.952403	-0.99107	0.367548	0.512028	0.101593	0.0805658	0.626882	0.226387
79096	-0.134197	-0.170233	-0.195687	-0.393686	-0.311805	-0.238674	-0.633666	-0.482657	-0.106666	-0.17994	-0.31507	-0.272015	0.069389	0.0967141	0.0401202	0.181383	0.0903619	0.215372	-0.0411684	-0.142109	-0.13808	-0.140538	-0.0260394	-0.143515
28970	0.362505	0.357487	0.292255	0.118903	0.172093	0.265765	0.366097	0.478392	0.437975	0.209122	0.366825	0.300832	-0.256316	-0.183133	0.124766	-0.623797	-0.581634	-0.524185	0.748041	0.906197	0.861454	0.675644	0.880502	0.798999
10944	0.66864	0.722173	0.760766	0.300063	0.430261	0.55156	0.799333	0.402119	0.47295	0.750827	0.583512	0.714239	0.412724	0.516373	0.666011	0.258938	0.279697	0.25123	1.38812	1.42195	1.41109	1.36905	1.40901	1.41562
160140	-2.68542	-1.387	-3.06825	-1.71617	-1.60029	-1.66848	-1.60356	-1.55061	-1.88864	-2.58027	-2.95173	-2.38821	-1.79538	-1.74593	-1.75741	-2.10599	-1.94722	-1.52234	-0.902631	-0.889304	-0.945186	-0.964875	-0.844988	-0.890267
83638	0.86724	0.530182	0.584777	0.594824	0.482716	0.437682	1.05664	0.841983	0.913519	0.876254	0.680927	0.669925	0.56599	0.508638	0.62474	0.525705	0.616592	0.529003	-0.332172	-0.253472	-0.323433	-0.322	-0.212303	-0.406962
54494	0.293145	0.0851347	0.161206	-0.0431593	-0.0787907	0.025919	0.184781	0.224719	0.070602	0.0286759	0.156671	0.080653	-0.461522	-0.472629	-0.344148	-0.30195	-0.37089	-0.269159	0.197935	0.439965	0.164784	0.115074	0.490241	0.164319
79703	0.173698	-0.0370972	0.174543	0.369138	0.169549	0.189033	0.367688	-0.136288	0.24428	0.207428	0.146763	0.15375	-0.658326	-0.664275	-0.636122	-0.702468	-0.52668	-0.677921	-0.531241	-0.638712	-0.547724	-0.412518	-0.648446	-0.609267
65998	0.462138	0.15086	0.0785507	0.339306	0.190657	0.120371	0.239593	0.32947	0.0424969	0.599729	0.711153	0.727271	0.548509	0.516803	0.428796	0.707344	0.746459	0.608481	-0.399544	-0.498802	-0.26642	-0.466152	-0.473922	-0.369319
60314	0.797899	0.664801	0.62831	0.735292	0.603019	0.704072	0.756572	0.686461	0.650589	0.430531	0.463397	0.549585	1.09784	0.968985	0.922308	1.1461	0.987769	1.0735	-0.114349	0.0370805	0.0657935	-0.0534247	0.0949581	-0.0197711
91298	0.52883	0.618666	0.557966	0.667362	0.685498	0.757452	0.51039	0.615816	0.62176	0.64273	0.752624	0.793779	0.677118	0.638039	0.921911	0.188476	0.260749	0.402208	-0.0043404	0.132881	0.0235373	-0.0343273	0.0901459	0.0503003
57102	0.106893	0.468065	0.348895	0.51265	0.459129	0.563249	-0.0187334	0.302645	0.209183	0.33185	0.308815	0.283735	1.15058	1.21442	1.2042	0.619561	0.710172	0.905536	0.826874	0.916515	0.918671	0.606527	0.883429	0.76293
64897	0.592899	0.596686	0.569211	0.682893	0.660313	0.80037	0.422572	0.503055	0.250378	0.501122	0.630823	0.640068	1.18284	1.26181	1.21642	0.564782	0.688188	0.848375	-0.127972	-0.108819	-0.046168	-0.348948	-0.298118	-0.327817
121053	-0.116512	0.0386213	-0.117352	0.322403	0.144426	0.368943	-0.464329	-0.378024	-0.771952	-0.191924	0.0489932	0.157174	0.591192	0.381246	0.317671	0.295422	-0.0716847	0.247169	2.00499	1.89632	2.08216	1.79723	1.75294	1.85397
79794	0.0261427	-0.0905209	-0.0186018	-0.0238241	-0.0927171	-0.0866505	-0.450466	-0.264976	-0.0913356	-0.332539	-0.259396	-0.0645689	-0.0160016	-0.0442367	0.0537323	-0.189227	-0.288656	-0.350051	0.77042	0.616141	0.669744	0.606067	0.640836	0.463382
121273	-1.43122	-1.74411	-1.29899	-1.27651	-2.29758	-1.19819	-2.34403	-1.40462	-1.55416	-1.49286	-2.35898	-2.34657	-0.828293	-0.822656	-0.875763	-0.737319	-0.813053	-0.929349	-0.696433	-0.634028	-0.703307	-0.777867	-0.81277	-0.781313
113246	1.7613	1.69077	1.6249	1.87417	1.80373	1.88796	1.70825	1.72493	1.61165	1.76496	1.75623	1.96034	1.49794	1.14949	1.20999	1.99524	1.57153	1.72173	1.33171	1.11344	1.46859	1.42133	1.06503	1.56212
144608	-0.769056	-0.659048	-0.617627	-0.376022	-0.4664	-0.420933	-0.576601	-0.68102	-0.440443	-0.245423	-0.650368	-0.390689	-0.888072	-0.967118	-0.987765	-1.11582	-1.13992	-1.138	-0.321588	-0.215144	-0.500521	-0.401758	-0.473922	-0.522119
91574	0.624544	0.589122	0.683328	0.672869	0.76209	0.819478	0.623857	0.704039	0.816266	0.629841	0.619295	0.691252	0.0544345	0.000185247	-0.0139353	0.0687362	0.10242	0.0333413	0.0551893	0.062825	0.0601988	0.0595783	-0.0987106	0.00200887
144577	-0.16281	-0.014622	-0.174404	-0.416851	-0.291967	-0.0781487	-0.319313	-0.187327	-0.273073	-0.424449	-0.268373	-0.186277	-1.09006	-0.956575	-0.9913	-1.31076	-1.37172	-1.26029	-0.591609	-0.54062	-0.577623	-0.626531	-0.419192	-0.552344
728568	0.434871	0.335563	0.314481	0.366479	0.16197	0.247628	0.485907	0.348444	0.448289	0.233619	0.195578	0.17627	0.711426	0.699449	0.680911	0.447813	0.395729	0.452358	-0.711849	-0.780584	-0.923111	-0.667156	-0.766524	-0.784341
387882	2.11949	1.92749	2.03441	1.76014	1.95382	1.91272	1.84438	1.65145	1.90976	1.43254	1.72779	1.66197	2.62087	2.75408	2.75669	2.58269	2.40021	2.46232	-0.281887	-0.453246	-0.233468	0.0956303	-0.20162	0.0196878
400073	0.518987	0.475298	0.475745	0.372867	0.366832	0.403497	0.60309	0.626614	0.541018	0.355996	0.503468	0.399818	-0.161679	-0.19413	-0.190978	0.20131	0.0200606	-0.0292291	-0.0417013	-0.24073	-0.123562	0.0898665	-0.269911	-0.0765472
55017	1.67882	1.4199	1.47424	1.482	1.43295	1.49937	1.5624	1.495	1.31177	1.63483	1.55808	1.55321	2.69649	2.61467	2.56915	2.73147	2.68476	2.69949	0.393681	0.387721	0.396311	0.487496	0.458116	0.501667
283579	-0.599984	-1.13678	-0.848392	-0.572591	-0.845232	-0.712907	-0.590826	-0.94674	-0.719089	-0.895513	-1.00387	-1.12087	-0.546255	-0.599352	-0.588356	-0.565173	-0.362219	-0.340471	-0.781915	-0.714039	-0.722536	-0.754578	-0.830853	-0.768094
122525	0.172229	0.0834847	0.101165	-0.0682136	-0.0799814	-0.00837122	0.390876	0.422054	0.422259	0.279602	0.193611	0.121995	0.651739	0.655997	0.700805	0.83765	0.545087	0.775638	0.185302	-0.00485675	-0.123785	0.0589303	-0.0674703	-0.0613859
317761	-1.96501	-1.35288	-2.14095	-1.71078	-1.26335	-3.04011	-2.47416	-1.97537	-1.12468	-1.45503	-3.09816	-1.64203	-1.87801	-1.74261	-1.71568	-1.92281	-1.82464	-1.93137	-0.837098	-0.815784	-0.829912	-0.943334	-0.930431	-0.823083
60686	-0.0371861	-0.42839	-0.376945	-0.0259614	-0.106357	-0.128853	-0.0442953	-0.254805	-0.189033	-0.387357	-0.0817753	0.038139	-0.152837	-0.0695157	-0.075045	-0.0365636	-0.0979067	-0.0127712	-0.679837	-0.66642	-0.70381	-0.619567	-0.600056	-0.585782
56905	0.379911	0.291064	0.406278	0.483103	0.312824	0.347826	0.233774	0.160425	0.253793	0.233954	0.149425	0.236118	0.0272804	0.0308352	-0.0351579	-0.0982534	-0.0598301	-0.0185683	0.0707813	0.0136025	0.0471302	0.179156	0.0948946	0.15119
123207	0.33015	0.1943	0.243138	-0.144676	-0.18647	0.0891845	0.348065	0.215932	0.244541	0.106853	0.172418	0.289867	-0.240286	-0.306536	-0.101419	-0.334569	-0.567342	-0.313505	-0.303029	-0.165668	-0.177423	-0.2883	-0.293893	-0.273142
84529	-0.651063	-0.147709	-0.683958	-0.326261	-0.124033	-0.292453	-0.752268	-0.790173	-1.46459	-0.420664	-0.47908	-0.359984	0.0740647	0.135737	0.134683	-0.448065	-0.288034	-0.120428	-0.770717	-0.652832	-0.659428	-0.759621	-0.741259	-0.732477
84419	-0.150794	0.909053	-0.125227	0.766051	0.444128	-0.054427	0.588704	1.04526	0.522918	1.46943	0.765441	1.0738	-0.0379942	-0.298978	-0.140325	0.557303	0.390539	0.817734	2.15749	2.55206	2.29269	2.44132	2.64414	2.29923
400360	-1.39396	-1.13489	-0.955632	-2.2034	-1.38894	-2.46065	-1.40283	-1.37568	-2.04461	-0.950711	-0.682547	-1.22197	-1.04046	-0.743135	-0.741893	-0.989516	-0.939811	-0.972215	-0.706619	-0.78956	-0.826784	-0.795177	-0.871878	-0.79962
145853	1.13155	1.09265	0.946775	0.83579	0.825379	0.873101	1.30493	1.12681	1.16516	0.856005	0.852603	0.88368	-1.24751	-1.20844	-1.02764	-1.54373	-1.43672	-1.46792	-0.154744	-0.126501	-0.178644	-0.208814	-0.120556	-0.169089
643338	-1.24053	-0.947925	-0.725826	-0.497684	-0.768102	-0.430757	-0.507174	-0.373274	-0.587596	-0.534398	-0.506659	-0.0379627	0.131337	0.185983	0.0292371	0.109368	0.400844	0.167512	-0.625504	-0.607967	-0.615048	-0.766278	-0.7437	-0.658926
123775	-0.110367	-0.0267502	-0.0633643	-0.386005	-0.400579	-0.402612	-0.139056	0.0578591	-0.0289722	-0.800349	-0.10426	-0.008782	-0.241391	-0.250975	-0.410203	-0.635209	-0.411454	-0.39442	-0.839036	-0.718112	-0.829547	-0.842383	-0.756079	-0.683274
283897	2.31057	1.75232	1.80085	1.50028	1.67067	1.51451	2.17567	1.71487	1.93377	1.62237	1.69058	1.6747	-1.87734	-1.85078	-1.84151	-1.83989	-2.13111	-1.83341	0.0456449	0.200323	0.149789	-0.0195341	-0.00104129	0.0959489
64755	-0.353753	-0.583355	-0.387686	-0.291423	-0.545716	-0.775819	-0.446437	-0.456245	-0.66558	-0.336329	-0.384243	-0.547555	0.0969612	0.184302	-0.00510057	0.103263	0.135561	0.108518	-0.329243	-0.243652	-0.276612	-0.284381	-0.288545	-0.403373
80262	-0.172675	-0.458276	-0.701147	-0.767049	-1.06938	-0.886731	0.0280243	-0.378136	-0.159644	-0.404027	-0.200106	-0.897885	0.0795477	0.105682	-0.00347823	0.25631	0.12215	0.0782601	0.574784	0.78075	0.525948	0.578988	0.565228	0.308579
29035	1.05415	0.926891	1.08205	0.942357	0.926033	0.944536	1.23136	1.1459	1.19395	1.149	1.17115	1.18898	1.15756	1.31787	1.3724	1.24517	1.12367	1.18362	0.561218	0.536746	0.551331	0.661703	0.628771	0.656173
123970	-1.09833	-0.718808	-0.957594	-1.576	-1.07278	-0.918331	-1.32414	-1.28538	-2.02224	-2.1737	-1.60692	-1.34455	-1.09794	-1.14701	-1.02793	-0.994532	-1.03327	-0.807542	-0.710285	-0.744511	-0.771711	-0.798756	-0.703356	-0.845079
388272	-0.52304	-0.437958	-0.448952	-0.554446	-0.372513	-0.5944	-0.93245	-0.794812	-0.642856	-0.760625	-0.332678	-0.523929	-0.214734	-0.187152	-0.00378077	-0.507167	-0.73739	-0.667443	0.0915974	0.0776323	0.124126	-0.0240301	-0.0444447	-0.0530866
283951	0.608666	0.648531	0.596672	0.610417	0.496798	0.651972	0.463529	0.572907	0.558395	0.586086	0.512621	0.480352	1.17767	1.10825	1.11138	1.30729	1.09768	1.13309	1.27033	1.3282	1.10858	1.07217	1.05595	0.995869
388327	-0.311772	-0.476308	-0.416368	-0.387708	-0.572813	-0.351823	-0.0645593	-0.211211	-0.210387	-0.591231	-0.218982	-0.248857	-0.381472	-0.522538	-0.313161	-0.37361	-0.51726	-0.524301	-0.31893	0.0528305	-0.323594	-0.527313	-0.104603	-0.436196
284018	0.861603	1.16564	0.748122	1.09233	1.0754	1.10248	1.05991	1.22082	1.01218	1.08983	1.0334	1.04627	0.509043	0.541319	0.503442	0.575912	0.484084	0.639251	1.5099	1.35662	1.54705	1.66686	1.61852	1.73182
339210	-0.180165	-0.326912	-0.213771	-0.314208	-0.503152	-0.304366	-0.140206	-0.208174	-0.161833	0.065636	-0.0628111	0.0894962	-0.84522	-0.819996	-0.820109	-0.457842	-0.536333	-0.5362	-0.708435	-0.684842	-0.795021	-0.800167	-0.752431	-0.658944
64149	0.883706	0.904846	0.559063	0.819851	0.984073	0.949616	0.739869	0.832053	0.60392	0.625377	0.987945	0.884488	0.665616	0.786571	1.05288	0.0495879	0.157651	0.312913	-0.544018	-0.563781	-0.57087	-0.390792	-0.512039	-0.498019
146723	-2.91987	-2.98792	-1.34387	-1.77672	-2.04941	-1.38013	-1.0952	-2.16175	-2.90449	-1.11628	-1.42699	-1.64481	-1.64055	-1.51791	-1.534	-1.97757	-1.67771	-1.74435	-0.891211	-0.885789	-1.03612	-0.914384	-0.920266	-0.893553
55028	-0.316665	-0.141096	-0.208316	-0.0173048	-0.231088	0.0215513	-0.151606	-0.171703	-0.147457	-0.00495932	-0.0277602	-0.210999	0.230986	0.143666	0.178563	0.167605	0.111734	0.0895771	-0.17201	-0.223742	-0.148438	-0.200599	-0.101528	-0.0755288
83608	-1.11109	-0.603959	-0.876477	-0.121662	-0.154018	-0.211104	-0.369988	-0.349213	-0.456077	-1.08028	-0.223589	-0.577004	-0.111019	-0.180108	-0.0823801	-0.275552	-0.320903	-0.259976	1.42425	1.3885	1.33217	1.27746	1.18876	1.2831
147339	-0.225411	-0.115349	-0.119832	-0.0774879	-0.122669	-0.113221	-0.228713	-0.120787	-0.167991	-0.0956493	-0.084428	-0.250238	0.853397	0.850639	0.937639	0.551297	0.733833	0.676301	0.317959	0.360599	0.479513	0.599124	0.51302	0.421454
162681	-0.53285	-0.354587	-0.285033	-0.189957	-0.162867	-0.0744368	-0.668051	-0.559788	-0.4628	-0.467642	-0.544459	-0.7742	-0.825483	-0.694668	-0.661145	-1.30791	-1.09654	-1.07619	-0.687485	-0.806502	-0.579911	-0.735621	-0.787846	-0.482933
83636	0.631205	0.897137	0.80712	0.650809	0.633135	0.637845	0.486979	0.708449	0.493948	0.690154	0.674056	0.666481	0.617983	0.640494	0.491922	0.783009	0.632135	0.613857	0.126087	0.0544486	0.101244	0.0676991	0.0413681	0.0183636
147685	-0.750572	-0.701032	-0.866983	-0.888445	-0.677053	-0.885812	-1.15214	-0.98849	-1.63177	-0.784803	-0.898771	-0.617389	-0.146458	-0.0981313	-0.219138	-0.0380773	0.0216529	0.0232862	-0.861796	-0.698499	-0.799431	-0.885546	-0.705548	-0.687271
148223	0.421795	0.324796	0.355512	0.40806	0.372134	0.369505	0.48135	0.374138	0.409107	0.345096	0.478166	0.476774	0.464676	0.455673	0.351757	0.47154	0.662307	0.608061	0.249303	0.364926	0.359389	0.253743	0.138448	0.330848
84167	-0.78612	-0.874834	-0.911557	-0.550586	-0.747579	-0.889323	-0.791451	-0.64911	-0.478149	-0.596631	-0.786976	-0.667896	0.614352	0.61746	0.512812	0.475633	0.446462	0.43582	-0.89293	-0.850327	-0.847324	-0.88046	-0.87961	-0.904799
28974	1.5212	1.51447	1.45681	1.57207	1.39633	1.48402	1.42924	1.40064	1.44963	1.63503	1.42253	1.51767	1.47983	1.29406	1.20073	1.77396	1.64806	1.68302	1.9391	1.96086	1.87798	1.90327	1.82809	1.86319
284325	0.224862	0.255452	0.0670411	0.632032	0.406296	0.539897	0.195783	0.256067	0.165459	0.384402	0.14921	0.298504	0.109823	0.37841	0.231323	-0.00601562	0.258589	0.194352	-0.175347	-0.249003	-0.263973	-0.137066	-0.129728	-0.0967392
10438	1.38572	1.33169	1.18421	1.29769	1.35989	1.33464	1.3026	1.30737	1.15797	1.28206	1.35078	1.28354	0.631958	0.788455	1.09378	0.156236	-0.0108536	0.159702	0.107509	1.0285	0.164658	0.042178	0.782284	0.0396978
56913	0.337089	0.700565	0.674287	0.453224	0.640518	0.56671	0.557014	0.695678	0.678243	0.533937	0.622891	0.631725	0.375105	0.481048	0.572705	0.355246	0.290386	0.461449	-0.228935	-0.288568	-0.293456	-0.27195	-0.321592	-0.295353
29071	0.367194	0.443424	0.427702	0.479969	0.442031	0.407087	0.501583	0.44631	0.499587	0.470023	0.599944	0.672805	0.670916	0.773676	0.8566	0.415875	0.432854	0.605111	0.338006	0.807854	0.665533	0.347241	0.691658	0.654269
712	-1.78785	-0.64255	-1.97766	-2.08352	-1.5008	-2.37545	-1.13336	-0.37929	-1.28282	-2.29805	-1.59688	-1.41792	-0.573183	-0.499584	-0.612175	-0.59289	-0.394745	-0.392256	1.43422	1.54242	1.22136	1.30601	1.40355	1.01093
713	-1.20449	-0.133093	-0.676671	-0.8908	-0.663875	-1.04864	-0.721235	-0.117904	-0.572602	-1.03213	-0.920834	-1.03662	-1.07065	-0.745698	-1.12202	-0.617083	-0.694354	-0.83505	2.13372	2.42294	1.78667	2.10486	2.48067	1.81977
708	1.68256	1.66407	1.47219	1.5222	1.56297	1.64547	1.2823	1.31218	1.1242	1.39784	1.47906	1.58775	1.54847	1.6321	1.68805	1.15921	0.955048	1.13257	2.10134	2.36883	2.16782	2.0138	2.1638	2.03957
714	-1.70626	-0.462666	-0.798886	-1.63209	-0.925898	-1.91593	-1.9955	-0.49868	-1.88323	-2.27553	-2.35604	-2.35878	-1.06202	-0.877656	-0.923136	-0.837919	-0.977623	-0.829393	2.06065	2.09817	1.57293	1.97683	2.12336	1.5635
10882	-0.811916	-0.924211	-0.999155	-0.546121	-0.74112	-0.865044	-1.0941	-0.856888	-0.650927	-0.72851	-0.599365	-0.675721	-0.648307	-0.706717	-0.718169	-0.181574	-0.339959	-0.388302	-0.334468	-0.177637	-0.341281	-0.268036	-0.262816	-0.377648
114899	0.188853	0.301216	0.069024	0.157981	0.320466	0.426248	0.266025	0.416657	0.414059	0.441856	0.210461	0.286441	-0.666897	-0.653387	-0.742414	-0.806873	-0.653263	-0.838904	-0.824913	-0.794339	-0.866605	-0.802387	-0.837649	-0.783314
114904	-0.942748	-1.58942	-0.78506	-1.27133	-1.026	-1.10659	-0.861043	-1.38201	-0.892978	-0.909602	-0.970154	-0.98299	0.0981941	0.0900319	0.0216944	0.104729	0.105154	0.204378	-0.588503	-0.692985	-0.741334	-0.670632	-0.612424	-0.658636
114905	-1.92687	-1.26787	-1.5253	-1.20503	-1.54406	-1.29724	-1.49715	-1.56887	-1.15372	-0.906333	-1.2825	-1.36814	-0.632858	-0.711782	-0.554413	-0.873758	-0.748785	-0.770667	-0.813203	-0.876332	-0.899169	-0.839168	-0.827511	-0.836834
715	-0.739152	-0.536373	-0.697628	-0.296702	-0.308179	-0.356198	-0.598706	-0.602968	-0.590485	-0.517879	-0.561293	-0.27975	0.267175	0.16292	0.10359	0.432033	0.547012	0.488217	-0.754341	-0.749017	-0.708097	-0.740277	-0.638484	-0.697516
51279	1.02139	0.675333	0.669107	0.617304	0.732167	0.708458	0.870673	0.728536	0.585285	0.740625	0.930154	0.983436	-0.289045	-0.243794	-0.274141	-0.416287	-0.289182	-0.362167	-0.519152	-0.500868	-0.05205	-0.68886	-0.473922	-0.225258
54955	0.790146	0.504804	0.497298	0.393795	0.440055	0.52874	0.681337	0.616403	0.487338	0.400809	0.494484	0.58868	-0.70465	-0.257233	-0.364234	-1.26256	-1.35413	-1.13973	-0.346332	-0.304598	-0.345058	-0.463137	-0.386985	-0.466866
55732	-0.397873	0.0855558	-0.20125	0.514491	0.436901	0.500712	-0.780629	-0.354413	-0.553432	-0.150774	-0.215289	-0.0479545	0.675277	0.681088	0.707359	0.329612	0.594844	0.646326	-0.730709	-0.636185	-0.643833	-0.658178	-0.638837	-0.626419
79762	-0.725226	-0.436115	-0.709556	-0.478836	-0.51749	-0.806253	-0.864517	-0.60411	-1.39733	-0.817032	-0.610082	-0.700619	-0.733231	-0.828668	-0.799941	-0.476416	-0.587307	-0.707101	1.0526	0.905253	0.93066	1.21608	1.00545	1.21161
127687	0.97642	0.826911	0.84203	0.968434	0.822279	0.903231	0.77424	0.758077	0.770388	0.789892	0.64719	0.75852	1.14414	0.962789	1.05366	1.41646	1.18076	1.24541	2.84734	3.0765	2.95921	2.73047	2.94446	2.92125
128061	1.15302	1.10354	1.06634	1.19422	1.12283	1.18605	0.990545	0.938031	0.983477	1.09449	0.973302	1.01079	1.50663	1.4995	1.56352	1.27897	1.03313	1.20471	0.910701	1.05062	1.03127	0.647087	0.748109	0.858337
54991	0.0184135	-0.289335	-0.270719	-0.10566	-0.347684	-0.14782	-0.274934	-0.315625	-0.391804	-0.176788	-0.255193	-0.385501	-0.923971	-0.875214	-1.02227	-0.735759	-0.767505	-0.985112	-0.533241	-0.538545	-0.531312	-0.559044	-0.506504	-0.540373
128346	1.47594	1.21852	1.35816	1.34879	1.16593	1.18504	1.22519	1.03699	1.1609	1.51749	1.43518	1.3958	-0.379866	-0.495315	-0.531262	-0.333661	-0.281241	-0.150269	3.05995	3.27386	3.18286	3.05637	3.21597	3.17415
339448	1.24649	1.2383	1.1266	1.1438	1.17653	1.21079	1.39837	1.37083	1.31532	1.22386	1.33193	1.32721	0.676175	0.660876	0.671145	0.498742	0.395166	0.418899	1.21019	1.31955	1.21174	1.25861	1.29828	1.33025
84886	0.0229046	-0.152609	0.0482729	0.038983	-0.10579	-0.0330183	-0.0719145	-0.239369	-0.325074	-0.201458	-0.306247	-0.130929	2.64114	2.61408	2.53302	2.77137	2.7322	2.67876	-0.0277758	-0.09701	-0.103358	-0.0522411	-0.0547196	-0.0594309
81563	1.01927	0.646588	0.835378	0.629809	0.525684	0.408064	1.05669	0.769916	0.912715	0.656447	0.729488	0.654043	-0.283865	-0.305305	-0.329913	-0.0812591	-0.129987	-0.131384	-0.762153	-0.75562	-0.783372	-0.753352	-0.694948	-0.777522
127703	0.782563	0.641876	0.834199	0.634608	0.783617	0.806868	0.369179	0.438102	0.388391	0.523446	0.68063	0.672496	0.249487	0.243645	0.166345	-0.459907	-0.0070569	-0.127253	0.0356183	0.076247	0.164745	-0.0408374	0.172737	0.105166
79169	0.359401	0.357096	0.455085	0.564231	0.525047	0.545993	0.736847	0.517482	0.582821	0.48964	0.391548	0.444475	0.600366	0.534356	0.410906	0.948504	0.892257	0.862084	0.998943	0.892501	0.920799	1.0556	0.843495	0.869506
25912	0.902889	0.876361	0.773304	0.914014	0.97236	0.963457	0.998543	1.02211	0.927327	0.937302	1.03192	1.0453	1.63486	1.57217	1.63207	1.37224	1.39097	1.44912	1.81428	1.85592	1.81391	1.92907	1.87219	1.95157
79078	0.225167	0.325659	0.393262	0.496022	0.203237	0.27821	0.454144	0.467459	0.472007	0.434921	0.352697	0.263532	0.225979	0.142093	0.214372	0.298475	-0.0634701	0.169813	1.56867	1.48405	1.47624	1.70406	1.61304	1.63816
148423	0.716822	0.545007	0.694631	0.362846	0.429934	0.42569	0.751031	0.727024	0.769231	0.626862	0.745593	0.763688	0.674991	0.640826	0.803335	0.348473	0.297352	0.399659	0.944762	1.10542	1.00358	0.909822	0.868055	1.08708
388722	-0.770349	-0.739134	-0.713382	-0.887239	-1.249	-1.02051	-1.26556	-1.7178	-1.09643	-1.11514	-1.0592	-1.17917	-0.124003	-0.25831	-0.164847	-0.188447	-0.281955	-0.330538	-0.738777	-0.777989	-0.724582	-0.590818	-0.66161	-0.700286
79630	-0.699326	-0.177976	-0.655786	-0.591896	-0.51832	-0.533299	-0.440474	-0.0396702	-0.202412	-0.603659	-0.486077	-0.406232	1.59338	1.44091	1.60088	1.66833	1.61778	1.68008	2.80994	2.72464	2.51226	2.72311	2.54539	2.45747
54964	-0.675198	-0.934433	-0.374438	-0.896166	-0.926028	-0.853993	-0.757178	-0.638451	-0.951747	-0.70863	-0.821315	-0.721509	0.342735	0.294904	0.474322	-0.0157101	0.0571569	0.117652	-0.296414	-0.315509	-0.280302	-0.38408	-0.410551	-0.289674
10485	-0.400191	-0.304419	-0.00806289	-0.303459	-0.354706	-0.322576	-0.123533	-0.352963	-0.15538	-0.517984	-0.741287	-0.516247	-0.69899	-0.666683	-0.71367	-0.514655	-0.544908	-0.507276	-0.810477	-0.799693	-0.835803	-0.718933	-0.720598	-0.708631
148304	-0.355277	-0.367741	-0.510352	-0.317761	-0.379059	-0.283505	-0.386484	-0.54174	-0.407676	-0.280995	-0.564876	-0.338179	-0.398363	-0.434987	-0.356679	-0.482018	-0.460741	-0.462827	-0.609918	-0.608419	-0.388757	-0.508599	-0.377495	-0.297921
717	-1.28551	-1.13751	-1.65491	-1.13954	-1.41637	-1.37352	-1.41883	-1.07211	-1.1015	-2.77575	-1.56348	-0.986206	-1.1242	-1.12787	-1.12205	-0.704164	-1.01663	-0.948088	0.16577	0.373883	0.0637777	0.258042	0.351809	0.150569
25943	-0.0982883	0.0124455	0.250442	-0.373879	-0.383422	-0.510217	0.0192253	0.00905427	0.254797	-0.374828	-0.258825	-0.42229	0.736967	0.687044	0.635723	0.837383	0.980059	0.9777	0.519712	0.403758	0.424045	0.408663	0.202137	0.338178
284756	0.588677	0.232154	0.402876	0.404114	0.542459	0.545902	-0.437629	-0.486602	-0.538082	0.224726	0.407904	0.216478	-1.72402	-1.65064	-1.66042	-1.82413	-1.5834	-1.79886	-0.748776	-0.786236	-0.782341	-0.828517	-0.826453	-0.768587
400831	-0.20375	-0.634148	-0.803394	-0.212828	-0.454423	-0.528981	-0.365788	-0.401302	-0.702165	-0.756569	-0.843772	-0.586342	-0.766186	-0.727889	-0.787446	-0.707759	-0.665519	-0.73058	-0.830369	-0.688209	-0.73887	-0.872512	-0.835243	-0.838629
54976	0.0718992	-0.167681	-0.030201	-0.234799	-0.152542	-0.203259	-0.168677	-0.0969051	-0.13401	0.0362533	0.120234	-0.0568789	0.947931	0.850015	0.857945	0.762641	0.810258	0.804483	0.344975	0.62584	0.23229	0.23644	0.431846	0.226865
54058	-1.06236	-0.963349	-1.60375	-0.229448	-0.121274	-0.133733	-1.11329	-1.42164	-1.25875	-0.620404	-0.747788	-0.747864	-0.460182	-0.448369	-0.518054	-0.21801	-0.302235	-0.425729	-0.774373	-0.753372	-0.809541	-0.788055	-0.797734	-0.722432
54149	0.874616	1.10791	1.14257	1.01772	1.04881	1.05433	0.805782	1.01042	1.02443	1.02922	0.979872	1.03021	0.661822	0.74831	0.794138	-0.0299134	-0.133775	0.129793	0.462	0.354818	0.570071	0.450635	0.199902	0.468361
25775	-0.552511	-1.78347	-0.772283	-0.885389	-0.703551	-0.960455	-0.51206	-0.599976	-0.960243	-0.716795	-0.653676	-0.621356	-0.360951	-0.384142	-0.220075	-0.140688	-0.265014	-0.285314	-0.724311	-0.592041	-0.616968	-0.688791	-0.601492	-0.635691
25770	-0.614845	-0.911236	-1.85792	-0.879637	-0.914858	-0.878178	-1.23973	-1.33586	-0.800714	-1.10724	-2.56523	-1.18234	-0.492294	-0.325596	-0.498918	-0.671629	-0.210032	-0.385916	-0.787849	-0.730119	-0.766121	-0.843019	-0.903976	-0.838935
348645	-0.276458	-0.645409	-0.542733	-0.429584	-0.835924	-0.635011	-0.376287	-0.52784	-0.836693	-0.146712	-0.389384	-0.452063	-0.291407	-0.25174	-0.310171	0.158367	-0.0039114	-0.109421	-0.797276	-0.79949	-0.766126	-0.751546	-0.715479	-0.848241
128977	0.622353	0.468	0.487807	0.586923	0.627496	0.604728	0.66675	0.575622	0.662226	0.61499	0.611405	0.617268	-0.196967	-0.104221	-0.106894	-0.29647	-0.195368	-0.225307	-0.388439	-0.330871	-0.304242	-0.364419	-0.323247	-0.300572
150297	-1.52525	-1.36191	-1.23703	-1.28545	-1.25495	-2.14401	-1.21513	-1.13419	-2.15653	-1.30091	-1.58765	-1.33251	-1.25798	-1.1801	-1.23934	-0.986609	-1.24369	-1.10642	-0.812087	-0.883254	-0.865353	-0.778213	-0.825692	-0.786098
79640	-0.529303	-0.203922	-0.306336	0.0836945	-0.10043	0.0540851	-0.589788	-0.46199	-0.311413	0.00233658	-0.245287	-0.21963	-0.0534276	-0.118057	-0.237696	0.197851	0.110536	-0.134418	-0.607117	-0.704257	-0.550362	-0.75753	-0.594229	-0.463453
25966	0.00499389	-0.0354571	-0.208414	0.0877431	-0.0637611	-0.112057	0.0578082	0.132887	0.022246	0.0395395	-0.0226284	0.141485	1.00574	1.00479	0.907165	1.23988	0.934884	1.04324	-0.265596	-0.331117	-0.24908	-0.453333	-0.307476	-0.332582
9854	-0.332819	-0.286854	-0.245827	0.0647485	-0.249198	-0.415051	-0.464894	-0.305359	-0.198956	-0.414848	-0.88967	-0.775693	0.0742124	-0.0356285	0.00539305	-0.022315	0.0948573	0.0424616	0.282386	0.317979	0.355546	0.284613	0.202823	0.259492
26005	-0.392069	-0.211316	-0.470495	-0.209584	-0.247441	-0.205163	-0.406371	-0.242212	-0.351496	-0.417026	-0.240818	-0.587577	0.251095	0.330091	0.227681	0.18126	0.0941604	0.0590137	-0.836746	-0.830142	-0.804562	-0.887225	-0.75231	-0.794281
388125	-0.995127	-1.99359	-2.33906	-0.97815	-1.45478	-2.63729	-1.16573	-1.41418	-0.956121	-2.21928	-3.1195	-1.20014	-0.513202	-0.488317	-0.621275	-0.434344	-0.251473	-0.302527	-0.572151	-0.639297	-0.627248	-0.64869	-0.56503	-0.642339
29798	-1.06955	-2.5342	-0.524277	-1.24602	-0.702805	-0.674061	-0.764092	-1.0319	-0.131009	-0.728268	-0.482948	-0.239257	0.402982	0.432728	0.331111	0.306631	0.358002	0.349394	-0.609627	-0.524725	-0.739467	-0.84045	-0.660509	-0.722249
54980	0.604603	0.457012	0.577455	0.535948	0.414841	0.389256	0.681085	0.542602	0.602994	0.658582	0.584573	0.585328	0.510586	0.36552	0.341966	0.432649	0.47334	0.446452	0.779487	0.744174	0.830545	0.836045	0.81215	0.784097
79074	0.0574779	0.112103	0.0222309	0.122025	0.0914839	0.16031	0.064412	0.17015	0.0662484	0.0709293	0.219461	0.24919	0.169109	0.230982	0.37981	0.0991685	0.0713743	0.127431	0.55576	0.558562	0.571061	0.553083	0.490889	0.637489
388969	0.848155	0.540522	0.687559	0.510638	0.472458	0.484564	1.0029	0.83529	0.918766	0.72883	0.793682	0.726276	-0.302732	-0.231955	-0.28009	-0.303216	-0.233278	-0.206649	0.000292226	-0.0715274	0.144012	-0.0281284	-0.222276	0.0988127
205327	0.858383	0.973779	1.05985	1.14484	1.04746	1.07987	0.956221	0.829535	1.04437	0.990186	0.924792	0.961721	0.173424	0.494916	0.656741	-0.322665	-0.277137	-0.0117076	1.33473	1.465	1.26015	1.27205	1.36063	1.29539
257407	-0.527508	-0.647176	-1.23532	-0.977456	-0.772114	-1.20384	-0.803833	-0.91661	-0.993287	-0.692698	-0.571673	-0.791769	-0.34167	-0.410816	-0.438672	0.108456	0.0433839	0.0499486	-0.690972	-0.727166	-0.723414	-0.675285	-0.693506	-0.682929
129852	-1.44306	-2.41474	-2.11084	-1.53933	-2.24506	-1.19532	-1.28977	-1.38512	-2.25075	-2.63105	-2.59964	-2.82438	-1.02239	-0.969613	-1.0429	-0.938112	-0.930211	-0.864811	-0.807961	-0.917383	-0.897438	-0.887795	-0.880213	-0.874429
130355	0.519111	0.470322	0.436966	0.317786	0.256671	0.419144	0.4675	0.388756	0.319895	0.464306	0.289704	0.278926	1.01762	1.00181	1.22746	0.409564	0.890557	0.796846	0.449777	0.736637	0.484579	0.226837	0.484019	0.406469
56918	-1.42085	-1.60469	-1.12112	-2.27319	-2.20994	-1.2888	-0.963049	-2.75598	-2.49838	-1.60356	-1.73014	-2.37476	-1.37056	-1.51183	-1.445	-1.23524	-1.33951	-1.33314	-0.918426	-1.07818	-0.982661	-0.984462	-0.950528	-1.03037
84281	-0.611845	-0.671067	-0.895767	-0.976832	-1.10704	-0.861037	-1.15802	-0.648625	-1.25334	-1.04421	-1.74288	-1.0649	-0.191508	-0.0721984	-0.121589	-0.493089	-0.590878	-0.645882	-0.789273	-0.719702	-0.725821	-0.700429	-0.854743	-0.816388
718	-0.12705	-0.124959	-0.391174	-0.0117484	-0.356749	-0.173342	-0.676582	-0.268009	-0.443154	0.173745	-0.656104	0.0376302	-0.507065	-0.371558	-0.300627	-0.185062	-0.266092	-0.171387	0.462438	0.338236	0.100223	0.672781	0.472731	0.255226
719	0.75033	0.59673	0.583861	0.568354	0.515039	0.551603	0.958376	0.854266	0.688637	0.771047	0.788785	0.710994	0.0491769	0.243573	0.177991	0.286958	0.435159	0.148879	0.0319685	-0.064176	-0.465634	-0.213189	-0.111357	-0.210435
57415	-1.20474	-0.431933	-0.807731	-0.48015	-0.411591	-0.463815	-1.44338	-0.931622	-0.863271	-0.684795	-0.165328	-0.641716	-0.284065	-0.297965	-0.244503	-0.300329	-0.374479	-0.330823	1.01072	0.890745	1.03239	0.895751	0.80332	1.08354
51161	0.519695	0.586742	0.896457	0.582236	0.663897	0.600226	0.258852	0.869476	0.877267	0.748154	0.984143	0.95042	0.0587899	-0.0260663	-0.253175	0.304624	0.211874	0.160678	0.454474	0.0399087	0.348106	0.530257	0.396566	0.534028
285315	-0.747326	-1.25408	-1.03413	-1.01607	-1.37921	-1.12084	-0.594724	-0.961109	-1.19423	-1.33866	-0.785267	-0.801464	-1.43911	-1.54061	-1.36032	-1.74813	-1.78119	-1.65353	-0.813862	-0.741734	-0.854274	-0.713985	-0.762993	-0.78381
285237	0.425102	0.320432	0.442979	0.285056	0.436386	0.359447	0.344476	0.347527	0.402191	0.312733	0.413727	0.458917	-0.21518	-0.0912019	0.085373	-0.605308	-0.548637	-0.458741	1.05779	1.11697	1.08968	1.08101	1.15194	1.12423
375341	-0.761039	-0.737461	-0.537897	-1.62589	-0.855001	-0.718615	-0.72581	-0.765721	-0.545929	-0.735707	-0.623711	-0.706259	-0.863509	-1.02341	-0.976818	-0.96647	-0.954924	-1.02055	-0.404866	-0.289356	-0.267333	-0.420923	-0.473725	-0.46241
200844	-2.89869	-1.39071	-1.30946	-1.31694	-2.31494	-1.67828	-1.54439	-2.77074	-1.13133	-2.20219	-1.3399	-0.967481	-1.5079	-1.42097	-1.44989	-1.366	-1.60013	-1.45281	-0.842199	-0.795768	-0.858473	-0.848045	-0.861171	-0.907201
285382	-1.60857	-1.1347	-1.2444	-1.00954	-1.3011	-1.96556	-2.08068	-1.52727	-1.77933	-1.39698	-1.03682	-1.18248	-0.314655	-0.296886	-0.32479	-0.385505	-0.359912	-0.338554	-0.81861	-0.816842	-0.762656	-0.506753	-0.805939	-0.751035
55286	-1.43501	-0.854081	-0.884892	-2.09321	-1.23919	-1.06124	-0.775469	-1.5122	-0.698465	-1.05465	-1.39972	-1.06709	-0.812229	-0.815442	-0.75033	-1.04491	-0.543991	-0.68728	-0.871287	-0.875338	-0.914836	-0.821708	-0.846852	-0.940634
401152	1.67319	1.7334	1.52598	1.36278	1.59061	1.45668	2.15601	2.14757	2.03132	2.0833	2.06948	2.05836	1.62826	1.59585	1.63467	2.08148	2.03123	2.0788	1.0234	0.944385	0.96795	1.16703	1.14085	1.17699
132321	-1.88769	-0.70575	-0.334099	-0.420304	-0.721208	-0.241625	-1.03339	-1.44163	-0.587198	-0.677774	-0.54672	-0.674728	-1.04591	-1.03248	-0.860432	-1.38776	-1.28002	-1.2145	1.21208	0.996102	1.21543	1.23357	0.99982	1.27971
132989	-1.75668	-1.30541	-2.33902	-2.67733	-2.73419	-1.43511	-2.0681	-1.24767	-1.17275	-1.08391	-3.22978	-1.26284	-1.52479	-1.34675	-1.25874	-1.40429	-1.57052	-1.50553	-0.990554	-0.908088	-0.809347	-0.981098	-0.964203	-0.917223
201725	0.206302	0.553731	0.238172	0.811033	0.836925	0.840448	-0.0162511	0.21101	-0.15655	0.239399	0.275819	0.460301	0.332142	0.641738	0.917146	-0.139981	-0.0676723	0.114994	-0.611417	-0.522927	-0.425623	-0.654284	-0.604897	-0.390825
441054	-1.95843	-0.785798	-1.87833	-1.41074	-0.783074	-1.09514	0.485673	0.576975	0.542205	0.037857	0.382354	0.360572	-0.623572	-0.575843	-0.649047	-0.0462827	-0.0453421	0.0657398	-0.690643	-0.712366	-0.782027	-0.427775	-0.65775	-0.601626
401115	0.663015	0.353599	0.904807	0.467639	0.515475	0.299819	0.274213	0.285264	0.430697	0.591999	0.433171	0.499296	-0.245979	-0.187004	-0.16312	-0.155532	0.00890286	-0.196478	1.83551	2.00632	2.01084	1.74379	1.7113	1.79299
727	-2.21833	-0.658181	-0.673563	-0.375637	-0.436981	-0.466949	-1.42267	-1.12716	-0.943864	-0.615326	-1.29871	-0.84455	-0.998672	-0.955723	-0.721255	-0.809615	-1.24348	-0.988428	-0.57832	-0.528385	-0.835344	-0.628176	-0.49201	-0.706897
728	0.265768	0.0905155	-0.427535	-0.734152	-0.788353	-0.76235	-0.125573	-0.0077733	-0.505439	-1.36785	-1.32985	-0.83655	-1.15659	-1.08562	-1.14687	-1.3187	-1.14805	-1.24319	-0.672527	-0.435717	-0.542844	-0.757946	-0.453477	-0.754032
56951	0.334457	0.245214	0.20464	0.0807507	-0.291097	0.256273	0.396876	0.443578	-0.15778	-0.00662064	0.401386	0.538146	0.70991	0.732778	0.800544	0.56138	0.449372	0.533259	1.85532	1.59576	1.52411	2.00229	1.74984	1.7238
439936	0.111545	-1.10886	-2.95095	-0.835775	-1.21223	-0.570908	0.331326	-1.1135	-0.870067	-2.06963	-2.0179	-0.917247	-0.509946	-0.639048	-0.716482	-0.229751	-0.314616	-0.567583	-0.870235	-0.91689	-0.899183	-0.86781	-0.963733	-0.931913
55322	-0.256631	-0.126233	-0.127367	-0.0245536	-0.00410123	-0.174699	-0.393394	-0.389182	-0.259309	-0.300025	-0.713678	-0.30341	0.74925	1.01176	1.15836	0.0510816	-0.046007	0.128921	0.0480704	-0.0157448	-0.00371797	0.0397978	0.147379	-0.0814635
134553	0.0429241	0.35126	0.327056	0.0399325	0.303284	0.305265	0.069178	0.38461	0.485588	0.213895	0.327468	0.28406	0.969552	1.15972	1.2438	0.593755	0.57619	0.657205	0.18268	0.164662	0.146656	0.101198	0.138143	0.193192
375444	-0.141754	-0.0716404	-0.11422	0.136887	0.321231	0.348227	-0.185709	-0.228087	-0.0788665	0.134293	0.0886053	0.0684744	-0.828135	-0.629121	-0.32497	-1.46965	-1.39316	-1.17444	-0.523797	-0.645159	-0.569155	-0.43272	-0.509241	-0.489689
133491	-3.20628	-2.94224	-1.52059	-1.66217	-2.54156	-1.77674	-3.49672	-1.61708	-2.57975	-1.19525	-1.37152	-2.75741	-1.72966	-1.72647	-1.75998	-1.84463	-1.68992	-1.85963	-1.06306	-0.980884	-0.959749	-0.995143	-1.00539	-1.00706
134121	-2.35462	-2.48544	-2.55969	-1.44637	-1.23236	-0.882813	-1.80129	-1.6288	-1.79236	-2.69395	-1.03547	-2.24529	-1.64175	-1.52068	-1.50532	-1.68153	-1.50433	-1.59019	-0.650635	-0.700264	-0.822419	-0.768433	-0.772599	-0.730699
285636	-0.451265	-1.08978	0.0608058	-0.440101	-0.276201	-0.0632231	-0.547731	-0.115524	-0.0186001	-0.453016	-0.181518	-0.0699659	1.23773	1.21629	1.29922	0.99383	0.895061	0.917836	0.469422	0.317207	0.295828	0.362598	0.464774	0.315999
133874	-1.81632	-1.35008	-1.47763	-1.21445	-2.65506	-1.9697	-1.89248	-1.10766	-1.6018	-2.99918	-2.48839	-3.0105	-1.30928	-1.19605	-1.18477	-1.12203	-1.22798	-1.26087	-0.836515	-0.835439	-0.758665	-0.853101	-0.77861	-0.736691
168090	-1.14501	-1.32338	-0.898461	-1.72665	-1.23159	-1.26403	-1.03254	-1.39156	-1.16429	-2.5934	-1.31493	-1.30663	-0.849024	-0.83199	-0.784964	-0.782167	-0.708151	-0.722543	-0.942532	-0.92361	-0.963032	-0.958581	-0.964807	-0.976799
387263	0.799052	0.733656	0.87146	0.50988	0.543095	0.574813	0.726837	0.656881	0.775046	0.772613	0.825541	0.689349	1.29486	1.30885	1.38336	1.00173	0.943768	1.07609	0.320197	0.53476	0.523826	0.233775	0.519775	0.449391
221545	0.825888	0.695553	0.729849	0.690289	0.479488	0.550899	0.920779	0.626805	0.733191	0.589513	0.553156	0.387013	0.720668	0.678898	0.573576	0.269317	0.469118	0.550365	1.24497	1.19792	1.19848	1.30569	1.24402	1.21617
135398	-2.1688	-3.3719	-2.63354	-1.33416	-1.70462	-1.38596	-2.17387	-3.14549	-1.96216	-3.0335	-1.27576	-1.47784	-0.806127	-0.800689	-0.730633	-1.04032	-0.856541	-0.869152	-0.856004	-0.771089	-0.817797	-0.757963	-0.751918	-0.839263
221416	-0.0947753	-0.242918	-0.0720445	-0.269713	-0.272765	-0.193462	0.163072	-0.23313	-0.0639077	-0.330424	-0.0981635	-0.447163	-0.421146	-0.488325	-0.625836	-0.168016	-0.130154	-0.306654	-0.588732	-0.679572	-0.647202	-0.564474	-0.638218	-0.788938
441150	0.244065	0.109726	0.142419	0.182571	0.154547	0.00953958	0.137759	0.0041414	0.010309	0.0687402	-0.134963	-0.035154	-0.131863	-0.231647	-0.251207	0.073922	-0.143417	-0.272359	0.598159	0.666851	0.552161	0.445451	0.519869	0.450766
57827	0.536477	0.36036	0.320208	-0.00748513	0.411975	0.31211	0.430137	0.396488	0.700066	0.275096	0.406795	0.447385	0.340055	0.194458	0.124009	0.657947	0.617072	0.514291	0.683914	0.763758	0.917747	0.909557	0.704789	1.00647
347744	-0.939748	-0.944453	-1.26283	-0.739387	-0.632875	-0.579178	-0.78658	-1.37582	-1.21307	-0.58686	-1.26673	-0.752287	-0.330767	-0.446867	-0.329428	-0.17035	-0.41811	-0.237878	-0.357398	-0.317026	-0.670612	-0.146488	-0.391774	-0.453216
352999	-1.81418	-1.40808	-1.20163	-2.74794	-1.54494	-1.1907	-1.36557	-1.47152	-1.73972	-1.01111	-1.5432	-2.05957	-0.984071	-1.06519	-1.01168	-0.791102	-1.06453	-0.81757	-0.821403	-0.81881	-0.792899	-0.928934	-0.793999	-0.885472
81688	0.922367	0.920214	0.927944	0.838999	0.843198	0.90633	0.949075	0.917801	1.08186	0.869062	0.793398	0.925326	1.06732	1.34269	1.36814	0.775805	0.729049	0.886189	2.58683	2.44627	2.50243	2.29803	2.25338	2.30345
221477	0.250242	0.370548	0.488847	0.207112	0.346691	0.330214	0.202231	0.287312	0.414419	0.31877	0.320636	0.16139	0.518476	0.585315	0.462895	0.385412	0.62984	0.540596	0.62261	0.636645	0.649026	0.572359	0.632738	0.553211
730	-1.25647	-1.93656	-1.33195	-2.21137	-1.29853	-1.33899	-1.04774	-1.62031	-2.15328	-1.74763	-1.25527	-1.85024	-1.63684	-1.7149	-1.6258	-1.74408	-1.67678	-1.65085	-0.78904	-0.84594	-0.878632	-0.836934	-0.808416	-0.836547
79034	1.04335	0.918008	0.976425	0.917294	0.697573	0.775095	0.867086	0.779365	0.828257	0.894579	0.759206	0.738255	1.04659	1.03977	0.962011	1.17895	1.12691	1.04883	0.63839	0.779639	0.799142	0.482635	0.677072	0.551443
136895	0.120224	-0.130305	-0.0680433	0.019811	-0.0867818	0.0307382	0.242298	-0.0201731	0.1858	0.0033966	0.129062	-0.14119	-0.483259	-0.369708	-0.393556	-0.242414	-0.434699	-0.372848	-0.592788	-0.673884	-0.595598	-0.703501	-0.604901	-0.618797
84310	-0.827778	-0.341409	-0.533468	-0.868985	-0.382035	-0.800823	-0.114976	-0.277473	-0.233442	-0.591401	-0.451984	-0.457411	0.489017	0.423684	0.369726	0.777138	0.659322	0.713916	1.67351	1.8817	1.69763	1.88163	1.77922	1.81069
136288	-0.480363	-0.61495	-1.14163	-0.551823	-0.67319	-0.275496	0.514074	0.186522	-0.0174647	-0.259844	-0.178523	0.331227	-1.90718	-1.80826	-1.61161	-2.19255	-2.01897	-1.98961	-0.847132	-0.898047	-0.881471	-0.896465	-0.973507	-0.978364
402573	-0.278648	-0.467729	-0.715633	-0.483019	-0.449726	-0.354701	0.0268451	-0.352204	-0.141895	-0.450841	-0.265594	-0.138396	-0.231977	-0.246369	-0.336755	0.198078	0.2833	0.223157	-0.317596	-0.123465	-0.277145	-0.208141	-0.178399	-0.269323
286122	-0.736663	-0.810821	-0.926228	-1.59465	-0.887414	-0.705251	-0.698187	-0.417536	-0.581626	-1.88838	-0.348613	-0.641624	-0.513852	-0.807432	-0.647656	-0.861457	-0.921943	-1.04108	-0.910141	-0.761485	-0.446437	-0.834993	-0.852622	-0.740836
65265	0.367522	0.385912	0.374004	0.517882	0.407559	0.55084	0.323338	0.292464	0.12377	0.474678	0.44116	0.444676	0.731715	0.759301	0.704967	0.548802	0.563617	0.647106	1.19694	1.15207	1.03251	1.01352	1.00384	0.920988
157657	-0.386184	-0.464147	-0.388948	-0.0623836	-0.287153	-0.062461	-0.488506	-0.265168	-0.424521	-0.649568	-0.346941	-0.310482	-0.58479	-0.323036	-0.213549	-0.524058	-0.949732	-0.571604	-0.789183	-0.844663	-0.845034	-0.688275	-0.754358	-0.741138
56260	-0.607925	-0.606964	-0.525551	-0.852627	-0.471707	-0.46647	-0.46953	-0.319235	-0.188187	-0.586762	-0.297607	-0.509166	-0.529685	-0.611872	-0.748807	-0.377267	-0.276339	-0.264047	-0.764384	-0.83179	-0.787212	-0.826981	-0.800797	-0.886629
606553	-1.27571	-1.43538	-1.17827	-1.53746	-2.53384	-1.14568	-1.16584	-1.29996	-1.36685	-2.30428	-1.02724	-1.35417	-1.34324	-1.59986	-1.44525	-1.32801	-1.53074	-1.25096	-0.828994	-0.972171	-0.921617	-0.916494	-0.883468	-0.915832
541565	-0.285297	-0.574531	-0.443375	-0.302641	-0.497412	-0.759205	-0.366788	-0.430486	-0.166166	-0.181492	-0.514173	-0.314449	0.793462	0.837177	0.760487	1.4282	1.24539	1.27945	-0.512566	-0.512699	-0.497348	-0.451017	-0.521396	-0.442371
203076	-0.750026	-1.4594	-0.777842	-1.9933	-1.21071	-1.61236	-1.11658	-2.72382	-1.36249	-1.72079	-2.00329	-2.37276	0.0708362	-0.0157085	-0.149569	0.272196	0.257764	0.0292158	-0.795301	-0.850905	-0.849585	-0.925841	-0.800642	-0.669342
84933	0.829149	0.75799	0.68301	0.750561	0.763938	0.741759	0.812371	0.829655	0.760296	0.72446	0.837159	0.792131	0.847665	0.931435	1.26588	0.311182	0.363674	0.653332	0.326502	0.505186	0.394713	0.36377	0.378745	0.343946
414919	0.469738	0.378464	0.38862	0.498599	0.176638	0.283275	0.454019	0.430186	0.160831	0.667972	0.619812	0.454693	0.475843	0.245655	0.041909	0.515896	0.690645	0.500365	1.08076	1.0171	1.14429	1.25072	0.981867	1.0881
138162	-1.08826	-1.33177	-0.985316	-2.18132	-1.3981	-0.876376	-0.732723	-0.993921	-0.809073	-0.872869	-0.906228	-0.942717	-0.108464	-0.107648	-0.0788525	-0.00705187	-0.124117	0.0232733	-0.708232	-0.614232	-0.683705	-0.712266	-0.778378	-0.774711
138255	-1.29065	-1.35133	-2.21388	-2.06256	-2.35199	-1.60626	-2.42293	-1.79263	-2.26929	-2.6968	-2.32054	-1.45244	-0.842743	-0.80465	-0.751502	-0.908168	-0.912056	-0.772516	-0.803768	-0.62922	-0.8315	-0.705019	-0.758084	-0.917116
401546	-1.40297	-1.61637	-1.61793	-1.0297	-1.34987	-1.163	-1.28369	-2.89152	-1.47271	-1.13186	-1.01784	-1.05121	-1.73372	-1.73678	-1.89778	-1.78083	-1.86124	-1.96356	-0.635752	-0.630579	-0.743014	-0.610971	-0.686178	-0.656169
79095	0.480282	-0.127888	0.233486	0.199964	-0.0775451	0.291963	0.16788	0.068948	0.10967	0.0701437	-0.123444	-0.160317	-0.206623	-0.341262	-0.254352	-0.160935	-0.0632601	-0.093069	0.861328	1.28283	0.869638	0.880284	0.96704	0.888901
84688	-1.46754	-0.956174	-0.9659	-1.45627	-1.30255	-1.15353	-0.869694	-1.45905	-0.768374	-1.29901	-1.26072	-1.754	-0.0993702	-0.245583	-0.398724	-0.0258365	-0.146882	-0.302052	-0.214673	-0.487669	-0.53459	-0.41242	-0.484513	-0.613875
55071	0.096105	0.430897	0.358509	0.858084	0.926428	0.936556	0.0484333	-0.0755291	0.238245	0.447171	0.574779	0.60695	0.208591	0.108946	0.243546	-0.182045	0.0469535	0.0125915	-0.192682	-0.173654	-0.163287	-0.288238	-0.0820395	-0.10932
257169	-1.1879	-1.25961	-1.11242	-1.3101	-1.16247	-0.961976	-0.83976	-0.998451	-0.842036	-0.785793	-1.06211	-1.25895	-0.754185	-0.881995	-1.0104	-1.03031	-0.679806	-0.786315	-0.91186	-0.924264	-0.956982	-0.902772	-0.77253	-0.931633
84267	1.4685	1.26841	1.23462	1.17022	1.46375	1.24154	1.29144	1.11037	1.19192	1.27512	1.28301	1.18971	0.456678	0.561013	0.735645	0.295597	0.501492	0.351613	0.521336	0.432637	0.528511	0.53207	0.675706	0.733432
203228	-1.03969	-1.39505	-0.625874	-1.19023	-0.944343	-1.12435	-0.655772	-1.08595	-0.707804	-0.641895	-0.897786	-1.19643	-1.04075	-0.98847	-0.769803	-1.34366	-1.42664	-1.34799	0.483461	0.192335	0.313783	0.616735	0.310863	0.483495
51759	1.32631	1.1636	1.25278	1.12757	1.00265	1.12384	1.04619	0.97541	1.04073	1.1886	1.01845	1.06316	1.46441	1.24494	1.27768	1.67477	1.47617	1.44543	1.62186	1.85078	1.61223	1.61784	1.74816	1.69093
138241	-0.160369	-0.106324	-0.330605	-0.209854	-0.343618	-0.248677	-0.421681	-0.294585	-0.282559	-0.236613	-0.318282	-0.241088	-0.390056	-0.350974	-0.267011	-0.338112	-0.502297	-0.419748	-0.109271	-0.106556	-0.0102856	-0.250518	-0.245608	-0.237758
759	-1.14707	-1.48311	-1.30861	-1.06439	-1.82426	-1.73539	-1.02928	-0.870547	-1.28374	-1.06202	-1.04997	-1.13135	-1.23421	-1.21001	-1.17368	-1.19814	-1.20574	-1.10729	-0.866776	-0.765676	-0.794168	-0.822236	-0.81417	-0.817436
770	0.187491	0.130221	0.247266	0.15561	-0.0578492	0.0860291	0.262438	0.248251	0.329275	0.318892	0.370691	0.482069	-0.450903	-0.587637	-0.731003	-0.268703	-0.360597	-0.323934	-0.10348	-0.564933	-0.536672	0.0532998	-0.643509	-0.762679
771	-0.93824	-0.873421	-1.02871	-1.09829	-1.20124	-0.714794	-0.901787	-1.05221	-0.824878	-1.0818	-0.886839	-0.81374	0.462659	0.545554	0.482259	1.32594	1.39461	1.38458	-0.585103	-0.634729	-0.66303	-0.40403	-0.578882	-0.717213
760	-1.06147	-0.708496	-0.679705	-0.698641	-0.828475	-0.705898	-1.1981	-0.747253	-0.996263	-0.620101	-0.745886	-0.506746	-1.08354	-0.993614	-0.975503	-1.13546	-1.01107	-1.09583	2.07038	2.35786	2.10761	1.95065	2.1055	2.01257
761	-1.35414	-1.04638	-1.14936	-1.27863	-1.14245	-2.61822	-1.44979	-0.615237	-1.11217	-0.934654	-1.6963	-1.22414	-1.06059	-1.19427	-0.976134	-0.189466	-0.265036	-0.275876	-0.873168	-0.868219	-0.936531	-0.943013	-0.874469	-0.798615
762	-1.65634	-1.24519	-0.998801	-1.84733	-1.64224	-1.17441	-1.47842	-1.59222	-1.2464	-1.55224	-1.32019	-2.15502	-0.675566	-0.660055	-0.681086	-0.599123	-0.492475	-0.542656	-0.750594	-0.850325	-0.834889	-0.701052	-0.736414	-0.8068
11238	0.119759	-0.0179482	-0.0674698	-0.0878225	-0.171877	-0.182877	0.174365	-0.0792918	-0.00544615	-0.044926	-0.101397	-0.13927	0.000559841	-0.0434658	-0.105412	0.355923	0.232292	0.208184	-0.80273	-0.746201	-0.812395	-0.681875	-0.716568	-0.75441
767	-0.993651	-1.2711	-1.2633	-1.49567	-2.38882	-2.67028	-2.35818	-1.66779	-1.95689	-1.92951	-2.37993	-2.27277	-1.30425	-1.33092	-1.34345	-1.24707	-1.30723	-1.38396	-0.924936	-0.906249	-0.845271	-0.899244	-0.87833	-0.935207
51719	0.639756	0.793495	1.00537	0.821278	1.06494	0.942211	0.540534	0.737757	0.733121	0.99803	1.00092	1.00641	1.02628	0.987047	0.998488	0.894174	1.06816	1.07001	1.32467	1.10448	1.1952	1.09479	1.12514	1.04834
81617	0.0849909	0.0479682	0.195041	-0.0437853	-0.126921	-0.0806253	0.04579	0.0170598	0.161594	-0.139296	-0.0418407	-0.0223917	0.272346	0.171358	0.135153	-0.046424	0.0450444	-0.0297686	0.155773	0.12035	0.104425	0.258905	0.261618	0.207931
23523	0.878178	0.594609	0.791595	0.633882	0.480235	0.465251	0.90736	0.614583	0.833696	0.526594	0.457209	0.441909	0.18435	0.238607	0.123795	0.391727	0.545103	0.427213	0.561276	0.558453	1.05495	0.356982	0.341797	0.876422
91768	-0.291368	-0.418292	-1.04307	-0.898693	-1.01779	-0.82855	-0.178945	-0.355027	-1.19853	-1.00921	-1.73232	-1.06068	0.113099	0.135895	0.125076	0.0417801	0.110836	0.0159322	-0.550208	-0.330496	-0.566027	-0.519044	-0.36553	-0.513839
81928	0.604713	0.601893	0.632746	0.742627	0.742757	0.652326	0.466821	0.549354	0.507622	0.625741	0.416486	0.497497	0.534594	0.488581	0.398926	0.345992	0.521147	0.376806	0.849294	0.754542	0.881651	1.09516	0.945106	1.05711
57010	-0.4897	-0.391668	-0.453864	-0.492119	-0.620096	-0.62314	-0.191018	-0.295058	-0.387212	-0.531236	-0.318382	-0.428299	-0.201965	-0.156447	-0.180649	0.0483899	-0.0336133	-0.0835026	-0.467884	-0.411936	-0.333459	-0.266214	-0.31024	-0.453731
164633	-0.9201	-1.50138	-0.913164	-1.4057	-2.1312	-1.85577	-0.98598	-1.19147	-1.30003	-1.02044	-2.10199	-1.83221	-0.447292	-0.493195	-0.546283	-0.132432	-0.167466	-0.134769	-0.747314	-0.787398	-0.716556	-0.765623	-0.749602	-0.815489
26256	-0.850557	-1.05484	-1.40654	-0.88952	-0.697525	-1.22734	-0.71143	-1.10543	-1.57895	-0.872332	-0.911424	-0.752458	0.453727	0.401725	0.30315	0.298324	0.20857	0.417061	-0.657014	-0.637997	-0.569431	-0.703208	-0.553343	-0.70055
775	-2.13338	-1.42207	-1.09905	-1.78103	-1.0256	-2.12595	-0.895423	-0.785422	-1.2292	-1.19268	-1.2106	-1.40681	-0.574851	-0.528857	-0.490418	-0.354197	-0.449359	-0.475521	-0.812888	-0.77415	-0.779463	-0.779217	-0.734797	-0.775269
8913	-1.89427	-1.84516	-1.33274	-1.92886	-1.27005	-2.76433	-1.19652	-2.56463	-1.71965	-0.939751	-2.48148	-2.1584	-0.5686	-0.582513	-0.625541	-0.321446	-0.448413	-0.546095	-0.699485	-0.627145	-0.65239	-0.617195	-0.642326	-0.68443
8911	-0.539543	-0.892371	-0.682832	-1.0133	-1.04114	-0.915961	-0.411285	-0.695382	-0.593201	-0.724198	-1.15955	-1.06211	-0.123577	-0.143519	-0.114338	0.134174	0.229414	0.139546	-0.781983	-0.770473	-0.772215	-0.686057	-0.710571	-0.642101
9254	0.962899	0.753339	0.687155	0.542316	0.484547	0.0681447	0.637394	0.598726	0.568233	0.905333	0.828946	0.546747	-0.237313	-0.231476	-0.31095	-0.0052673	0.176119	0.0249369	-0.489428	-0.515295	-0.503546	-0.442891	-0.589377	-0.496004
93589	-0.368474	-0.136001	0.0308157	0.0376384	0.0705667	-0.401752	-0.642067	-0.251661	-0.232532	0.244239	0.303495	-0.312513	-0.792709	-0.922916	-0.954352	-0.884193	-0.747361	-0.734691	-0.695045	-0.658905	-0.58855	-0.641438	-0.650728	-0.613005
782	-0.491303	-0.353631	-0.319179	-0.520275	-0.669123	-0.46265	-0.309364	-0.685808	-0.16276	-0.174299	-0.297494	-0.512629	0.00137516	0.0463224	-0.0290329	0.0374197	0.0716666	0.168673	-0.6767	-0.678242	-0.63701	-0.729275	-0.553947	-0.708926
783	-1.96137	-1.18367	-1.21581	-1.80624	-1.08546	-1.29927	-1.28056	-1.12506	-0.908452	-1.37528	-1.10942	-0.949657	-0.740529	-0.801656	-0.854965	-0.947136	-0.851499	-0.773879	-0.779673	-0.776252	-0.784535	-0.754429	-0.798693	-0.838628
784	-0.420439	-1.27415	-0.553174	-0.16809	-0.396334	-0.356246	-0.108489	-0.1764	-0.223802	-0.0974436	-0.24627	-0.0211973	0.758782	0.673382	0.607568	0.992306	1.01917	1.0061	-0.759983	-0.768365	-0.881379	-0.74899	-0.771661	-0.779563
27092	-1.21278	-1.08296	-2.02076	-2.1115	-1.2935	-1.99857	-1.77591	-1.35516	-1.78546	-1.1492	-1.57298	-1.32639	0.138581	0.184273	0.0493354	0.462636	0.376557	0.315392	-0.767265	-0.70499	-0.720868	-0.611338	-0.765604	-0.807143
59285	-0.00550093	-0.0559853	-0.253359	0.0226136	-0.200898	-0.240322	0.0612642	0.0133149	0.0386957	-0.178789	-0.263757	-0.126217	-0.71044	-0.594481	-0.607352	-0.487787	-0.670104	-0.685966	-0.63165	-0.613539	-0.594703	-0.487397	-0.506238	-0.714341
59284	-1.01556	-1.2573	-1.19965	-2.01722	-0.860143	-2.08911	-1.01633	-1.5076	-1.06763	-0.957706	-1.67129	-0.964287	-0.277778	-0.230444	-0.296889	0.125605	-0.0940266	-0.0978889	-0.756035	-0.795809	-0.757534	-0.833384	-0.786479	-0.783787
27101	0.961211	0.934585	0.734868	1.05454	0.99068	1.0508	0.886128	0.819213	0.760409	0.963149	0.996523	0.935625	0.976648	1.04186	1.13874	0.490461	0.516089	0.659263	0.265058	0.322348	0.303752	0.263707	0.171158	0.270433
790	0.51204	0.541532	0.535397	0.503182	0.466662	0.650128	0.37997	0.159997	0.139568	0.339597	0.192219	0.259042	0.19863	0.330109	0.158055	0.0322085	-0.023491	0.124747	0.730701	0.791837	0.604728	0.617538	0.845381	0.738753
23705	0.2773	-0.915156	0.503243	-0.24717	-0.00974194	-0.949318	0.152187	-1.12348	0.297477	-0.24904	0.090898	-1.13467	1.14702	1.14958	1.2129	1.26355	1.38876	1.34519	-0.67703	-0.728693	-0.756425	-0.67373	-0.743666	-0.664879
253559	-2.07871	-1.71262	-1.45029	-1.35736	-1.28362	-1.7037	-1.42211	-2.50406	-1.7026	-1.59109	-2.08507	-1.33591	-1.60868	-1.61131	-1.64338	-1.66403	-1.66836	-1.72483	-0.793397	-0.8845	-0.828987	-0.795531	-0.896762	-0.893654
199731	-1.30019	-1.49018	-1.58126	-2.40033	-1.08335	-1.19272	-1.4939	-2.08068	-2.16793	-1.23467	-2.13488	-1.29051	0.530826	0.442999	0.359718	0.702434	0.737097	0.715048	-0.715933	-0.650656	-0.847811	-0.562879	-0.681728	-0.807764
93664	-1.04017	-1.67447	-1.1008	-1.20739	-1.13927	-2.19856	-2.24495	-1.69257	-1.29462	-1.11986	-1.28135	-2.75509	-0.230986	-0.215847	-0.139247	-0.430785	-0.495672	-0.505969	-0.67405	-0.791158	-0.735679	-0.701571	-0.684651	-0.765625
793	-1.20203	-1.65673	-1.33476	-2.23286	-1.14557	-1.45465	-0.921198	-3.11265	-1.3043	-1.17384	-1.36841	-2.15792	-1.52244	-1.47471	-1.54303	-1.63365	-1.65948	-1.44741	-0.955387	-0.913113	-0.878653	-0.962363	-0.930538	-0.852328
794	-0.904947	-1.374	-1.08158	-0.926613	-0.962134	-0.984638	-0.638528	-1.25293	-0.672852	-1.62862	-0.924426	-1.50314	-0.251989	-0.406509	-0.380646	-0.218753	-0.231326	-0.141595	-0.699451	-0.77732	-0.770539	-0.811996	-0.687646	-0.718062
57658	0.78701	0.262658	0.499763	0.0478034	0.158004	-0.0647448	1.11227	0.588493	0.859847	0.513353	0.574019	0.291501	1.61573	1.55355	1.52952	1.54143	1.83026	1.841	-0.616852	-0.63808	-0.655942	-0.672757	-0.641395	-0.674348
10241	0.332022	0.260032	0.289324	0.274404	0.191912	0.240813	0.368126	0.327629	0.404541	0.245041	0.341286	0.334889	0.179067	0.193533	0.166901	0.226984	0.218121	0.170492	0.897569	0.765327	0.729186	1.03057	1.06061	1.03879
10203	-1.21391	-1.61867	-2.03938	-1.48978	-1.21415	-1.24387	-1.88263	-1.38752	-1.11433	-1.72406	-2.60138	-1.8456	-0.804499	-0.882295	-0.787069	-1.07909	-1.1859	-1.12983	0.802337	0.619803	0.817344	0.690394	0.565149	0.677611
800	-1.75928	-2.25543	-1.59128	-2.06174	-1.29531	-1.59232	-1.67323	-2.13424	-2.1764	-1.75061	-1.62187	-1.83802	2.20648	2.20918	2.18828	2.18328	2.38039	2.28623	-0.842303	-0.83236	-0.820531	-0.821446	-0.831093	-0.854144
255022	-0.734763	-0.567422	-0.406659	-0.618131	-0.650367	-0.4006	-0.212206	-0.44683	-0.373984	-0.706643	-0.78445	-0.476686	-1.18727	-0.967254	-0.939109	-0.886218	-1.008	-1.27186	-0.699737	-0.700721	-0.785603	-0.773843	-0.6446	-0.804468
51063	1.29784	0.874946	1.38685	1.28688	1.04687	1.05	1.15813	0.912319	1.30213	1.36837	1.12929	1.05243	0.0897277	0.0943767	0.0458185	0.0750841	0.0545628	0.092503	1.18067	1.48432	0.964756	1.06779	1.28965	0.76819
801	0.583846	0.42813	0.337954	0.220914	0.173018	0.366297	0.308547	0.33809	0.00222529	0.0657847	0.402004	0.467245	1.11834	1.31105	0.884608	0.39384	1.03773	0.518867	3.3065	3.19149	3.22712	3.24284	3.11815	3.10568
810	-0.719273	-0.943815	-0.723893	-0.542523	-0.690893	-0.898208	-0.353322	-0.792858	-0.585968	-0.634211	-0.663115	-0.654087	-0.6319	-0.63994	-0.70663	-0.42787	-0.556606	-0.552962	-0.69767	-0.74671	-0.73097	-0.743122	-0.657901	-0.755738
91860	-0.61686	-0.366578	-0.613501	-0.200395	-0.131445	-0.114007	-0.960448	-0.522171	-0.600359	-0.677071	-0.430578	-0.355962	-0.230392	-0.185553	-0.28899	-0.542313	-0.443445	-0.359802	-0.438526	-0.452504	-0.452189	-0.402372	-0.464876	-0.326983
83698	-0.827269	-1.00802	-0.803424	-1.18019	-1.9031	-2.00364	-0.818913	-0.921606	-0.895493	-1.22901	-1.0302	-1.32332	-1.2058	-1.28305	-1.16667	-1.19732	-1.09979	-1.10187	-0.854662	-0.790019	-0.881517	-0.898104	-0.805005	-0.842762
811	1.37084	1.21649	1.27882	0.968624	0.870483	0.939126	1.27511	1.25852	1.20061	0.918637	0.769849	0.76663	2.28457	2.28727	2.33201	2.20181	2.20972	2.2649	1.11197	1.27761	1.12655	0.501653	0.684486	0.380664
813	0.232122	0.506937	0.28631	0.544202	0.525352	0.606769	0.265777	0.502132	0.370976	0.36661	0.402586	0.568684	2.6166	2.61804	2.59403	2.68615	2.71806	2.66028	1.73702	1.96052	1.82907	1.63242	1.90301	1.72647
50632	-1.72525	-2.5438	-1.38079	-2.28764	-1.42502	-2.41475	-1.37803	-1.74099	-1.22204	-2.10764	-2.15593	-1.2799	-0.507472	-0.445711	-0.733007	-0.258626	-0.26293	-0.307726	-0.775336	-0.815616	-0.797491	-0.858514	-0.773761	-0.706522
8536	0.416813	0.302343	0.0697241	0.543782	0.631573	0.600485	0.156253	0.260208	-0.17099	0.589696	0.469028	0.507244	1.11422	0.978694	0.917947	1.08383	1.16625	1.0655	1.03095	1.24004	1.33978	1.28888	1.11108	1.39201
57118	0.0325524	0.332657	0.289011	0.0537419	0.205256	0.0406237	0.237724	0.238803	0.304014	0.239832	0.43372	0.332956	-0.0106328	-0.121825	-0.124093	0.269824	0.317169	0.290996	1.40964	1.27808	1.34791	1.56921	1.34639	1.4221
816	-1.02175	-0.886567	-0.633308	-1.49227	-1.09133	-0.765722	-0.863183	-1.1007	-0.864406	-1.67374	-1.1365	-1.51219	-0.443061	-0.371536	-0.40539	-0.26837	-0.310046	-0.281506	-0.767187	-0.888551	-0.814878	-0.845059	-0.779201	-0.769482
817	0.291137	0.365144	0.456619	0.306755	0.46781	0.495227	0.302343	0.412184	0.493662	0.454205	0.555442	0.58578	0.661421	0.73461	0.809293	0.403503	0.412326	0.429933	0.980152	1.12825	1.05426	1.01733	1.20502	1.10625
818	0.158102	0.147417	0.142818	0.0702067	0.0941784	0.0718489	0.35006	0.111839	0.365661	0.197431	0.180811	0.162503	0.105081	0.0638551	-0.0273661	-0.0136367	0.00196663	-0.018538	-0.253393	-0.285066	-0.253922	-0.182054	-0.311825	-0.149781
55450	-0.511501	-0.412273	-0.421781	-0.809497	-0.179808	-1.10652	-0.5273	-0.339454	-0.412274	-1.05418	-0.429924	-0.678095	0.440025	0.380642	0.369472	0.832174	0.903236	0.809033	-0.722077	-0.687469	-0.671281	-0.681302	-0.61061	-0.744117
94032	-0.528152	-0.952283	-0.721096	-0.97653	-0.734555	-0.768592	-0.345347	-0.65369	-0.922639	-0.522811	-1.07919	-0.865185	-0.376509	-0.384092	-0.35869	-0.125035	-0.229601	-0.388047	-0.820061	-0.806151	-0.840515	-0.687225	-0.750247	-0.771243
814	-2.0792	-1.54402	-1.05791	-1.24432	-1.52674	-1.11887	-1.35189	-1.5047	-0.362421	-0.909904	-0.993511	-1.38003	-0.59385	-0.667049	-0.749059	-0.808065	-0.609105	-0.690693	-0.919639	-0.919719	-0.93202	-0.926856	-0.93219	-0.925939
84254	-0.194663	-0.505564	-0.239028	-0.389303	-0.433333	-0.452953	-0.248405	-0.24994	-0.279917	-0.431574	-0.175976	-0.207146	0.0939771	0.116411	0.00799748	0.634292	0.489451	0.439644	-0.107169	0.0283768	0.010146	-0.0369122	-0.0660651	-0.0834579
10645	0.116207	-0.0398315	0.0432115	0.0563723	0.147721	0.2047	0.00966234	0.0366763	-0.0988635	-0.176959	0.00239872	0.060501	0.204587	0.148701	0.0733607	0.254455	0.260976	0.131772	0.951865	0.67462	0.930739	0.891822	0.664331	0.835427
819	1.442	1.29765	1.40034	1.28942	1.31521	1.34364	1.63852	1.58415	1.6023	1.40296	1.33228	1.35165	1.644	1.58748	1.51661	1.85475	1.53965	1.58132	0.254787	0.297292	0.351951	0.322046	0.247112	0.355372
157922	-0.187469	-0.222828	-0.195853	-0.270927	-0.282376	-0.300612	-0.259793	-0.322007	-0.0327146	-0.569134	-0.188868	-0.281075	0.661027	0.636004	0.602209	0.471581	0.656019	0.67929	0.567226	0.627039	0.511431	0.673953	0.670222	0.60385
23261	-0.0996488	0.074459	0.0846615	0.213478	0.0643953	-0.115237	-0.28285	-0.167249	-0.155388	-0.144548	-0.342278	-0.0121954	0.537932	0.551898	0.63576	0.464827	0.413183	0.66066	0.756807	0.652658	0.756501	0.687693	0.605817	0.66084
23125	0.383109	0.351672	0.635042	0.618075	0.263429	0.417652	0.62323	0.403945	0.694567	0.657343	0.390013	0.446342	0.53133	0.511829	0.378767	0.623614	0.523976	0.418615	-0.0652244	-0.199775	-0.183524	-0.0452538	-0.0387708	-0.0903617
55832	0.218131	0.403202	0.4138	0.307673	0.510676	0.526815	0.313211	0.43896	0.484137	0.347866	0.491961	0.473382	0.373887	0.447212	0.587894	0.0306997	0.236385	0.273756	1.11862	1.08989	1.0718	1.22708	1.25748	1.17436
23066	-0.500024	-0.526501	-0.868478	-0.313633	-0.357416	-0.507491	-0.445376	-0.65438	-0.774603	-1.7727	-1.05474	-0.751818	0.196112	0.13554	0.0889962	0.177583	0.325544	0.185398	-0.756962	-0.815153	-0.849607	-0.863205	-0.742473	-0.873021
124583	0.982086	0.883873	0.979811	1.03019	0.924212	0.966872	0.872436	0.875205	0.971399	0.863961	0.858442	0.744445	0.852464	0.681256	1.02139	0.811853	0.833022	0.920569	0.325381	0.497896	0.341902	0.283056	0.28999	0.230864
821	1.45718	1.6152	1.41578	1.42636	1.50138	1.52295	1.74703	1.79562	1.69626	1.5146	1.53726	1.63071	1.42748	1.48421	1.49743	1.56924	1.50009	1.46054	2.4392	2.4858	2.412	2.56792	2.74009	2.57392
10487	2.50173	2.39004	2.49631	2.35491	2.31954	2.2714	2.39513	2.35742	2.37015	2.42348	2.26656	2.2539	3.09424	3.12259	3.09652	3.17543	3.18342	3.14442	3.30224	3.28421	3.33385	3.22323	3.16039	3.19226
822	0.938718	0.522325	0.57488	1.64038	1.5815	1.8092	0.585472	0.208496	0.0391923	1.25136	0.833811	1.07565	1.64731	1.44803	1.31653	2.03178	1.95449	1.85601	2.59566	2.75916	2.77886	2.77766	2.93532	2.8199
823	0.622641	0.439481	0.592983	0.281492	0.295808	0.343728	0.629271	0.526175	0.625869	0.266328	0.363034	0.372285	-0.0753672	0.0289616	-0.0701081	-0.214047	-0.0501081	-0.138314	0.395452	0.293941	0.330862	0.166373	0.107242	0.203481
11132	-0.334639	-0.806829	-0.326863	-0.512982	-0.784359	-0.5385	-0.440963	-0.924179	-0.431594	-0.758466	-1.18276	-0.537137	-0.814388	-0.797814	-0.851345	-0.683092	-0.753239	-0.768395	-0.456329	-0.4205	-0.467491	-0.46326	-0.48413	-0.378022
11131	-1.14531	-2.13388	-0.726716	-0.98836	-1.13954	-1.43925	-1.07839	-1.488	-0.826157	-1.811	-1.16817	-0.986799	-0.732101	-0.629279	-0.697681	-0.415888	-0.58351	-0.605553	-0.502848	-0.483424	-0.532765	-0.614879	-0.453428	-0.44902
147968	0.555978	0.30654	0.371369	0.57394	0.357914	0.478207	0.68322	0.559994	0.469322	0.880397	0.680532	0.928794	0.253446	0.287188	0.0500338	0.582341	0.594108	0.472556	-0.616207	-0.806198	-0.769619	-0.820862	-0.838373	-0.713755
440854	-1.27203	-1.77436	-2.19477	-2.68723	-3.23788	-1.81891	-1.27674	-1.71949	-1.20534	-1.16346	-2.14005	-1.33016	-1.51872	-1.57924	-1.4567	-1.61746	-1.57867	-1.53371	-0.730848	-0.721191	-0.830933	-0.8243	-0.869937	-0.860296
824	0.857433	0.839298	1.11008	0.632089	0.755219	0.75304	0.919187	0.675553	1.10167	0.769019	0.867988	0.473632	1.86265	1.95236	1.98528	1.61008	1.77894	1.66874	1.51388	1.43184	1.29604	1.64781	1.63065	1.40942
825	-0.187021	-0.208536	-0.167549	-0.275584	-0.44468	-0.388542	-0.147022	-0.0436989	0.0251857	-0.0988605	-0.000211128	-0.174909	0.0847835	0.0216821	-0.00720224	-0.0773808	0.191086	0.0364434	-0.172165	-0.0646692	-0.048924	0.0988772	-0.162277	0.181645
726	-0.238438	-0.661848	-0.615091	-0.541429	-0.98571	-1.0101	-0.38523	-0.433489	-0.876949	-0.199753	-0.263252	-0.592463	0.472408	0.43161	0.196104	0.274747	0.594565	0.4205	-0.769406	-0.783528	-0.794777	-0.739193	-0.706691	-0.750965
23473	0.622537	0.659986	0.738773	0.657291	0.767605	0.688687	0.812143	0.751772	0.770914	0.777737	0.824767	0.760845	0.472968	0.626247	0.824201	-0.150595	0.0972801	0.142254	0.00185181	-0.0161248	-0.0777602	0.0669527	0.138761	0.15399
388743	-2.2847	-0.935407	-0.83439	-1.14591	-0.852825	-1.01619	-2.17774	-1.2162	-1.49205	-2.40134	-0.907	-2.46733	-0.78249	-0.791813	-0.970864	-0.564659	-0.624618	-0.779644	-0.81559	-0.773208	-0.711444	-0.655357	-0.649919	-0.820691
826	1.94264	1.764	1.80595	1.63511	1.63641	1.62068	1.7474	1.58538	1.6035	1.60767	1.57384	1.59164	2.46937	2.53144	2.33836	2.43084	2.56989	2.59859	2.21342	2.16257	2.22136	2.25809	2.2492	2.16592
84290	-0.422101	-0.590212	-0.678226	-0.515485	-1.04469	-0.486026	-0.489167	-0.692013	-0.527601	-0.637233	-0.243433	-0.826006	-0.749732	-0.769272	-0.720136	-0.421644	-0.696846	-0.510532	0.0319685	-0.202121	0.0980764	-0.030098	-0.123169	0.0604519
4076	0.342571	0.417801	0.39234	0.331789	0.477671	0.506768	0.260595	0.247214	0.372444	0.341685	0.312922	0.326479	0.684481	0.750598	0.840165	0.431889	0.328416	0.435343	0.631123	0.594285	0.609901	0.61709	0.688455	0.713153
65981	1.14728	1.02479	1.11037	0.965572	0.857077	0.892438	1.29077	1.13204	1.25833	1.16618	1.21828	1.20402	1.88663	1.83465	1.66906	1.91059	2.0772	1.96619	-0.155648	-0.0473986	-0.188483	-0.136333	0.00569405	-0.142585
828	0.0246499	-0.586618	0.0639966	-0.255917	-0.875226	-0.969865	-0.0083471	-0.515367	-0.275982	-0.190487	-0.256875	-0.232389	0.305844	0.161548	0.186222	0.700426	0.633368	0.607385	-0.78906	-0.776369	-0.593501	-0.78688	-0.79487	-0.692371
84698	-0.766441	-0.784108	-0.626518	-0.969465	-0.769138	-0.740921	-0.547735	-0.414771	-0.385498	-0.96992	-0.814661	-0.480788	-1.71579	-1.72995	-1.69676	-1.86889	-1.88117	-1.73638	-0.900376	-0.928949	-0.844942	-0.969623	-0.858597	-0.945378
829	0.37978	0.81139	0.867607	0.00534489	0.687781	0.074193	0.677949	0.792224	0.838546	0.597111	0.427225	-0.037515	0.561822	0.725462	0.738855	0.321239	0.231791	0.373643	2.7146	2.66435	2.6544	2.65667	2.68182	2.69311
830	0.965954	1.00717	0.885327	0.807783	0.883697	0.732508	0.919775	1.06702	0.890194	0.841013	0.899354	0.772966	0.490989	0.608902	0.816371	0.201826	0.268319	0.257348	2.04586	2.10246	2.00317	2.03668	2.08383	2.04068
832	1.924	1.76875	1.79424	1.64121	1.69743	1.68607	1.79483	1.67441	1.70222	1.63868	1.73236	1.62404	1.04415	0.968841	0.95853	1.16821	1.13684	1.0889	2.27527	2.04802	2.14838	2.3319	2.23999	2.28658
84433	0.914141	0.922513	0.976876	0.915322	0.948286	0.894094	1.05742	1.07358	1.13002	1.1692	1.19063	1.25476	0.028736	0.0590488	-0.068846	0.431994	0.262292	0.137612	-0.744351	-0.827851	-0.79825	-0.857676	-0.74563	-0.711154
114769	-0.0546846	-0.122285	-0.298342	0.0974307	-0.237923	-0.157297	-0.0674473	-0.0579582	-0.745596	0.0255951	-0.343043	-0.111973	-1.57379	-1.60935	-1.51517	-1.63841	-1.75756	-1.67896	-0.354429	-0.389165	-0.21326	-0.342398	-0.544207	-0.310653
59082	-1.42088	-1.41408	-0.898219	-1.44529	-1.00415	-1.08575	-1.21047	-2.19639	-1.67982	-1.01025	-0.762607	-0.771019	-1.33738	-1.28402	-1.35488	-1.44408	-1.29979	-1.24064	-0.396346	-0.550163	-0.52381	-0.5948	-0.622504	-0.661779
84674	0.72417	0.636754	0.442164	0.720363	0.504668	0.626839	0.164178	0.463562	0.115592	0.914577	0.557752	0.532493	0.534732	0.360377	0.39687	0.276541	0.168039	0.179943	-0.127103	-0.1138	-0.119637	-0.303308	-0.203872	-0.156791
22900	0.610662	0.292184	0.65761	0.487017	0.199106	0.575621	0.771763	0.658589	0.536492	0.594032	0.30615	0.664089	-0.234396	-0.177366	-0.106774	-0.277763	-0.398009	-0.411391	0.180912	0.15452	0.187169	0.122315	0.131155	0.27725
23589	0.715381	0.673123	0.561779	1.16029	1.15547	1.12624	0.728543	0.755285	0.610286	0.800521	0.872031	0.912372	0.11721	0.22427	0.060906	0.241111	0.329443	0.369849	0.38301	0.351976	0.38699	0.419781	0.275969	0.302196
10498	0.312843	0.0516737	0.206373	0.0567306	-0.0274911	0.135223	0.14265	-0.0827785	0.199982	0.222778	0.181305	0.24338	1.00791	0.53816	0.881065	0.919048	0.688188	0.800195	2.13467	2.05867	2.13089	2.11898	1.93525	2.00268
57571	0.768394	-0.081664	0.616575	-0.0985355	-0.299179	-0.283628	0.363438	-0.185082	0.154665	-0.419805	-0.348169	-0.602702	-0.821901	-0.813569	-0.906388	-0.859155	-0.804379	-0.748344	-0.587562	-0.657715	-0.656801	-0.649701	-0.612354	-0.627599
79587	0.237659	0.183777	0.129865	-0.0483107	-0.0650031	0.0252243	0.158513	0.0120114	0.00844021	-0.0320903	0.034119	0.21317	-0.490011	-0.607397	-0.471303	-0.497945	-0.484804	-0.444053	0.0311518	0.188612	0.00702231	0.143339	0.24918	0.0476737
9607	-0.759391	-1.06798	-1.0264	-1.46547	-1.00627	-0.746123	-0.725696	-1.02308	-1.13255	-1.14828	-1.63123	-1.3053	-1.39766	-1.35471	-1.4407	-1.25034	-1.37187	-1.24669	-0.851442	-0.828897	-0.832176	-0.820244	-0.871116	-0.909609
55259	-1.64803	-2.08769	-2.06521	-2.00635	-1.3861	-1.35289	-1.15472	-2.72169	-2.2862	-1.61814	-1.40807	-2.67894	-1.2693	-1.03964	-1.06682	-1.44488	-1.40719	-1.32463	-0.89663	-0.886653	-0.889411	-0.950214	-0.909509	-0.917047
255082	-1.3007	-2.92335	-1.68616	-1.56376	-2.32705	-1.82874	-2.38547	-1.52299	-2.67668	-1.06424	-1.44133	-1.69038	-1.35552	-1.30997	-1.3252	-1.21406	-1.37059	-1.35237	-0.906096	-0.832313	-0.705054	-0.83391	-0.810308	-0.832695
113201	0.876579	0.704291	0.887952	0.576406	0.568652	0.63274	0.987559	0.784044	0.916117	0.547424	0.740263	0.758598	-0.0273618	0.0947648	0.140124	-0.166932	-0.171077	-0.17474	-0.19102	-0.164588	-0.208764	-0.239156	-0.167242	-0.109378
64921	-0.944957	-0.304256	-0.943018	-0.657863	-0.684694	-0.513721	-0.519363	-0.32427	-0.134334	-1.12835	-0.21062	-0.188234	-0.417754	-0.453553	-0.322613	-0.897607	-0.789365	-0.673074	0.0608924	0.0804283	0.135678	0.314392	0.250542	0.526895
8573	-0.608073	-0.367912	-0.301639	-0.127404	-0.266337	-0.011843	-0.635446	-0.959317	-0.732738	-0.467667	-0.479805	-0.0769146	0.151309	0.181954	0.258721	0.166669	0.122339	0.205659	-0.381066	-0.40611	-0.405157	-0.433693	-0.387652	-0.3812
834	1.25806	1.35513	1.40242	1.31094	1.29372	1.30749	1.2014	1.22596	1.27926	1.1332	1.21508	1.10269	-0.894671	-0.920473	-0.813221	-1.10439	-1.12838	-1.15303	0.761116	0.884121	0.78776	0.84322	0.943537	0.888906
843	0.942511	1.00733	0.85599	0.954911	0.882185	0.882356	1.00503	1.14417	0.833873	0.953411	0.825368	0.822976	-0.657095	-0.67591	-0.718347	-0.50362	-0.565847	-0.57978	-0.689403	-0.633545	-0.634993	-0.654335	-0.577183	-0.574282
100506742	-2.55854	-2.25453	-2.61412	-2.13482	-1.40086	-1.45982	-1.92204	-1.23513	-0.847912	-1.35687	-0.772689	-1.16753	-1.34171	-1.23109	-1.33719	-1.25588	-0.801655	-1.30948	-0.911389	-0.961698	-1.07708	-0.919829	-1.01514	-1.02004
835	0.258617	0.382538	0.252579	0.499438	0.560141	0.561631	0.015221	0.185797	0.145739	0.236081	0.242234	0.331875	1.15886	1.26534	1.26078	0.93162	1.06978	0.939397	0.590732	0.528953	0.65066	0.632665	0.45284	0.609487
836	1.17232	1.33734	1.14094	1.45948	1.5066	1.46496	1.05698	1.15337	1.08387	1.33228	1.2786	1.29154	1.55035	1.46877	1.45871	1.60149	1.27086	1.42123	1.66735	1.39555	1.54382	1.81175	1.79595	1.86027
837	0.829738	1.03456	0.967091	0.911415	0.919081	0.983437	0.898475	1.0687	0.966615	0.894596	1.06765	1.04161	0.0836924	-0.020921	-0.0897578	-0.00828388	-0.0482164	-0.029511	0.688242	0.723795	0.690274	0.772173	0.788438	0.730635
838	-1.26644	-0.762826	-0.96423	-0.939854	-0.763211	-0.867865	-0.702527	-0.760301	-0.773858	-0.828747	-1.02603	-0.658014	-0.786988	-0.843759	-1.05783	-1.00404	-0.964506	-0.972581	-0.955442	-0.866167	-0.891213	-0.932692	-0.923166	-0.89094
839	0.199914	0.0660641	0.181198	0.464201	0.459701	0.515229	0.12215	0.034924	-0.101959	0.439477	0.261134	0.194193	0.657436	0.597072	0.666735	0.521113	0.530866	0.505727	0.770443	0.642916	0.644989	0.752567	0.598919	0.648568
840	0.832543	0.773376	0.655212	0.728431	1.00628	0.97605	0.737454	0.670162	0.560137	0.493331	0.85148	0.881219	0.628099	0.617995	0.736228	0.161094	0.176031	0.375688	0.721806	0.912058	1.01351	0.812181	1.29191	1.22877
841	1.26823	1.01769	1.0698	0.759093	0.907666	0.760759	1.45705	1.27884	1.38259	1.32198	1.22501	1.2805	-0.377898	-0.379189	-0.32419	-0.274467	-0.496213	-0.407981	-0.0144673	-0.131147	-0.0360079	-0.0535224	-0.0199327	0.0551153
9994	0.149086	0.216429	0.451644	0.0409577	0.433037	0.209743	0.18104	0.233042	0.361776	0.262651	0.0832439	-0.0544357	-0.907976	-0.929966	-0.783131	-1.01921	-1.07143	-0.90859	0.800126	0.821396	0.708516	0.990751	0.723328	0.939494
842	0.126826	-0.102777	0.0811412	0.0527001	0.0278428	-0.100767	0.0219747	0.111711	-0.124812	-0.0673858	-0.00928136	0.00427005	0.267435	0.245373	0.242297	0.284384	0.334401	0.338644	0.988645	0.979308	1.08238	1.10719	1.02478	1.21191
57091	-0.87169	-0.590922	-1.27998	-1.39338	-1.48985	-1.63917	-1.22118	-1.33132	-1.08326	-1.54646	-1.5594	-1.59187	-1.19502	-1.24485	-1.18383	-1.30579	-1.25406	-1.27165	-0.523973	-0.739007	-0.639218	-0.664107	-0.531717	-0.736453
831	0.794532	0.709441	1.06172	0.691988	0.950993	0.661566	0.957537	0.813738	1.2045	0.79879	1.0587	0.831897	1.51753	1.60692	1.57591	1.15246	1.28165	1.31978	1.49481	1.47722	1.5033	1.57161	1.4985	1.55647
54897	0.0865687	-0.0217268	0.01569	-0.125906	-0.207913	-0.311401	-0.16167	-0.350341	-0.351598	-0.453785	-0.367083	-0.537996	-0.331597	-0.247891	-0.305821	-0.155935	-0.184373	-0.196846	-0.23627	-0.234388	-0.0926898	-0.306698	-0.245165	-0.29459
847	0.547511	0.576411	0.431959	0.63165	0.614179	0.574369	0.416533	0.685196	0.566192	0.562038	0.799676	0.508918	0.252726	0.337872	0.376552	0.119077	0.00176016	0.181242	2.25983	2.21802	2.37537	2.35213	2.3135	2.48158
117144	0.336429	0.203492	0.0483675	0.475853	0.537571	0.3128	0.321043	0.307733	-0.0172339	0.562755	0.58295	0.57096	-1.02099	-0.879976	-1.18092	-0.736204	-0.936673	-0.956643	0.0503929	0.442689	0.245766	0.212675	0.209004	0.280161
347732	-0.635084	-0.840375	-0.565297	-0.685719	-0.91052	-0.603961	-0.744061	-0.778004	-0.895509	-0.559682	-0.528787	-0.635212	-0.523297	-0.475528	-0.596041	-0.524661	-0.5848	-0.541468	-0.569959	-0.553523	-0.61086	-0.551833	-0.630553	-0.582454
79820	-1.29503	-1.17671	-1.14604	-1.30289	-1.23349	-1.8641	-0.827257	-1.24908	-0.845451	-0.773631	-1.29698	-1.00092	-1.58777	-1.54578	-1.54586	-1.69601	-1.63961	-1.71038	-0.908297	-0.893128	-1.01459	-0.91524	-0.947472	-0.937475
857	-1.43435	-1.78582	-1.9798	-2.25372	-1.41778	-1.86554	-2.39448	-2.67666	-1.16369	-1.30911	-2.01349	-1.18085	2.62112	2.77454	2.70762	2.71588	2.74434	2.7281	-0.819889	-0.775683	-0.767706	-0.723267	-0.725783	-0.659833
858	-1.43156	-1.97137	-1.17686	-1.5235	-2.30067	-1.48209	-2.40323	-1.49338	-1.87902	-2.25718	-1.76606	-2.93349	1.72318	1.72561	1.73277	1.68971	1.60901	1.64624	-0.937125	-0.921973	-0.895458	-0.94303	-0.85764	-0.896729
9139	0.0984786	0.0343521	0.164826	-0.0385034	-0.00735328	-0.0486401	0.467204	0.318524	0.470511	0.121308	0.258907	0.187943	0.303394	0.160595	0.242423	0.260159	0.402658	0.309011	-0.0647076	-0.170559	-0.101861	-0.0286255	-0.0866369	0.0101158
863	-0.167063	-0.0940253	-0.567322	-0.591561	-1.41503	-0.749404	-0.280949	-0.179065	-0.90602	-1.11662	-0.959213	-0.852538	-1.24934	-1.38182	-1.22963	-1.08014	-1.25028	-1.38484	-0.19858	-0.402086	-0.0185619	-0.388208	-0.232893	-0.218886
865	1.14197	1.26437	1.31675	1.56797	1.56653	1.52949	1.22293	1.16026	1.43606	1.3059	1.40568	1.42021	0.908099	0.912693	1.04497	0.738451	0.782513	0.822924	1.73221	1.33115	1.3433	1.82343	1.45142	1.48852
867	0.516672	0.824862	0.738933	0.541894	0.799023	0.712018	0.587688	0.715223	0.816991	0.73722	0.763233	0.490819	1.35082	1.40002	1.33977	1.11636	1.20681	1.14466	1.39174	1.29699	1.36324	1.06499	1.13137	1.10926
868	0.396912	0.303249	0.332868	0.307927	0.295811	0.248955	0.577649	0.553606	0.29977	0.549378	0.468007	0.403326	0.267122	0.338063	0.439713	0.130686	0.320492	0.321724	0.0176819	-0.118533	-0.0185787	-0.115425	-0.224679	-0.0969049
79872	0.81654	0.546215	0.554901	0.578495	0.645512	0.624337	0.796115	0.548414	0.559074	0.514677	0.645909	0.593918	-0.647652	-0.554469	-0.443406	-0.791746	-0.904061	-0.857358	0.364186	0.298624	0.470376	0.11578	0.190867	0.21644
147381	-1.89981	-2.21347	-0.811729	-1.98498	-1.49687	-1.08065	-1.3045	-2.0759	-1.66075	-1.09934	-1.5439	-1.12216	-1.08008	-0.949088	-0.979418	-1.08584	-0.957104	-0.993819	-0.816955	-0.845203	-0.827492	-0.764763	-0.773489	-0.763103
643866	-0.368598	-0.284683	0.0550703	-0.30399	-0.197305	-0.476978	-0.323228	-0.234768	0.111575	-0.324641	-0.596972	-0.360401	0.240401	0.205502	0.304704	0.101532	0.382758	0.18005	-0.42142	-0.491408	-0.364659	-0.361046	-0.577814	-0.370023
873	0.235673	0.410373	0.352563	0.653022	0.584229	0.610289	0.135338	0.297229	0.228826	0.546995	0.591604	0.585491	0.536223	0.393152	0.464806	0.724554	0.541403	0.680094	1.02872	1.11197	0.934687	1.07686	1.10785	0.957824
874	-0.376545	-0.0395219	-0.212877	0.838264	0.559234	0.642915	-0.250897	-0.274438	-0.708813	0.288939	-0.0085545	0.186859	1.1595	0.967669	0.949341	1.27953	1.08942	0.993209	2.47973	2.17343	2.27996	2.6008	2.35143	2.37526
84869	0.458438	0.551277	0.698012	0.504257	0.655326	0.568562	0.724268	0.854815	0.984216	0.90594	0.936317	0.783964	0.0519389	0.0455739	0.103011	-0.0296028	-0.0736603	0.0611064	0.105448	0.285646	0.154637	0.149492	0.298477	0.207336
875	-0.843017	-0.890236	-0.765187	-0.278953	-0.372184	-0.0936163	-1.14196	-1.05936	-1.01751	-0.744119	-0.699776	-0.410824	0.973097	0.8432	0.748577	1.1875	1.36526	1.22843	0.717901	0.5622	0.296678	0.636259	0.55306	0.251027
10951	1.39948	1.38463	1.24474	1.54432	1.49908	1.47416	1.34316	1.36696	1.25676	1.46748	1.42712	1.46694	2.05522	2.08864	2.02854	1.97195	2.0205	2.02425	0.959001	0.63937	0.841348	1.4132	0.963287	1.38787
84733	-0.93006	-1.00692	-0.681983	-0.31921	-0.427926	-0.610789	-1.48547	-1.53698	-1.87704	-1.41125	-0.915904	-0.91585	-0.456834	-0.433955	-0.473271	-0.337957	-0.366516	-0.42539	-0.917884	-0.898458	-0.821792	-0.81579	-0.748636	-0.814272
11335	1.29299	1.46896	1.35547	1.3727	1.51667	1.46407	1.34722	1.44362	1.39293	1.37523	1.41035	1.41864	0.971252	1.07952	1.16886	0.80594	0.863217	0.832925	1.93498	1.89456	1.94484	1.89388	1.8502	1.92055
8535	0.995354	0.8096	0.890234	0.778454	0.598987	0.557263	1.19425	0.922679	1.09128	1.01208	0.911153	0.758816	-0.376959	-0.309484	-0.334352	-0.531296	-0.606997	-0.573878	-0.465545	-0.448288	-0.455141	-0.470012	-0.381978	-0.435424
23468	0.04105	0.537831	0.203122	0.572663	0.601519	0.555024	-0.00407987	0.331744	0.155843	0.108681	0.0267366	0.0648558	1.15765	1.233	1.23227	0.805074	0.881438	0.89567	-0.0259894	-0.170579	-0.0414268	-0.0912512	-0.192943	-0.0970445
23466	1.17609	1.05089	1.15689	0.8014	0.843586	0.822834	0.966827	0.792375	0.948963	0.861016	0.832948	0.898325	1.28573	1.24058	1.15146	0.783484	0.789153	0.703854	0.63447	0.613914	0.626454	0.193283	0.233084	0.247931
23492	1.06693	0.484535	0.94452	0.487587	0.492604	0.448712	1.45951	1.0508	1.45639	0.91065	0.984577	0.948517	-0.0899796	-0.166608	-0.190873	0.293896	0.195752	0.0831047	-0.285699	-0.266375	-0.27926	-0.239942	-0.442547	-0.168549
25776	0.225963	0.158612	0.241635	0.0880354	0.111706	-0.00845066	0.410224	0.30507	0.215298	0.143277	0.122086	-0.0353061	0.596777	0.508617	0.401664	0.826198	0.721006	0.644922	-0.105058	-0.0735158	0.110383	0.265191	0.128133	0.158991
54862	0.0732635	-0.153993	0.0126491	-0.216468	-0.220656	-0.302333	-0.0444376	-0.322607	-0.0482641	-0.0551657	-0.152961	-0.17887	-0.162038	-0.183748	-0.250748	-0.0547943	-0.0206586	-0.139452	-0.618592	-0.545792	-0.453875	-0.697435	-0.492516	-0.528809
200014	0.527245	0.142523	0.351023	0.0552374	0.126612	0.174712	0.435346	0.124267	0.33176	0.2175	0.195724	0.293024	-0.131742	-0.280682	-0.236917	-0.414219	-0.194715	-0.288272	0.217924	0.316878	0.232193	0.0878524	0.121697	0.118223
57545	-1.07564	-1.04584	-1.01186	-0.853415	-1.03337	-2.02256	-1.01405	-1.233	-1.02435	-0.841279	-0.975811	-1.3514	0.935549	0.894462	0.860968	0.544279	0.629696	0.617169	-0.750917	-0.851541	-0.769619	-0.747242	-0.81179	-0.788653
55749	0.734722	0.925848	1.04206	0.874468	1.02911	1.0406	0.858552	0.973396	1.07354	0.988545	1.10263	1.01511	0.708993	0.87596	0.895722	0.159393	0.410275	0.331774	1.66802	1.73488	1.73402	1.50816	1.56234	1.61234
92922	0.516298	0.475647	0.559938	0.404414	0.292286	0.383173	0.526908	0.485467	0.489845	0.511312	0.255879	0.329701	0.116306	0.167734	-0.039988	0.335628	0.400168	0.252572	-0.965245	-0.877528	-0.865887	-0.782353	-0.82075	-0.894221
203260	1.01425	0.769721	0.894428	0.667715	0.794012	0.747977	1.19578	1.06975	1.12058	1.09395	1.11734	1.14901	1.13062	0.964445	0.875984	1.56278	1.4258	1.38211	1.07016	1.01405	0.770348	1.30871	1.04522	1.00621
153733	-0.447945	-0.88897	-0.386515	-1.0636	-0.668502	-0.71461	-0.390595	-0.499034	-0.153343	-0.602561	-0.655491	-0.601096	-0.952777	-0.783651	-0.696391	-1.32372	-1.25598	-1.0718	0.470502	0.5513	0.52343	0.4773	0.407368	0.546571
29070	-1.19556	-1.58716	-2.82515	-1.43667	-1.48049	-2.61081	-2.87396	-2.19463	-1.25113	-1.5748	-2.14717	-2.20889	0.0810401	-0.0227045	0.14791	-0.178532	-0.486046	-0.219058	-0.91045	-0.83575	-0.864606	-0.853286	-0.841432	-0.888358
93233	-1.68648	-1.43544	-2.4931	-1.21637	-1.22959	-1.22676	-1.60109	-1.98961	-1.23665	-0.940179	-0.953952	-0.800968	-0.208627	-0.196741	-0.376037	0.0520545	-0.0476373	-0.0127712	-0.170192	-0.377753	-0.459161	-0.375676	-0.310546	-0.336687
84317	1.39605	1.14689	1.2249	1.09181	1.12768	1.03295	1.35789	1.19768	1.29041	1.146	1.13731	1.01978	0.0813924	0.11293	0.0950359	-0.372267	-0.140873	-0.0716708	1.64141	1.68857	1.71784	1.73233	1.80448	1.80599
150275	0.483456	0.407731	0.383945	0.535631	0.436997	0.413366	0.284331	0.460548	0.459474	0.389525	0.512364	0.479326	1.16273	1.29203	1.28541	0.659648	0.861472	0.891743	0.150497	0.0509005	0.0274133	-0.0352069	0.0391958	0.0279408
151903	1.32733	1.46413	1.38349	1.48174	1.3523	1.39096	1.1552	1.37629	1.26496	1.46083	1.34629	1.33387	0.953696	0.876679	0.872603	1.0633	1.12195	1.1532	0.0966714	0.125152	0.154499	0.123258	0.0400861	0.157237
79635	-1.07819	-1.08509	-0.8455	-1.02435	-1.58892	-1.17261	-1.03602	-0.820032	-1.27809	-1.49795	-0.895682	-1.5453	-1.49765	-1.49777	-1.35148	-1.65328	-1.60152	-1.45347	-0.920986	-0.730395	-0.845871	-0.821484	-0.851496	-0.849933
160857	-2.0045	-1.94582	-1.35907	-1.212	-1.47582	-1.17034	-1.09289	-1.39829	-1.05285	-1.15184	-1.76731	-1.35864	-1.58447	-1.45275	-1.09495	-1.92166	-1.61049	-1.59396	-0.824527	-0.760955	-0.757201	-0.875443	-0.696975	-0.86847
115098	0.227913	0.312938	0.386229	-0.223616	0.162988	0.254643	-0.0227437	0.200275	0.106515	0.201339	0.0335622	0.16068	0.407326	0.159497	0.326541	0.599773	0.521575	0.530324	0.0463416	0.0630693	0.0397074	-0.129758	0.0996775	-0.241597
202243	-0.915936	-0.468102	-0.74627	-0.63726	-0.41048	-0.312805	-0.405318	-0.508694	-0.681419	-1.02661	-0.739292	-0.549742	0.212383	0.372563	0.292673	-0.158836	0.0192157	0.105311	-0.60583	-0.611781	-0.537219	-0.609817	-0.612432	-0.518666
90693	0.362408	0.320319	0.387736	0.143276	0.259813	0.313065	0.107684	0.255104	0.274248	0.452723	0.467929	0.444909	0.129872	0.0699885	0.266457	-0.109277	-0.23838	-0.0748396	0.194364	0.194832	0.208498	0.030494	0.0581894	0.15861
133957	0.459419	0.12781	0.181526	0.29594	0.322003	0.303333	0.522592	0.325399	0.209841	0.292596	0.474098	0.472764	0.708147	0.49023	0.512705	0.903677	0.818378	0.810243	0.97366	1.07386	1.05161	1.26796	1.02152	1.08407
81576	0.836955	0.717112	0.856289	0.639419	0.554412	0.560642	0.938495	0.863818	0.785088	0.709318	0.712671	0.871646	0.191246	0.337636	0.123557	0.44906	0.437716	0.429388	0.179553	0.0982483	0.146325	0.28186	0.227084	0.334244
79879	0.739677	0.744171	0.59446	0.850678	0.679745	0.715021	0.825896	0.895894	0.694371	0.662501	0.56689	0.561445	0.0739825	0.162119	0.092755	0.272418	0.061318	-0.0380265	-0.716413	-0.671973	-0.700176	-0.638272	-0.743113	-0.726575
64753	-0.307253	-0.743442	-0.335784	-0.236069	-0.420849	-0.453636	-0.542998	-0.816509	-0.954688	-0.404513	-0.36068	-0.363824	-0.226621	-0.254485	-0.289815	0.115549	0.0243852	0.0890835	-0.807515	-0.795687	-0.73784	-0.654833	-0.830937	-0.723881
339230	0.584375	0.532404	0.542285	0.643835	0.489211	0.658064	0.417943	0.436236	0.447254	0.463	0.417791	0.587529	0.588227	0.692362	0.532155	0.324328	0.553904	0.501024	0.521596	0.504952	0.740374	0.183763	0.229433	0.362214
165055	-1.15708	-0.383173	-0.47029	-0.304517	-0.407942	-0.487988	-0.802586	-0.722485	-0.614352	-0.61113	-0.544745	-0.294892	-0.766129	-0.769021	-0.598116	-0.914225	-0.855398	-1.10969	-0.676085	-0.723028	-0.78364	-0.941542	-0.603347	-0.817793
64770	0.830543	1.2044	0.992139	1.19833	1.26074	1.26827	0.785456	1.02702	0.955611	0.825161	0.991427	1.01136	0.0578082	0.0660307	0.107653	-0.205847	-0.165273	-0.166928	-0.654335	-0.739334	-0.619876	-0.595126	-0.651631	-0.53422
285025	-1.98786	-2.04816	-1.47175	-2.08328	-2.27587	-2.37632	-2.26408	-1.89819	-1.35069	-1.8325	-1.43999	-1.69257	-1.84626	-1.824	-1.82499	-2.02808	-2.02179	-2.05776	-0.733273	-0.77963	-0.73362	-0.75607	-0.832818	-0.749729
84865	0.19408	-0.0944228	-0.0367321	0.0162254	0.0195603	-0.0696254	0.348324	0.0579987	0.201043	-0.0217654	0.182206	0.0820417	-1.16318	-1.06459	-1.02563	-1.11215	-0.876065	-1.09278	-0.670661	-0.52469	-0.553268	-0.638269	-0.48003	-0.58441
9720	-1.81968	-1.47899	-1.48033	-1.4149	-1.74337	-1.45357	-1.18658	-1.95355	-1.28212	-0.931632	-1.66815	-1.14821	-1.52666	-1.43663	-1.41326	-1.65214	-1.53428	-1.53217	-0.845028	-0.901244	-0.899611	-0.926676	-0.778898	-0.898702
57639	0.139343	0.441403	0.479603	0.115481	0.112084	0.148423	0.0642257	0.400737	0.557154	0.310699	0.387319	0.308642	-0.442367	-0.463317	-0.539652	-0.433334	-0.395204	-0.451851	-0.492074	-0.508235	-0.138944	-0.321106	-0.408657	-0.139049
130940	-1.46891	-1.82498	-2.5347	-1.90432	-1.77852	-1.2109	-2.06547	-1.37774	-1.49898	-1.25053	-1.92979	-1.88557	-1.02908	-1.00423	-0.857719	-1.16479	-0.91811	-1.03566	-0.90193	-0.880486	-0.861662	-0.935491	-0.896395	-0.948139
91050	-0.804678	-0.668548	-1.07848	-0.957622	-0.986195	-0.720342	-1.24853	-1.22482	-0.835599	-1.78813	-2.1156	-0.783714	-0.231425	-0.258046	-0.356294	-0.188873	-0.071471	-0.117923	-0.60693	-0.617559	-0.655162	-0.72185	-0.542142	-0.754906
80071	-0.495436	0.207818	0.116894	0.491004	0.573118	0.506888	-0.517358	-0.0780514	-0.00854614	0.10526	-0.031591	-0.182635	-0.997774	-0.89516	-0.851137	-1.23937	-1.06339	-1.15286	-0.808507	-0.679713	-0.80219	-0.65968	-0.690628	-0.736636
284992	-1.11929	-0.822816	-1.00526	-0.614728	-0.142139	-0.0701128	-1.73847	-1.15456	-1.1621	-0.726792	-1.02415	-0.708926	-0.771924	-0.646262	-0.657569	-0.736983	-0.78157	-0.755376	-0.920339	-0.904525	-0.947418	-0.919682	-0.944479	-0.894789
100129792	0.466411	0.387425	0.715402	0.35383	0.552686	0.358077	0.462094	0.303606	0.650809	0.395953	0.694329	0.356941	-0.144344	-0.0397788	-0.127228	-0.21232	-0.137798	-0.00747273	-0.970644	-0.932733	-0.965252	-0.941809	-0.858747	-0.96751
147872	-0.699154	-0.839746	-0.622727	-0.825739	-0.84123	-0.968503	-0.641784	-1.09786	-0.825133	-1.05152	-1.13982	-0.861109	-1.51223	-1.51282	-1.37909	-1.22192	-1.42521	-1.31914	-0.857339	-0.724089	-0.842648	-0.701328	-0.66123	-0.914844
550631	-0.619498	-1.05302	-1.11093	-0.929159	-1.14103	-1.09459	-1.0138	-1.34047	-1.13344	-1.00341	-1.20153	-1.10927	-0.20185	-0.215978	-0.415033	-0.0276891	-0.144479	-0.306583	-0.577835	-0.734295	-0.709779	-0.56569	-0.536435	-0.750012
149483	-0.43893	-0.567567	-0.504724	-0.537452	-0.634067	-0.958287	-0.348652	-0.64613	-0.29698	-0.578818	-0.707932	-0.627212	-0.293547	-0.18636	-0.268031	-0.061051	0.0343811	0.0746916	-0.825556	-0.834554	-0.747937	-0.664767	-0.862404	-0.802678
343099	-0.783976	-0.0614233	-0.27886	-0.465517	0.0234774	0.149985	-0.745776	-0.313853	-0.261768	-0.445163	-0.291105	-0.663973	-0.0343555	0.029673	0.0468227	-0.216478	-0.300375	-0.277378	-0.742139	-0.703199	-0.727225	-0.815998	-0.888359	-0.785773
28952	0.461726	0.449809	0.477974	0.374799	0.448978	0.44404	0.541385	0.635279	0.555542	0.457313	0.512661	0.556094	0.492305	0.526305	0.399911	0.562012	0.593523	0.485135	0.24572	0.156111	0.342592	0.268028	0.1407	0.141607
55246	0.450171	0.290743	0.462178	0.542757	0.37395	0.435574	0.32089	0.280314	0.436366	0.376232	0.374716	0.4503	0.853291	0.889113	0.919171	0.881263	0.820378	0.871756	0.314468	0.343228	0.382187	0.371268	0.340598	0.315416
25901	1.07222	0.76637	0.974571	0.929957	1.00022	0.943313	1.43166	1.15399	1.26615	1.03204	0.996585	1.08896	0.880524	0.798913	0.871619	0.972418	1.06886	1.09356	1.70782	1.73101	1.76142	1.76857	1.74191	1.78901
79140	-0.0135172	0.128289	-0.203137	0.247385	0.059824	0.298249	-0.192454	0.0541259	-0.358678	0.122286	0.0457329	-0.00572872	0.358151	0.145688	0.0995496	0.358572	0.404251	0.294622	0.730849	0.273673	0.780101	0.419626	0.106993	0.617657
728621	-1.37415	-1.21875	-0.921373	-1.36312	-1.64136	-1.66525	-0.990181	-1.0932	-0.725735	-1.02035	-1.10434	-1.38109	-1.44535	-1.3617	-1.40645	-1.36977	-1.2867	-1.49322	-0.873873	-0.802065	-0.829747	-0.840925	-0.860688	-0.81481
80125	-0.52666	-1.04177	-0.644935	-0.706358	-0.652244	-0.940921	-1.03096	-0.566022	-1.19375	-0.684791	-0.756825	-0.649869	-0.569459	-0.584729	-0.533376	-0.10121	-0.314133	-0.357758	-0.740691	-0.796574	-0.705342	-0.740546	-0.768269	-0.753051
91057	-1.11435	-0.877319	-1.39	-0.602525	0.142859	-0.382553	-0.916097	-1.28802	-0.79326	-0.219845	-0.869475	-0.228238	-0.276933	-0.291885	-0.19924	-0.269446	-0.465773	-0.316312	-0.800523	-0.674938	-0.774897	-0.794804	-0.649572	-0.754692
339834	-0.982143	-0.925108	-0.857227	-2.66989	-0.867668	-1.79063	-0.916952	-1.55637	-1.02549	-1.22933	-0.909421	-1.10331	-0.478745	-0.502236	-0.554894	-0.434893	-0.420243	-0.465611	-0.725996	-0.789761	-0.80852	-0.75367	-0.709942	-0.744101
120935	-1.09225	-1.29789	-1.20398	-0.995805	-1.21855	-2.47341	-2.20969	-0.732115	-1.94374	-1.30623	-1.60772	-1.16446	-0.658993	-0.311795	-1.12579	-1.10994	-0.953159	-0.735837	-0.880479	-0.755248	-0.794834	-0.927661	-0.844082	-0.831461
55036	-0.80216	-1.0401	-0.84971	-1.25416	-0.936834	-0.966109	-0.692122	-0.9984	-0.998833	-1.0337	-1.1579	-1.16952	-0.232438	-0.335415	-0.425785	-0.0444202	-0.0716492	-0.231218	-0.699008	-0.70592	-0.76552	-0.736905	-0.737338	-0.654282
146849	-1.13459	-2.02411	-1.94518	-1.15158	-0.914936	-0.812177	-1.96653	-1.15114	-1.37453	-1.91431	-1.05102	-2.4101	-0.182206	-0.15911	-0.153909	0.0435941	-0.109924	-0.0683894	-0.961868	-0.892119	-0.839159	-0.894346	-0.861009	-0.840674
124808	0.834287	0.907236	0.837565	0.657536	0.807257	0.839972	0.733237	0.66296	0.786214	0.702444	0.71524	0.665081	1.37638	1.35629	1.40058	1.03248	0.904661	1.07255	1.48511	1.59385	1.46254	1.45193	1.53991	1.49053
57003	0.752395	0.793199	0.649011	0.734237	0.876459	0.903901	0.78439	0.863515	0.844341	0.947437	0.923704	0.961419	1.11106	1.05554	1.04039	1.16065	1.05897	1.07083	2.2127	2.23063	2.14847	2.05482	2.14038	1.98789
152137	-0.442151	-0.17653	0.194435	-0.438825	-0.305012	-0.184451	-0.527988	-0.394008	0.0913456	-0.482194	-0.889474	-0.317938	1.1409	1.2722	1.27566	0.680687	0.764488	0.796428	-0.265684	-0.331548	-0.199633	-0.31876	-0.419156	-0.20801
79714	0.330535	0.489069	0.333377	0.635216	0.593426	0.662283	0.211313	0.516447	0.194085	0.451994	0.257353	0.552206	0.708634	0.657321	0.591418	0.55457	0.591916	0.734026	1.02579	0.96622	0.81161	0.770593	0.985908	0.900909
284001	-0.269886	-0.404256	-0.7882	-0.395005	-0.30141	-0.358163	-0.339574	-0.379048	-0.262118	-0.314529	-0.502799	-0.475201	-0.0931077	-0.0635311	-0.216448	0.0792018	0.100356	-0.0956202	-0.344438	-0.364379	-0.481849	-0.397912	-0.382469	-0.38793
131076	0.097742	0.573198	0.325534	0.427672	0.257997	0.602835	0.106688	0.549434	0.321649	0.439529	0.241499	0.552779	0.952312	0.874129	0.885663	0.986326	0.899275	1.13693	-0.0511742	-0.156192	-0.173716	0.0765423	-0.154904	-0.0867197
29080	1.0147	1.16634	1.16627	0.95404	0.960563	1.05322	1.04526	1.06392	1.17469	1.10423	1.02961	1.04762	1.42953	1.38201	1.38561	1.34679	1.26635	1.36895	0.289174	0.174196	0.0529148	0.11287	0.0577489	0.11519
8030	0.00474113	0.351257	0.334919	0.421409	0.340229	0.242411	0.145459	0.313517	0.407146	0.282305	0.265899	0.276301	1.72319	1.8699	1.92487	1.52409	1.4773	1.559	1.19001	1.11765	1.33683	1.21245	1.16091	1.22839
729440	0.0465996	-0.130064	-0.0706407	-0.111561	-0.0397728	-0.150414	-0.116832	-0.167809	0.0403413	-0.425319	-0.185119	-0.122584	-0.213755	-0.231375	-0.293869	0.0416068	0.0395582	-0.152403	-0.558174	-0.421525	-0.680551	-0.598701	-0.652594	-0.585254
84660	-0.481853	-0.692315	-0.606386	-0.640571	-0.512143	-0.705947	-0.346626	-0.417513	-0.428614	-0.522654	-0.619916	-0.416626	-1.71454	-1.67892	-1.72878	-1.39106	-1.58385	-1.67146	-0.659907	-0.775315	-0.802036	-0.74523	-0.858603	-0.823644
85478	0.122962	-0.236733	-0.251637	-0.402578	-0.875227	-0.549085	-0.338871	-0.342919	-0.186405	-0.182099	-0.435846	-0.238251	-0.182868	-0.0610006	-0.257325	-0.612044	-0.281525	-0.373658	-0.866239	-0.661738	-0.793055	-0.826275	-0.736962	-0.752905
285331	-0.257468	-0.352792	-0.103122	-0.162758	-0.343812	-0.171177	-0.161609	-0.466706	-0.236937	-0.247184	-0.281985	-0.418152	-0.909866	-0.872077	-0.860897	-1.22465	-0.942106	-0.994913	-0.0278034	-0.100346	0.126675	0.0248222	-0.0638239	0.122391
26112	1.66283	1.39313	1.49228	1.09489	1.1795	1.11734	1.63039	1.47392	1.65097	1.28517	1.36052	1.3499	-1.0567	-1.02802	-1.02786	-1.05868	-1.07328	-1.1025	0.32852	0.30737	0.426267	0.195376	0.207788	0.287724
79741	-3.18254	-1.47072	-2.63402	-3.11869	-2.3175	-1.18542	-1.76223	-1.91022	-1.84312	-2.11772	-1.45451	-1.51083	-0.675421	-0.594059	-0.59541	-0.702016	-0.671794	-0.716294	-0.897093	-0.867978	-0.936556	-0.902366	-0.815189	-0.867525
64925	-0.174473	-0.128688	-0.393098	-0.289367	-0.373061	-0.337317	-0.0386713	-0.318271	-0.033903	-0.30067	-0.366328	-0.287132	0.232535	0.179762	0.104052	0.787007	0.662799	0.574324	0.489071	0.559009	0.795846	-0.69256	-0.662827	-0.667144
84318	-0.00729019	-0.0420185	-0.029816	0.387541	0.266113	0.387283	-0.0207421	-0.0427445	-0.0886225	0.155876	-0.00146271	0.32617	0.334494	0.32569	0.44258	0.203459	0.215539	0.463607	-0.393548	-0.41505	-0.323084	-0.295744	-0.131475	-0.195561
124093	-0.541869	-1.04233	-0.472251	-0.719167	-1.13681	-1.20344	-0.869467	-0.812551	-0.715077	-0.727348	-0.596822	-0.470237	-0.342695	-0.0695157	-0.316629	-0.0615311	-0.192383	-0.374374	-0.690048	-0.717136	-0.791895	-0.751576	-0.705407	-0.799808
83987	-0.942584	-0.80099	-1.02534	-0.844276	-1.24325	-1.18605	-1.56478	-0.905505	-0.574547	-0.834129	-0.681183	-1.00658	0.320316	0.258727	0.180286	0.34861	0.400546	0.42782	-0.837802	-0.915146	-0.845306	-0.895041	-0.853911	-0.860126
60494	-1.08619	-0.950647	-1.41437	-0.693391	-1.20728	-0.737921	-1.24213	-0.886729	-0.904694	-1.14129	-1.03489	-1.43019	0.86883	0.985658	0.884986	0.36614	0.601449	0.554716	-0.765286	-0.849504	-0.852923	-0.771266	-0.787254	-0.841666
79780	0.162553	0.354084	0.486044	0.521026	0.549998	0.528038	0.125472	0.266049	0.382797	0.352298	0.396435	0.307119	0.0391837	0.099002	0.145326	-0.342769	-0.199156	-0.0378464	-0.0270504	-0.180855	-0.0505541	-0.00995736	-0.070183	0.0357969
338657	1.24118	1.13993	1.1015	1.09983	0.962347	0.952421	1.39596	1.11689	1.15579	1.10893	1.02871	1.03066	0.934437	1.13715	1.03788	0.811964	0.959063	0.88003	0.463186	0.385972	0.431681	0.522992	0.379082	0.440125
11007	0.779229	0.532905	0.871339	0.664817	0.843641	1.00086	0.501598	0.444772	0.643554	0.745464	0.973034	0.98737	-0.202641	-0.217731	-0.319961	-0.0713402	-0.144744	-0.187958	0.491853	0.632451	0.612246	0.418651	0.55661	0.464437
317762	-0.426452	-0.800578	-0.504902	0.392404	0.330708	0.333006	-0.348852	-0.72382	-0.293822	-0.393282	-0.22871	-0.0640208	0.892923	0.888567	0.764054	1.13456	1.20253	1.16571	-0.0610208	-0.0800828	0.196644	0.0425885	-0.0529545	0.336664
79080	0.430363	0.558932	0.360234	0.383213	0.232383	0.393647	0.245529	0.245286	0.0685925	0.355898	0.301399	0.428106	0.866332	1.00226	0.804879	0.590685	0.446009	0.69645	0.165784	0.181885	0.0446631	-0.0264512	0.134731	-0.00181623
55704	-1.31711	-0.71341	-0.658671	-0.640774	-0.286392	-0.468317	-1.61733	-1.08804	-1.12958	-1.0131	-1.07041	-1.49977	0.0293671	0.164436	0.145687	-0.153511	-0.170465	-0.122745	1.40114	1.43956	1.4434	1.42636	1.50484	1.55191
283234	1.17778	0.910471	1.23156	0.744936	0.808236	0.793269	1.10044	1.03791	1.06826	0.998521	1.02199	1.01286	0.360528	0.328214	0.397134	0.809715	0.718719	0.594325	0.784198	0.16963	0.567551	0.518599	0.15056	0.457378
440193	1.15622	0.952197	1.12487	0.823983	0.818154	0.712286	1.40402	1.2392	1.44097	1.21489	1.21116	1.03103	-0.617106	-0.632137	-0.653418	-0.529523	-0.459929	-0.631088	-0.752286	-0.807096	-0.819285	-0.811993	-0.771923	-0.717575
220388	-1.7571	-3.14612	-2.0459	-1.71971	-0.955336	-2.36339	-1.40306	-1.58274	-1.47008	-1.12756	-1.74781	-2.05094	-1.51044	-1.48648	-1.1678	-1.70837	-1.61049	-1.74355	-0.880815	-0.856622	-0.965723	-0.756124	-0.91497	-0.940234
26093	0.047396	-0.204345	-0.139977	-0.208009	-0.137937	-0.208514	0.101293	-0.109603	-0.00399746	-0.112483	-0.119664	-0.0437446	0.146592	0.163747	0.141099	0.612762	0.390795	0.326237	-0.271505	-0.300314	-0.270875	-0.135751	-0.12617	-0.164937
60492	0.158525	0.31259	0.390476	0.19729	0.277988	0.138811	0.304539	0.179297	0.44204	0.376936	0.327226	0.311362	0.112728	0.0542692	0.128449	0.0877872	-0.0261278	0.00621723	0.774836	0.766265	0.705836	0.718058	0.701552	0.656262
55297	0.347308	0.326702	0.536321	-0.0752163	0.276686	0.278244	0.332423	0.286938	0.428317	0.239268	0.436138	0.368073	-0.255511	-0.236334	-0.158776	-0.587208	-0.611952	-0.403856	0.680917	0.561746	0.537284	0.562047	0.54491	0.461735
80212	1.38143	1.21426	1.36492	1.16161	1.03824	0.944282	1.38292	1.13612	1.38366	1.30196	1.18756	1.14219	1.38181	1.44313	1.30931	1.61693	1.72923	1.63265	2.25392	2.21134	2.14958	2.2322	2.21599	2.16656
54520	0.395446	0.409564	0.257412	0.262702	0.338796	0.322499	0.630691	0.499101	0.450855	0.370317	0.368241	0.364964	0.411609	0.420008	0.434848	0.351954	0.489868	0.458894	0.828478	0.906284	0.847776	0.648799	0.721646	0.785863
257236	-0.657891	-1.04601	-0.902945	-0.576553	-0.721405	-0.612837	-0.64682	-0.922698	-0.751756	-0.818451	-0.831746	-0.737991	-0.854486	-0.777992	-0.844906	-0.769444	-0.888976	-0.959889	-0.515724	-0.486922	-0.653705	-0.429206	-0.427142	-0.370941
90324	0.357759	0.291803	0.317919	0.202268	0.0951691	0.128222	0.256055	0.240903	0.210251	0.1908	0.021584	0.0928988	0.455193	0.257066	0.249353	0.423564	0.558474	0.443121	0.130135	0.0759474	0.198042	0.0378539	-0.113354	-0.0143
54535	0.199298	0.0322242	0.134157	0.279703	0.268602	0.230491	0.369766	0.266693	0.335715	0.164859	0.180313	0.249613	-0.40662	-0.362458	-0.51658	-0.403823	-0.241758	-0.412579	-0.517513	-0.551841	-0.50934	-0.463599	-0.474317	-0.446351
887	-1.02112	-1.61357	-0.702591	-1.49492	-1.05544	-0.949393	-1.79435	-1.10197	-0.868033	-0.644851	-1.17107	-1.64225	-0.855773	-0.860999	-0.927511	-0.611472	-0.749146	-0.7161	-0.890888	-0.906649	-0.890591	-0.941926	-0.88958	-0.888397
6346	-0.137862	-2.01298	-0.698502	-0.80206	-0.864952	-0.28768	-1.22186	-2.51247	-1.74972	-2.23881	-2.49761	-1.0265	-0.720995	-0.757381	-0.76728	-0.576512	-0.502485	-0.651161	-0.875482	-0.801007	-0.807347	-0.820862	-0.851849	-0.804996
6362	-0.84039	-0.832786	-0.972212	-1.12531	-0.73054	-0.875902	-0.731605	-0.902349	-0.984475	-1.33045	-0.716819	-0.970829	-1.05716	-1.10039	-1.05638	-1.18984	-1.05617	-1.00428	1.4463	2.1053	0.942415	1.42478	1.96026	0.904285
56477	0.288746	0.346432	0.128153	0.204199	0.284115	0.257775	0.483479	0.519126	0.397263	0.24175	0.393794	0.356557	-0.526578	-0.408491	-0.504481	0.200146	0.315814	0.544858	-0.599358	-0.69242	-0.621516	-0.17316	-0.525078	-0.310574
6352	2.62979	2.52223	2.76559	2.2637	2.43524	2.26753	2.79941	2.68266	2.87237	2.34361	2.48369	2.31693	-0.91086	-0.832041	-0.810694	-0.523621	-0.810326	-0.892081	0.233495	0.781276	0.249286	0.170035	0.695872	0.286172
6354	-1.53905	-2.87364	-2.29849	-1.50117	-1.14837	-1.34184	-1.05424	-1.32561	-3.20562	-1.25754	-1.54386	-2.00015	-0.948835	-1.08757	-1.17597	-0.65016	-0.954842	-0.872979	-0.531528	-0.368035	-0.660458	-0.502316	-0.444449	-0.509879
83605	1.15839	0.968784	1.05183	1.07724	1.24964	1.24282	1.38258	1.25707	1.1691	1.46567	1.41083	1.45465	0.319545	0.10754	0.305728	0.742149	0.719853	0.539252	0.00895763	-0.0944729	-0.0749725	-0.031532	-0.0508533	-0.0544768
8900	-1.06363	-0.836025	-0.628749	-1.23404	-1.16832	-1.97847	-0.740612	-0.681104	-0.799176	-1.38182	-1.03343	-1.1324	0.109673	-0.0130382	-0.0418781	0.440038	0.259402	0.230938	1.21257	1.23008	1.08826	1.3973	1.32451	1.08093
890	-0.473132	0.031106	-0.145211	1.38043	1.39393	1.3611	-1.22628	-0.598018	-0.193017	0.515925	0.367102	0.51931	1.04462	1.24714	1.36772	0.586041	0.528415	0.547706	-0.854351	-0.75897	-0.879928	-0.923661	-0.852557	-0.839401
891	-0.49707	-0.205156	-0.34979	1.20948	1.11857	1.20819	-0.468581	-0.380835	-0.64098	0.0490153	0.103549	0.174719	0.63253	0.866501	1.03725	0.199978	-0.163582	-0.0751522	0.0655873	-0.467906	-0.215066	0.153713	-0.29256	-0.0318654
57820	0.75895	0.890352	0.84373	1.06551	1.06184	1.08918	0.958266	1.11343	1.03798	0.962046	0.948549	1.05371	1.54503	1.4354	1.50856	1.43306	1.32561	1.55123	0.128172	0.169807	0.0495888	0.120052	0.0353736	0.0581128
9133	-0.525308	-0.66178	-0.438724	0.507795	0.336127	0.391842	-0.624155	-0.900584	-0.620813	-0.0926506	-0.250826	-0.044086	0.226534	0.257845	0.25055	0.290123	0.28295	0.291868	-0.158698	-0.215522	-0.310911	-0.130633	-0.32195	-0.0709556
85417	-0.736948	-0.200135	-0.231841	-0.121011	-0.414154	-0.398375	-0.996715	-0.375914	-0.630795	-0.279489	-0.293491	-0.418598	-1.33195	-1.37612	-1.56445	-1.70724	-1.48492	-1.56537	-0.749464	-0.809337	-0.784261	-0.792641	-0.823806	-0.812118
892	0.341668	0.771505	0.756265	0.415592	0.77007	0.605944	0.400026	0.76252	0.710112	0.57983	0.960642	0.60546	0.551981	0.670039	0.695503	0.304986	0.435804	0.357016	0.560143	0.54922	0.415698	0.422422	0.499769	0.364356
595	-1.53102	-1.18793	-0.668013	-0.944908	-1.05141	-1.02984	-1.09118	-1.30556	-0.744828	-0.77776	-1.21763	-1.1683	0.873686	0.927932	1.10077	0.734575	0.885669	0.824077	-0.120774	-0.274323	-0.485236	-0.442556	-0.233513	-0.653755
894	0.931055	1.35187	1.21135	0.908859	1.04278	1.03869	0.554654	1.01815	0.912226	0.72958	0.921496	0.76509	0.514538	0.59677	0.506756	0.556989	0.595206	0.517061	1.80015	1.78796	2.04332	1.29553	1.24215	1.23958
896	1.14241	0.97508	1.19493	0.819848	0.961786	0.851342	1.17132	1.15976	1.26118	0.984082	1.1557	1.0508	0.078497	0.0872345	0.0767596	0.109006	-0.035539	-0.140524	0.355975	0.446131	0.42071	0.296057	0.313826	0.264696
23582	1.79265	1.64716	1.70493	1.67433	1.59585	1.61626	1.80377	1.69881	1.76561	1.74752	1.74581	1.7746	1.6469	1.38501	1.51265	1.62254	1.4888	1.61806	0.716261	0.747593	0.800115	0.864062	0.767493	0.86263
898	-0.620848	-0.0664357	-0.220663	0.743759	0.587991	0.666683	-0.506751	-0.516339	-0.890025	0.228091	-0.0417598	0.135131	0.164951	0.0868901	0.0960346	0.270346	0.167668	0.279526	-0.0402686	-0.0428409	-0.121992	-0.186341	-0.326374	-0.202187
9134	-0.668436	0.276213	-0.310992	0.899607	1.05109	1.0344	-0.983447	-0.444259	-0.484899	0.355302	0.271858	0.444726	-0.629935	-0.331088	0.0528566	-1.10598	-1.12248	-1.48774	-0.799731	-0.856237	-0.861793	-0.796917	-0.94154	-0.931828
899	-0.570208	-0.559362	-0.518458	0.513603	0.434446	0.495314	-1.49329	-0.499333	-0.610426	-0.138493	-0.215836	-0.0889812	0.620901	0.704002	0.513761	0.557454	0.606567	0.452635	-0.522982	-0.609023	-0.57386	-0.626325	-0.572525	-0.54577
900	1.26634	1.46687	1.35683	1.60477	1.73469	1.6292	1.9813	1.91811	1.90992	1.5556	1.66301	1.66004	2.19686	2.29501	2.38877	2.20496	2.1314	2.222	0.609314	0.458078	0.495861	0.706112	0.647629	0.589286
901	0.432992	0.489559	0.15962	0.678985	0.756363	0.579713	1.16601	1.49351	1.25451	1.00458	1.15125	1.05656	0.0885331	0.141676	0.289464	0.46024	0.463469	0.651781	0.704654	0.535133	0.752239	0.752986	0.686277	0.877476
902	1.21237	1.1262	1.03557	1.14201	1.22787	1.24493	1.21898	1.04276	1.01591	1.06281	0.962392	1.01695	2.12109	2.26065	2.20886	1.72077	1.78887	1.84605	2.55468	2.59918	2.53619	2.5421	2.55009	2.52182
10983	1.46428	1.28095	1.2605	1.28786	1.20456	1.15388	1.73988	1.61044	1.65043	1.34751	1.19307	1.25013	2.00371	2.0592	2.01718	2.09784	2.1061	2.11296	2.93212	2.92609	2.9884	2.97776	2.83435	2.90518
54619	-0.0535596	-0.297763	0.0352909	-0.277567	-0.211735	-0.0573824	-0.241243	-0.423632	-0.471013	-0.272389	-0.140589	-0.175499	0.0278396	0.0586007	-0.0116912	-0.138175	0.00208633	-0.0380934	-0.580722	-0.575522	-0.578775	-0.639114	-0.61828	-0.617937
79616	0.168227	0.117399	-0.280735	-0.110457	0.146984	0.0781556	-0.0855482	0.319334	-0.112495	0.242539	0.196545	0.167521	0.561739	0.535924	0.462225	1.00941	0.853754	0.78874	-0.728398	-0.728668	-0.83661	-0.80135	-0.729625	-0.831459
8812	1.5319	1.50267	1.53111	1.56486	1.40267	1.3906	1.53624	1.58068	1.58638	1.57041	1.43632	1.25492	2.06995	2.08046	1.99847	2.08668	2.12645	2.12529	1.80414	1.8352	1.82706	1.77396	1.67875	1.71531
57018	-0.0129983	0.488148	0.37871	0.3361	0.446479	0.366213	-0.135421	0.156797	0.442547	0.498897	0.290248	0.372777	0.335862	0.300668	0.465005	0.192537	0.205538	0.225116	0.944842	0.948368	0.939739	0.899273	0.845636	0.945395
81669	0.695079	0.511046	0.614591	0.474783	0.458227	0.44389	0.873398	0.709098	0.791327	0.706193	0.784445	0.790279	0.899159	0.74865	0.689931	1.08485	1.21081	1.15887	0.548107	0.472023	0.540659	0.434893	0.399832	0.533706
904	0.676431	0.867416	0.81679	0.440335	0.519869	0.612545	0.71312	0.793486	0.742718	0.705894	0.696936	0.467429	0.847338	0.922668	0.858278	0.438675	0.619331	0.587535	-0.346762	-0.352347	-0.354946	-0.425922	-0.419148	-0.432083
905	0.210941	0.320228	0.282471	0.0567329	0.316719	0.252925	0.248353	0.3098	0.307026	0.14863	0.303973	0.419796	-0.270924	-0.141947	-0.0268815	-0.369959	-0.475594	-0.395608	-0.657162	-0.755603	-0.610106	-0.662133	-0.567096	-0.567581
219771	1.03307	0.934502	0.87257	0.788881	0.835141	0.813361	0.987365	1.01109	0.898634	0.82034	0.991435	0.931106	0.800289	0.808334	0.792629	1.00518	0.941677	0.926957	1.1216	1.11655	1.09829	1.15758	1.10455	1.23958
151195	0.119992	0.20184	0.176862	-0.115178	-0.0547529	0.0607182	-0.138125	0.0871885	-0.0374284	-0.151879	-0.0788611	0.0241479	0.602296	0.799717	0.839906	-0.117128	-0.0423023	-0.00698793	1.70992	1.49073	1.64364	1.65588	1.54767	1.62594
9236	0.477396	0.30869	0.156852	0.0155427	0.210299	-0.0576845	0.510261	0.289974	0.325515	0.0263968	0.316269	0.131636	0.191303	0.23259	0.378158	-0.0588278	-0.0683626	-0.0212997	0.0950626	0.152952	0.0593788	0.168523	0.19218	0.19337
1230	0.825403	1.10306	0.68243	1.24082	1.11863	1.37762	0.323456	0.725266	0.372866	1.03329	0.825364	1.19781	-1.22066	-1.32429	-1.39256	-1.1662	-1.30156	-1.18858	1.70499	2.03414	2.0056	1.78864	2.07777	2.10293
2826	-1.14261	-1.35974	-1.1694	-1.11054	-1.18888	-1.35611	-1.60979	-2.13894	-1.37043	-1.40457	-2.44575	-1.24614	-0.847134	-0.734616	-0.680986	-0.235418	-0.349591	-0.637811	-0.733942	-0.736725	-0.700333	-0.807378	-0.756709	-0.64334
729230	-0.655655	-0.718507	-0.328597	-0.744606	-0.822213	-0.501621	-1.67838	-1.03655	-0.700446	-0.650029	-0.886038	-0.763587	-1.10453	-1.20608	-1.13946	-1.17532	-1.04457	-1.05706	-0.472812	-0.520913	-0.786907	-0.657528	-0.599457	-0.761249
1232	0.335533	0.271675	-0.00568354	-1.44944	-0.779573	-2.21144	0.00729715	-0.144092	-0.0529603	-1.79801	-0.663034	-0.635352	-1.00302	-1.03286	-1.17765	-1.18749	-1.13743	-1.05431	-0.378473	-0.545407	-0.439353	-0.289667	-0.579154	-0.3501
1234	0.83376	0.76411	1.10637	0.753785	0.966123	1.12927	0.241881	0.602769	0.578168	0.487724	0.327979	0.661912	-1.34171	-1.25142	-1.3129	-1.11291	-1.41667	-1.40545	0.760647	0.724539	0.716458	1.01952	1.09924	0.988585
1235	-0.11984	-0.243597	0.130241	0.394771	0.299766	0.449264	-1.22637	-0.73699	-0.642149	0.000783069	-0.0578042	0.0701397	-1.40603	-1.27579	-1.39467	-1.20423	-1.2244	-1.22333	-0.647023	-0.816412	-0.7629	-0.792805	-0.800381	-0.755883
1236	-0.266511	-0.122884	-0.173517	-0.997381	-0.84983	-0.541593	-0.272804	0.110832	0.205779	-0.0605193	-0.210047	0.153486	-0.651006	-0.501078	-0.781774	-0.75198	-0.533548	-0.524301	2.08338	1.70533	2.27485	2.3351	1.71494	2.12791
10803	-1.20537	-1.32643	-0.934536	-1.07074	-1.40175	-1.00909	-1.00357	-1.37103	-1.28304	-1.13251	-1.04253	-1.84398	-1.46737	-1.38354	-1.40035	-1.18747	-1.28721	-1.23426	-0.857952	-0.777062	-0.704934	-0.568114	-0.648446	-0.779723
9034	-0.466486	-0.152689	-0.596785	-0.244609	-0.576035	-0.254132	-0.854156	-0.231813	-0.717995	-0.518601	-0.835973	-0.933517	-0.391573	-0.358927	-0.385996	-0.112542	-0.493271	-0.322992	1.59118	1.80479	1.6917	1.70223	1.97336	1.78524
9973	0.808516	0.644644	0.507216	0.580644	0.454346	0.55007	0.918059	0.708538	0.707775	0.564448	0.539555	0.702727	0.493909	0.470178	0.314294	0.674718	0.805439	0.688007	0.988266	0.925209	0.975939	1.10233	0.909667	1.08326
10576	1.58223	1.77686	1.46565	1.79917	1.80722	1.81989	1.25234	1.47266	1.05605	1.66701	1.71057	1.75517	2.68587	2.68134	2.65912	2.56023	2.55707	2.55745	2.04472	2.08555	1.95427	1.95402	2.21278	1.97346
10575	0.598705	0.749383	0.768678	0.528613	0.591143	0.752515	0.57672	0.512108	-0.0170255	0.673144	0.59283	0.719624	1.86129	1.82205	1.94695	1.80718	1.69922	1.71586	2.44974	2.52317	2.50002	2.50144	2.61498	2.57982
22948	0.746376	1.03081	0.853008	1.06082	0.936566	1.00863	0.358704	0.555413	0.378499	0.872822	0.825199	0.899514	1.42774	1.45225	1.46976	1.23998	1.2209	1.39144	1.23967	1.35936	1.29092	1.18039	1.42967	1.26392
908	1.44	1.53839	1.42892	1.4839	1.46937	1.48602	1.01973	1.1865	0.970541	1.33315	1.31831	1.35784	2.23443	2.2317	2.25986	2.15093	1.97868	2.03243	1.90328	1.86101	1.77942	1.72794	1.8859	1.85377
10693	-0.427263	-0.431044	-0.535261	-0.367947	-0.316545	-0.488548	-0.487924	-0.757212	-0.590412	-0.160438	-0.460646	-0.472625	-0.109904	-0.0792708	-0.123728	-0.257395	-0.324747	-0.0517017	0.0907945	-0.0096719	-0.281784	-0.0795632	-0.00262525	-0.154904
10574	1.45696	1.62393	1.47131	1.63499	1.52566	1.55165	1.32256	1.38658	1.2709	1.45797	1.46448	1.52293	2.10416	2.12137	2.14148	2.1565	2.21126	2.20502	2.27758	2.36056	2.25715	2.18637	2.31402	2.30049
10694	0.335646	0.537016	0.583008	0.52808	0.460237	0.361613	0.539541	0.506124	0.644213	0.224461	0.584503	0.598725	0.693786	0.840202	0.848441	0.785039	0.578136	0.559486	1.95271	2.04196	1.91289	1.93623	2.05793	1.96626
135228	-0.858285	-0.834774	-0.942375	-0.632285	-0.394828	-0.708231	-0.499091	-0.456875	-1.00879	-0.373859	-0.394603	-0.312311	0.894397	0.89004	0.977814	0.850459	0.808584	0.882179	0.845505	0.930342	0.958411	0.961736	1.09015	1.10093
929	-0.855921	-2.46095	-2.49468	-0.863096	-1.08054	-2.04671	-1.01424	-1.71427	-2.11684	-1.05081	-1.31073	-0.99744	-0.196278	-0.274492	-0.294519	-0.0927461	-0.169525	-0.295536	-0.851924	-0.900073	-0.907108	-0.918744	-0.876512	-0.870605
977	0.437364	0.31166	0.0801278	0.680167	0.501121	0.574767	0.321857	0.436724	0.0180623	0.553717	0.347781	0.577025	1.95964	1.9718	1.92725	2.18732	2.1642	2.12971	1.6277	1.7229	1.2691	1.5363	1.59341	1.11618
11126	1.69608	1.71643	0.901829	1.19229	1.50134	1.60536	1.7218	1.84697	0.897223	1.06006	1.63167	1.52796	-0.623863	-0.488367	-0.603717	-1.01846	-0.694148	-0.782323	-0.756664	-0.73525	-0.831369	-0.755745	-0.718849	-0.74107
283316	-1.80789	-0.986396	-1.08352	-1.15075	-0.875389	-1.78416	-1.60821	-1.12121	-0.943496	-0.873284	-1.72329	-1.10651	0.0520204	0.0539517	0.0260253	0.0193299	0.0313034	0.263837	-0.87448	-0.791376	-0.912409	-0.752734	-0.806559	-0.874094
8763	1.58483	1.79364	1.55499	1.72539	1.79133	1.74993	1.64749	1.84548	1.54229	1.80588	1.84045	1.91899	1.53117	1.67543	1.78414	1.26949	1.31125	1.36596	2.14517	2.22822	2.00373	2.16117	2.26939	2.16738
913	-0.874217	-1.20813	-1.09071	-1.15906	-2.04521	-0.824515	-1.63787	-1.2279	-0.894392	-0.67453	-1.26912	-1.23059	-1.35108	-1.43911	-1.40583	-1.22166	-1.23593	-1.16306	1.28429	0.95465	1.13406	1.34568	1.07951	1.26833
914	2.09682	1.92763	2.00923	1.95059	1.42469	1.49987	1.9819	1.70583	1.95758	1.88352	1.26696	1.56457	-1.22654	-1.13603	-1.17706	-1.16466	-0.997016	-1.13879	-0.472542	-0.527518	-0.455295	-0.576469	-0.597265	-0.592431
4345	-1.08732	-1.0398	-0.974552	-0.907541	-1.49496	-1.21051	-1.62552	-1.16904	-1.48092	-0.964537	-1.14594	-1.32282	-0.885116	-0.844433	-0.762145	-0.969141	-1.15567	-1.1496	-0.136423	-0.397242	0.104544	-0.298727	-0.496616	-0.0427194
131450	-0.308176	-0.351675	-0.415761	-0.513814	-0.385572	-0.494033	-0.36058	-0.355868	-0.642377	-0.603427	-0.69767	-0.596004	-1.53128	-1.59893	-1.60409	-1.57547	-1.6847	-1.4925	1.15682	1.01171	0.884973	1.06776	0.950934	0.952183
30835	-0.745685	-0.898011	-0.579572	-0.899526	-1.30978	-1.29939	-0.853609	-0.85564	-1.75159	-1.41122	-0.978725	-1.45344	-0.695299	-0.667013	-0.705382	-0.610924	-0.588001	-0.647488	0.407194	0.535234	0.402825	0.243863	0.464295	0.261599
10666	0.613742	0.665953	0.805333	0.636364	0.640003	0.502006	0.533653	0.681065	0.806257	0.654353	0.701777	0.354474	-1.03165	-1.11702	-0.949184	-1.15459	-0.944183	-0.992894	1.30458	1.00229	1.13799	1.04026	0.950346	1.08264
100133941	-2.4053	-0.781832	-1.03812	-1.48728	-1.14723	-1.05633	-1.88941	-0.715582	-0.911068	-1.58699	-1.08996	-0.936106	1.07712	1.18813	1.23859	0.629153	0.536201	0.663332	-0.305664	-0.857797	-0.717254	-0.413183	-0.869319	-0.848691
51744	0.283894	0.493618	0.12628	0.416156	0.391485	0.257291	0.32195	0.601878	-0.00316156	0.598098	0.604315	0.523712	-1.10497	-1.21728	-1.17884	-1.14616	-1.16425	-1.1332	-0.82709	-0.826053	-0.767952	-0.802586	-0.804661	-0.753732
919	2.44627	2.36789	2.43108	2.29011	2.36645	2.17714	2.6626	2.55489	2.58125	2.5141	2.48278	2.39696	-0.55869	-0.5093	-0.641109	-0.365888	-0.309436	-0.526669	-0.715933	-0.603745	-0.695028	-0.500239	-0.664337	-0.500494
57124	-0.848894	-0.642209	-0.426368	-0.704836	-0.769835	-0.632155	-0.703461	-0.489852	-0.612605	-0.64126	-0.823611	-0.761893	1.6824	1.55895	1.4779	2.04757	1.9497	1.9019	-0.766073	-0.646085	-0.553093	-0.703765	-0.617088	-0.594947
939	-0.343405	-0.445415	-0.256975	-0.589289	-0.231614	-0.511487	-0.229496	-0.449097	-0.332407	0.0974158	-0.270886	0.0891579	-0.450789	-0.272343	-0.422546	-0.263314	-0.270703	-0.33035	-0.496243	-0.702892	-0.740727	-0.540132	-0.408483	-0.651537
29126	-0.105742	0.193932	0.124642	-0.271225	-0.230815	-0.436874	-0.532646	0.157175	-0.155726	-0.491781	-0.545151	-0.528631	1.18981	1.1788	1.28749	0.707056	0.882265	0.848203	0.117019	-0.137461	-0.0166893	0.221541	-0.0279222	-0.0399978
80381	-0.653637	-0.496718	-0.737127	-0.823308	-0.560675	-0.688354	-0.759087	-0.529148	-0.78226	-0.648081	-0.520364	-0.559098	0.624741	0.643567	0.542576	0.978151	0.867097	0.782334	2.14232	2.19968	2.14269	1.73359	1.96034	1.77078
940	-2.38079	-1.57307	-1.0236	-1.22362	-1.33365	-1.14748	-1.79122	-0.827883	-1.06728	-1.1616	-1.25353	-1.0881	-1.46018	-1.57489	-1.56471	-1.65548	-1.63303	-1.54835	-0.772153	-0.782112	-0.778988	-0.77413	-0.785821	-0.802588
23607	-0.135941	0.157012	-0.0453431	-0.09424	0.0181538	0.166947	0.112523	0.197896	-0.0452985	-0.35932	-0.0230085	0.082636	0.237912	0.306489	0.384832	0.314688	0.250384	0.251773	-0.450869	-0.432587	-0.49163	-0.457352	-0.528382	-0.489526
10421	0.68444	0.691458	0.706474	0.706185	0.732031	0.738471	0.669308	0.645061	0.589578	0.60812	0.746357	0.728318	1.04096	0.963269	0.789687	1.16199	1.12499	1.13866	1.14388	1.02839	1.11231	1.23727	1.10573	1.19936
11314	1.92095	1.96224	1.98881	1.99117	1.9274	1.9137	1.84542	1.98124	1.78951	2.15918	2.07093	2.06071	-0.506511	-0.573712	-0.57921	-0.166231	-0.243136	-0.475015	1.10373	1.02396	1.06951	2.37221	2.0193	2.31571
10871	-0.117324	0.0257172	-0.727721	0.250436	-0.00351199	0.190086	-0.879405	-0.143467	-0.480859	-0.19869	-0.295013	-0.145111	-0.59306	-0.629313	-0.74008	-0.158699	-0.361443	-0.438224	0.181041	-0.0314887	0.151467	0.117455	-0.0877204	0.103658
146722	-0.490301	-0.165615	-0.384263	-0.976804	-1.57671	-1.10619	-0.411405	-0.300758	-1.43069	-0.648002	-0.997235	-1.00246	-1.46535	-1.5381	-1.66522	-1.43409	-1.29119	-1.47717	-0.450295	-0.0310393	0.0343702	-0.501193	-0.24811	-0.0868217
146894	-1.57486	-2.43864	-1.34319	-2.02051	-1.01857	-3.03653	-1.73192	-1.11811	-1.3345	-1.30901	-1.22928	-1.38902	-1.07124	-1.14892	-1.05403	-0.901711	-0.959921	-0.99877	-0.69121	-0.758597	-0.722175	-0.744914	-0.700622	-0.752972
51293	0.71846	0.60812	0.905378	0.810304	0.521628	0.778964	0.470447	0.534432	0.534781	0.818498	0.455948	0.641811	0.497451	0.262064	0.251376	0.750938	0.652815	0.649319	-0.549274	-0.603745	-0.639058	-0.597789	-0.66711	-0.611525
948	-1.09992	-1.44409	-1.11688	-2.17932	-1.41641	-1.17341	-1.43544	-1.42965	-1.4936	-1.41281	-1.64366	-1.27662	-1.35509	-1.37952	-1.30106	-1.37063	-1.358	-1.32401	1.6265	1.69284	1.31627	1.68846	1.8152	1.42837
951	1.29727	1.02632	1.23689	0.46928	0.738452	0.869529	1.65857	1.20929	1.50711	0.921075	1.03413	1.07814	0.0113866	0.0540021	-0.158021	-0.0578299	0.091665	-0.101944	-0.417773	-0.452749	-0.542903	-0.378201	-0.44976	-0.538988
952	0.0372057	1.04868	0.243033	1.17176	1.11339	0.961377	-0.164461	0.748782	0.200929	0.428448	0.239666	-0.304365	-0.568415	-0.567785	-0.71661	-0.231435	-0.552817	-0.560202	-0.0481473	-0.0987741	0.318432	0.125381	-0.119727	0.491873
915	1.44475	0.0954137	-0.0447565	0.26779	0.696509	0.432295	1.07131	-0.107681	-0.119928	0.298445	0.628312	0.500512	-0.167759	-0.144722	-0.360005	0.0276023	-0.247156	-0.133907	-0.769369	-0.659062	-0.782052	-0.719232	-0.58116	-0.838657
916	0.553579	0.0613948	0.574145	-0.0895761	-0.365891	0.25606	0.428975	-0.308425	0.53595	-0.199761	-0.450592	0.195898	-1.6534	-1.55356	-1.59962	-1.55051	-1.54967	-1.59109	-0.710195	-0.713944	-0.704097	-0.612435	-0.699679	-0.681881
10849	-0.0852094	0.177323	-0.0113615	0.184673	-0.123672	0.336715	-0.085357	-0.307472	-0.598421	0.0268689	0.0234356	0.206454	0.280386	0.314791	0.498764	-0.574177	-0.316038	-0.712998	-0.523505	-0.400021	-0.525989	-0.542432	-0.385398	-0.514854
917	0.312739	-0.0622445	-0.701623	-0.497422	-0.0992609	-0.6443	-0.102487	-0.588142	-1.43935	-0.312341	-0.0603226	-0.512513	-1.1302	-1.16118	-1.12322	-1.00872	-1.06565	-0.98957	-0.825422	-0.708776	-0.83014	-0.771585	-0.748397	-0.807254
958	0.200626	0.186529	0.0669591	-0.021356	0.00439605	-0.0997235	0.0127137	0.240682	-0.0842074	-0.261835	-0.0631061	-0.085975	-0.324199	-0.236707	-0.379766	-0.109912	-0.0518177	-0.0872929	2.5738	2.36783	2.47291	2.40684	2.47931	2.21102
959	-0.851873	-0.942327	-0.97908	-0.336757	-0.058733	-0.367726	-1.66063	-1.9577	-0.814738	-0.565941	-0.697265	-0.76906	-0.617056	-0.548202	-0.712391	-0.240599	-0.443775	-0.67886	-0.664552	-0.759392	-0.655647	-0.762133	-0.598846	-0.735354
960	0.52572	0.220843	0.404059	0.361097	0.419837	0.587471	0.805908	0.398602	0.580358	0.592154	0.382651	0.573974	1.13246	1.23105	1.24172	0.992975	1.12609	1.14118	2.31533	2.31851	2.4011	2.32069	2.29441	2.27794
4179	0.372166	0.754946	0.695753	0.706731	0.857372	0.885927	0.602611	0.754518	0.73186	0.765979	0.986582	0.937249	1.36106	1.3185	1.38854	1.34949	1.40167	1.42926	1.25536	1.08635	1.10784	1.38121	1.43696	1.44303
961	1.09929	1.11528	1.16334	0.787347	1.03519	0.900007	1.16608	1.11807	1.21043	0.858945	1.02376	0.910031	0.232826	0.282437	0.291045	0.00672548	0.097001	0.15439	1.54099	1.65146	1.50205	1.50986	1.52824	1.61656
962	1.59215	1.62818	1.74273	1.46405	1.39817	1.43126	1.66493	1.62738	1.74069	1.5585	1.5567	1.48395	-0.922574	-1.0672	-1.08373	-0.506174	-0.714241	-0.728531	0.0423158	0.345858	0.0122561	-0.12856	0.074211	-0.109499
1043	2.18607	1.75131	2.40787	1.82246	2.00803	2.09435	1.92347	1.49589	2.31127	1.82379	1.91059	2.02671	-1.08258	-1.0552	-1.12862	-0.870368	-0.920523	-0.910745	3.68676	3.81274	3.73805	3.62499	3.8006	3.78434
963	0.818803	1.16256	1.26423	0.614442	0.921391	0.917791	1.07803	1.30173	1.51811	1.22968	1.24867	1.18281	-1.0368	-1.23799	-1.22986	-1.23497	-1.2092	-1.11405	3.12593	3.16585	3.14921	3.24353	3.31542	3.29723
1604	1.05942	1.23392	0.737828	1.17301	1.20409	1.2053	0.852919	0.916922	0.470811	0.662871	0.975414	1.02021	0.644725	0.670711	0.680088	0.372785	0.466478	0.56911	0.801541	1.03698	1.00452	1.02142	1.15318	1.10668
965	0.786324	0.750923	0.732025	0.595542	0.662577	0.781383	0.571341	0.568188	0.568341	0.406165	0.566943	0.503031	0.773753	0.823859	0.998599	0.159849	0.330042	0.361489	1.51749	1.50399	1.53154	1.46028	1.39149	1.385
966	0.783519	0.557892	0.698167	1.21417	1.22038	1.26437	0.454717	0.362102	0.308942	0.733619	0.730017	0.953095	2.02332	2.01825	1.98419	2.01074	2.03077	2.00634	1.3386	1.16893	1.084	1.44697	1.27236	1.16791
923	-0.285651	-0.40077	0.106601	-0.365171	-0.52785	-0.910046	-0.162286	-0.00160151	0.218558	-0.0652354	0.109303	-0.792321	-0.715112	-0.696699	-0.729246	-0.473034	-0.557195	-0.531008	-0.78903	-0.802735	-0.845831	-0.87323	-0.828261	-0.849104
967	2.29184	2.16064	2.10501	2.05932	2.09603	2.07545	2.08277	2.02952	1.9206	1.93126	1.91495	2.00047	3.02035	2.99312	3.03042	3.18465	3.14839	3.09466	3.10596	3.23998	3.16798	3.16838	3.25177	3.18662
969	2.10708	2.46373	2.2113	1.93715	1.86781	2.11761	2.26679	2.42579	2.27318	2.18503	2.06074	2.23205	-1.80092	-1.77855	-1.73186	-1.94095	-2.04659	-1.79566	-0.85096	-0.840879	-0.919375	-0.82321	-0.901521	-0.855732
924	1.3359	0.921033	0.823467	0.837236	0.742069	0.891126	1.21701	0.825465	0.750444	0.62753	0.702108	0.662587	-0.276868	-0.244895	-0.317517	0.198262	0.0811761	0.0284914	-0.54198	-0.48163	-0.519538	-0.496613	-0.486668	-0.493659
970	-0.55357	-1.00344	-0.275747	-0.215596	0.333521	-0.649093	-0.378931	-1.36571	-0.298567	-0.400715	-0.660454	-0.56538	0.806579	0.818589	0.706234	0.767987	0.905846	0.669991	-0.776344	-0.711557	-0.768167	-0.72406	-0.75552	-0.640551
971	-0.194687	-0.0354949	-0.406386	0.0484385	-0.0773582	0.0424732	0.195828	0.413835	0.215943	0.355806	0.154394	0.552606	-0.350824	-0.523844	-0.531527	-0.161833	-0.131662	-0.363873	-0.887049	-0.933457	-0.924876	-0.983185	-0.946181	-0.82599
972	0.679291	0.876479	0.780611	0.583343	0.104382	0.285874	0.482987	0.788376	0.477322	0.069298	0.130889	0.141226	-0.526606	-0.589315	-0.647351	-0.417483	-0.414547	-0.509414	3.60151	3.49696	3.53515	3.52253	3.384	3.3986
973	-0.579677	-0.843197	-0.23887	-0.57117	-0.847764	-0.828229	-0.502636	-0.70424	-0.431383	-1.0486	-1.20697	-0.942599	-0.161505	-0.159542	-0.321219	0.0826449	0.0979791	0.0299961	-0.880994	-0.802188	-0.850796	-0.806575	-0.808769	-0.789728
974	0.516986	0.330256	0.360237	0.844203	0.724034	0.767771	0.388205	0.350554	0.280406	0.591479	0.594428	0.475343	-0.098354	-0.0530373	-0.170791	0.151233	0.219076	0.0682802	-0.651073	-0.661602	-0.731671	-0.514603	-0.697075	-0.595978
941	-1.09303	-0.878222	-1.08707	-0.533645	-1.43265	-1.30364	-0.87549	-1.34353	-0.957724	-0.776372	-0.844006	-1.27735	-1.60809	-1.63286	-1.57175	-1.47692	-1.60694	-1.63836	1.00983	0.590824	0.809865	0.886952	0.54304	0.686698
975	2.17997	1.94403	1.97598	1.98716	1.91435	1.88963	2.16376	2.00596	2.02229	2.13657	1.82096	2.02029	2.30293	2.35793	2.31216	2.31062	2.43329	2.41608	2.999	3.19802	3.02122	2.97013	3.0958	2.86933
3732	-0.166952	-0.655081	-0.136515	0.00557876	0.125405	0.226933	-1.04653	-0.131426	-0.12018	0.0456408	-0.0740755	0.0344969	-0.00906443	-0.0119486	-0.153801	0.187182	0.169906	0.148557	1.68931	2.43101	2.21504	1.58157	2.34338	2.02962
9308	0.767319	1.15415	1.06743	0.889195	0.84707	0.798903	0.22809	0.920914	0.759273	0.586584	0.404983	0.451327	-0.372986	-0.41998	-0.360176	-0.766546	-0.737165	-0.322785	3.08353	3.0121	3.06347	3.24281	3.14476	3.16237
8832	-0.190411	0.0771871	-0.151711	-0.237326	-0.319135	-0.413652	-0.208768	0.067208	-0.364911	-0.637608	-0.457911	-0.589014	-1.11797	-1.08485	-1.12008	-1.00608	-1.04082	-1.0644	1.39172	1.29058	1.34495	0.825627	0.999649	0.807832
942	-1.12837	-0.420656	-0.819949	-1.57153	-1.28306	-1.69462	-1.01746	-0.359042	-1.09073	-1.40502	-1.23331	-2.12937	-1.07513	-1.25897	-1.13029	-0.960611	-1.02121	-1.09258	2.41531	2.64519	2.64833	2.38285	2.56832	2.55954
925	1.38019	1.28097	1.20711	1.89035	1.47826	1.60985	0.870901	0.769616	0.503888	1.87894	1.4575	1.50606	-1.29539	-1.32444	-1.30655	-1.13264	-1.30356	-1.28542	-0.802799	-0.464096	-0.679064	-0.839173	-0.414777	-0.632869
928	-0.424761	-0.472249	-0.546434	-1.02233	-0.551148	-0.767068	-0.173334	-0.402973	-0.636943	-1.24103	-0.680835	-0.500247	0.234171	0.12746	0.193175	0.513172	0.568989	0.513045	1.61405	1.64246	1.6048	1.62849	1.62365	1.58884
22918	-0.221656	0.143913	-0.2937	0.313963	0.333986	0.267456	-0.357241	-0.50832	-0.452228	0.46197	0.302468	0.326511	0.27598	0.221086	0.380943	0.348521	0.312702	0.240104	0.283074	0.457599	0.548947	0.171702	0.363406	0.430907
10225	1.07744	1.1854	1.09218	1.28796	1.40337	1.50249	1.2561	1.21309	1.09622	1.23906	1.22873	1.44646	-1.43937	-1.42847	-1.42678	-1.58338	-1.50544	-1.39335	-0.86721	-0.818838	-0.824922	-0.858182	-0.880732	-0.949568
4267	2.20109	1.96618	2.09279	1.9246	2.16023	1.96412	2.32268	2.06272	2.16759	2.10069	2.19935	2.06961	2.57681	2.58935	2.46993	2.74895	2.88649	2.88502	2.50628	2.53735	2.29005	2.48176	2.55175	2.28125
83692	0.284411	0.171706	0.286557	0.235276	0.365635	0.374498	0.234649	0.12005	0.204375	-7.50601e-06	0.176823	0.275695	1.04099	1.02823	0.825564	0.815165	1.02705	0.962773	0.336322	0.376761	0.359719	0.327413	0.340962	0.348422
81602	-0.206184	-0.105084	0.00548378	-0.0853105	-0.0620507	0.0308142	-0.127425	-0.0690928	0.0204487	-0.338134	-0.145438	-0.176439	0.263599	0.217263	0.309396	0.24775	0.108942	0.2088	-0.569297	-0.643983	-0.668554	-0.697433	-0.690831	-0.70665
146059	0.365739	0.353966	0.348901	0.508441	0.40371	0.430699	0.526462	0.40815	0.448453	0.366224	0.379758	0.34138	0.124218	0.239835	0.13121	0.17965	0.320873	0.209228	-0.0564574	-0.238314	-0.116436	-0.16428	-0.417712	-0.183562
8872	1.25872	1.28754	1.15202	1.38448	1.36314	1.40815	1.08552	1.04223	1.05082	1.22998	1.23512	1.28514	1.92251	1.79214	1.74726	1.79738	1.71764	1.78311	1.81315	1.83609	1.81234	1.87148	1.83098	1.83418
8556	-0.421877	-0.70936	-0.112094	-0.513098	-0.130293	-0.0666251	-0.645841	-0.5213	-0.165287	-0.60008	-0.161434	-0.177079	-0.943389	-0.951465	-0.887803	-1.03501	-0.913792	-1.0288	-0.79185	-0.763114	-0.7529	-0.855503	-0.842253	-0.796231
8555	-0.485951	-0.852826	0.123636	-1.25565	-0.946218	-1.52553	-0.5037	-0.345788	0.419034	-0.677844	-0.631254	-0.942981	0.269117	0.322779	0.344311	0.11684	0.0166026	-0.00948793	-0.858524	-0.77703	-0.797547	-0.803845	-0.820158	-0.781311
8881	1.38543	1.28132	1.17669	1.23831	1.13382	1.24454	1.38566	1.27557	1.11007	1.20575	1.13258	1.37061	1.68814	1.73972	1.77658	1.64784	1.58606	1.64313	0.845815	0.691656	0.782627	0.844831	0.765761	0.808794
991	-0.395771	0.220354	-0.368664	1.32699	1.13851	1.30941	-1.74447	-0.522381	-0.808841	0.196289	-0.0674624	0.232939	1.23906	1.30366	1.20548	1.28938	1.19641	1.21947	-0.782257	-0.744963	-0.790738	-0.794461	-0.692986	-0.738415
166979	-1.18637	-1.19218	-1.35414	-1.4967	-1.20075	-1.49097	-1.10879	-1.36841	-1.34658	-2.19408	-1.3652	-1.4942	-1.19765	-1.15648	-1.18595	-1.06233	-1.13077	-1.20027	-0.873925	-0.857576	-0.8446	-0.817496	-0.866557	-0.871667
8697	0.551403	0.566564	0.435482	0.561148	0.591919	0.570535	0.376935	0.380586	0.373848	0.213389	0.330932	0.235434	0.413698	0.624368	0.820469	-0.131271	-0.161247	-0.0531426	0.173758	0.0368119	0.0801409	0.0410072	0.117549	0.112701
993	-0.785174	0.0843328	-0.720934	0.280075	0.394188	0.303261	-3.01972	-1.12171	-2.71913	-0.618393	-0.383603	-0.315339	-0.552494	-0.496647	-0.525037	-0.650684	-0.667409	-0.597656	-0.855116	-0.891558	-0.905861	-0.912606	-0.905583	-0.86219
994	1.6396	1.11927	1.76616	1.87334	1.6087	1.66532	1.41377	0.805832	1.63665	1.25101	1.03787	1.09818	0.965656	1.06672	0.920325	0.92309	0.731284	0.790906	-0.11824	-0.142379	-0.153489	-0.273786	-0.21679	-0.221044
995	-1.52076	-1.87762	-1.15059	0.358528	0.483865	0.386567	-1.76527	-1.3456	-1.30102	-0.523324	-0.56767	-0.665204	-0.498638	-0.371069	-0.272107	-0.595178	-0.566781	-0.64125	-0.8079	-0.747344	-0.839113	-0.774283	-0.801796	-0.848925
246184	1.47304	1.3155	1.25808	1.14252	1.15479	1.21853	1.5434	1.44411	1.49067	1.44949	1.38636	1.43844	1.82561	1.52943	1.63095	2.12324	1.79872	1.90178	1.69532	1.85602	1.77767	1.54487	1.61224	1.69967
996	0.524375	0.70635	0.781631	0.81446	0.985027	1.00695	0.529322	0.678813	0.711209	0.810294	0.737879	0.816172	1.46285	1.54964	1.59273	1.12911	1.22627	1.23897	1.38941	1.30676	1.35158	1.26595	1.25959	1.20149
997	0.7707	0.727178	0.782328	0.795976	0.799542	0.81387	0.906846	0.780885	0.813645	0.860722	0.846167	0.92762	0.438474	0.387508	0.431382	0.58206	0.648479	0.600826	1.09858	1.07225	1.13371	1.14062	1.03894	1.17456
11140	1.34679	1.25964	1.21071	1.38044	1.38135	1.2808	1.26491	1.22299	1.07221	1.18169	1.41743	1.42396	1.15329	1.23006	1.02483	1.0105	1.18686	1.14484	2.02161	2.07194	1.97169	2.21229	2.1957	2.11411
55664	0.0323183	-0.0370393	0.109537	-0.120518	-0.0982738	-0.0729952	0.104496	-0.0290703	0.0613595	0.0355408	0.145302	0.175418	-0.0514012	0.0768856	0.294375	-0.349077	-0.449534	-0.304454	0.614839	0.441343	0.522585	0.401872	0.418767	0.466525
51362	0.456263	0.638621	0.561856	0.576482	0.667207	0.679456	0.628837	0.650189	0.634304	0.683555	0.662018	0.677169	0.758112	0.746298	0.821337	0.413399	0.513443	0.662462	0.981723	0.981668	0.953858	0.96014	1.12784	1.08542
998	0.700737	0.527335	0.41535	0.465211	0.47583	0.37644	0.362874	0.357758	0.344854	0.332978	0.265382	0.323129	1.49152	1.52242	1.56628	1.37502	1.47088	1.3771	1.09355	1.13034	1.06621	0.959378	0.937723	0.865016
8476	-1.45322	-0.657914	-1.95651	-1.72782	-1.05773	-1.92635	-2.72281	-1.15196	-2.11785	-2.77636	-1.82276	-1.56306	0.713035	0.669727	0.651914	0.672036	0.833951	0.734159	-0.41237	-0.531444	-0.398714	-0.528287	-0.631634	-0.532176
11135	-1.79431	-0.889517	-0.848176	-1.70345	-1.50164	-0.734747	-1.03269	-1.82324	-0.88141	-1.00607	-1.67431	-1.17654	1.29348	1.25079	1.07912	1.03975	1.31086	1.35468	-0.562311	-0.811665	-0.679322	-0.554855	-0.605256	-0.613871
10602	1.23626	1.14705	1.21743	0.92741	1.04531	0.946629	1.13725	1.07482	1.09291	1.13666	1.17112	1.17328	2.0618	2.12549	2.09218	2.16368	2.28383	2.23248	0.96131	0.92216	1.31585	0.647564	0.612715	0.92166
23580	-0.510706	-0.953323	-0.71911	-0.358664	-0.5556	-0.559494	-0.505654	-0.80547	-0.799616	-0.577986	-0.767977	-0.816983	0.439686	0.521019	0.406829	0.397746	0.42679	0.475467	-0.181541	-0.163987	-0.124656	-0.135973	-0.235758	-0.0617916
148170	-2.51475	-3.14068	-3.09289	-1.372	-0.826153	-1.10911	-1.43082	-2.34372	-1.24403	-3.35227	-2.97253	-2.60771	-1.29466	-1.46258	-1.26155	-1.50266	-1.52477	-1.65685	-0.882126	-0.87857	-0.888412	-0.913869	-0.876927	-0.901542
56882	1.6492	1.41557	1.45335	1.44919	1.44732	1.34638	1.53201	1.31978	1.3277	1.50487	1.34639	1.24247	1.10305	1.0841	1.16362	0.412549	0.599784	0.685576	0.934329	0.916447	1.01195	0.901817	0.707968	0.963321
56990	1.5645	1.48872	1.5963	1.4307	1.38207	1.31098	1.61611	1.53912	1.6667	1.65265	1.4752	1.51291	1.77004	1.73176	1.70066	1.5307	1.61805	1.58076	1.95358	1.74665	1.83159	2.12926	2.03649	2.00322
8318	-0.218995	0.834858	0.315919	0.996518	0.975486	0.950469	-2.23274	-0.1716	-1.92024	0.312995	0.091762	0.427494	0.096548	0.200969	0.141098	-0.284742	-0.0266514	-0.131394	-0.806981	-0.891135	-0.871366	-0.850001	-0.858259	-0.820538
988	0.444317	0.746291	0.674123	0.798071	0.811279	0.815031	0.46357	0.635504	0.611691	0.809694	0.806406	0.766905	0.829403	0.899504	0.907651	0.763817	0.733232	0.762691	1.43136	1.41766	1.47338	1.36832	1.49588	1.42764
990	-0.0970499	0.701358	0.083858	0.931662	0.936446	0.970049	-0.500503	0.226938	-0.330765	0.428841	0.299794	0.625562	-0.0619677	0.0499026	0.150319	-0.539	-0.426334	-0.316541	-0.770754	-0.666644	-0.708148	-0.730093	-0.721469	-0.706186
8317	0.664564	1.19386	0.967242	1.15841	1.18184	1.1648	0.674966	0.873695	0.685561	0.90939	0.702679	0.888179	-0.543654	-0.505327	-0.2322	-0.929016	-1.23362	-0.997926	-0.904426	-0.871798	-0.78849	-0.835769	-0.783727	-0.844736
79577	0.565472	0.680934	0.640103	0.456961	0.613806	0.583294	0.727418	0.769982	0.790905	0.726057	0.71815	0.755354	0.209455	0.437683	0.600199	-0.133286	-0.159857	-0.0240052	0.866939	0.679467	0.790816	0.808132	1.00196	0.884729
157313	-1.12732	-0.325657	-0.796585	0.743667	0.820125	0.827512	-1.34636	-0.771759	-1.01838	0.0555153	-0.247911	-0.039839	0.0669492	0.146825	0.137454	-0.41204	-0.300545	-0.262541	-0.919702	-0.827849	-0.816574	-0.837849	-0.791125	-0.813728
83461	-0.818163	-0.507809	-0.547521	1.15669	1.06029	1.0671	-0.927303	-0.632514	-0.60667	0.223474	0.101361	0.265455	0.117877	0.190108	0.207022	0.0673127	-0.162653	-0.0760271	-0.878358	-0.819866	-0.676501	-0.814824	-0.725654	-0.772207
55038	0.846405	0.977544	0.704152	1.13611	1.17898	1.17092	0.655166	0.524858	0.534955	0.731301	0.673952	0.728005	1.07691	1.06101	1.12433	1.15612	1.13243	1.12733	-0.299192	-0.282123	-0.2145	-0.245104	-0.16685	-0.233986
113130	0.0107119	0.544134	0.075513	1.46508	1.35268	1.40736	-0.293197	-0.303994	-0.539449	0.7717	0.450452	0.728443	0.692207	0.739247	0.709429	0.595656	0.450821	0.498454	-0.802437	-0.733288	-0.793094	-0.7492	-0.782561	-0.827349
83879	-0.00406401	0.737967	0.257361	0.65944	0.822824	0.901057	-0.149013	0.258607	0.000141587	0.410212	0.316584	0.373956	-0.471794	-0.267587	-0.140973	-1.01158	-1.02695	-1.00886	-0.590926	-0.711423	-0.563501	-0.635893	-0.739633	-0.536687
55536	0.0584029	0.431518	0.174803	0.709348	0.569772	0.575027	-0.188169	0.0182583	-0.158473	0.194785	0.15553	0.349396	1.22805	1.26706	1.2692	1.66983	1.65429	1.60319	-0.0247327	-0.108921	-0.136358	0.359934	0.0769794	0.295708
55143	-0.25958	0.321454	0.0433046	1.23885	1.2107	1.22782	-0.43261	-0.339219	-0.322171	0.45958	0.228594	0.418956	0.147638	0.403416	0.29262	-0.35063	-0.275303	-0.15091	-0.873041	-0.838548	-0.824065	-0.888049	-0.679626	-0.850063
64866	-0.627243	-0.579896	-1.14189	-0.501107	-0.585735	-1.14308	-0.79292	-0.829052	-1.57702	-0.486585	-0.697169	-0.798065	-0.0589665	-0.115653	-0.137698	0.374955	0.277398	0.287221	-0.475612	-0.253646	-0.260254	-0.477698	-0.544301	-0.476507
999	-0.991057	-1.67813	-2.52188	-2.28016	-2.10141	-1.04025	-2.11212	-2.71394	-1.61453	-1.06314	-1.52979	-2.72895	-0.83422	-0.770167	-0.786569	-1.00656	-0.941604	-0.519777	-0.610271	-0.800686	-0.81362	-0.716423	-0.824043	-0.790004
1008	-1.28157	-1.45309	-0.948697	-1.09855	-0.918296	-1.04639	-0.864151	-1.00295	-0.767285	-1.46167	-1.12464	-0.946026	0.366553	0.457916	0.575075	-0.38924	-0.220689	-0.16548	-0.868699	-0.82307	-0.911048	-0.915642	-0.939775	-0.907611
1009	-1.77415	-2.66287	-1.76354	-2.71305	-3.04252	-1.79303	-1.63799	-1.4097	-2.32424	-1.84509	-1.65617	-2.37789	1.6934	1.75995	1.78793	1.54666	1.55723	1.55511	-0.81517	-0.836441	-0.896062	-0.873878	-0.852117	-0.881526
1013	-1.16737	-0.880676	-0.738639	-1.51252	-0.774046	-1.17028	-0.986313	-0.966108	-1.74035	-2.11576	-1.5137	-0.944912	-0.242305	-0.156391	-0.207189	0.204826	0.142271	0.0188805	-0.687076	-0.883268	-0.850923	-0.789998	-0.667616	-0.746674
1015	-1.11364	-1.35276	-0.886609	0.53095	0.115406	0.182871	-0.857394	-1.45401	-0.997756	-0.245894	-0.568804	-0.630799	-1.44262	-1.51146	-1.37276	-1.3222	-1.38167	-1.54758	-0.766264	-0.801272	-0.807413	-0.768152	-0.781842	-0.854921
28513	-2.24714	-1.9213	-2.18228	-1.61688	-2.43749	-2.39562	-1.4612	-2.27703	-1.85685	-2.1963	-1.93869	-1.77879	-1.55698	-1.51681	-1.49533	-1.65686	-1.51545	-1.60579	-0.915789	-0.928409	-0.977069	-0.936265	-0.909512	-0.951054
1000	-0.635179	-0.677665	-0.775761	-0.2008	-0.326401	-0.258493	-1.42232	-1.16606	-1.66778	-0.770022	-0.778464	-0.47231	2.30142	2.33397	2.3223	2.48539	2.47994	2.46393	1.25108	0.973471	1.02013	1.06106	0.9199	1.04665
64405	-0.0481513	-0.76639	-0.356795	-0.303853	-0.489797	-0.417825	0.120808	-0.197835	-0.194343	-0.313895	-0.476646	-0.380502	-0.0807576	-0.076279	-0.0606051	0.383162	0.237883	0.0791491	-0.688009	-0.75623	-0.69297	-0.685401	-0.674963	-0.672913
60437	-0.940888	-0.856001	-0.965445	-0.882374	-0.966983	-1.25511	-0.589608	-0.694543	-0.715365	-0.767391	-0.747026	-0.757434	-1.21861	-1.30988	-1.24229	-1.032	-1.21949	-1.07961	-0.856868	-0.802913	-0.816091	-0.747988	-0.696081	-0.823915
1002	-0.979596	-1.45795	-1.00986	-1.1732	-0.769672	-0.905062	-1.04692	-0.916714	-0.942761	-1.83491	-0.959609	-0.999817	0.00698318	-0.0407663	-0.0707172	0.220357	0.137431	0.149425	-0.612885	-0.553523	-0.681751	-0.708298	-0.620924	-0.631336
1004	-1.64395	-2.79925	-1.47743	-1.29589	-1.33856	-1.90845	-1.71323	-1.43267	-1.43632	-1.87694	-1.27906	-1.3489	0.960679	0.964911	0.987861	0.663343	0.698151	0.68195	-0.860707	-0.830961	-0.917058	-0.770065	-0.876306	-0.944833
1006	-1.48199	-1.80157	-1.08247	-1.15575	-1.20191	-1.44468	-1.36414	-1.92815	-1.23799	-1.38326	-1.57949	-1.60572	-0.305263	-0.204847	-0.118845	-0.746245	-0.755038	-0.822772	-0.72206	-0.843677	-0.693304	-0.720004	-0.720305	-0.88301
1007	-1.95846	-2.76575	-1.14237	-1.7406	-1.32268	-2.33078	-1.29444	-1.15249	-1.07059	-1.56534	-2.51697	-1.07114	-1.94703	-1.92492	-1.92179	-1.96604	-1.91451	-1.83342	-0.876439	-0.864021	-0.899397	-0.926889	-0.859404	-0.789949
92211	-0.430291	-0.437691	-0.415224	-0.387051	-0.98772	-0.238079	-0.756098	-0.447515	-0.998534	-0.923227	-1.13294	-0.426224	-1.01269	-1.09982	-1.06407	-1.08021	-0.820759	-1.03985	-0.822803	-0.776377	-0.740476	-0.763746	-0.767572	-0.806953
54825	-0.78695	-0.93261	-1.61375	-0.313077	-0.841197	-0.862498	-0.256785	-1.18987	-0.720519	-0.347214	-0.848651	-0.638592	-0.56858	-0.387935	-0.531534	-0.594091	-0.463914	-0.43735	-0.718161	-0.87124	-0.74668	-0.787299	-0.781806	-0.739547
222256	-0.789816	-1.11913	-0.682906	-1.26308	-1.06043	-1.93028	-0.874516	-0.814592	-0.693112	-0.964812	-0.618062	-0.82077	-1.49488	-1.57969	-1.54466	-1.41931	-1.45972	-1.48495	-0.918494	-0.878005	-0.916981	-0.856733	-0.840508	-0.862469
10423	1.93201	1.68782	1.6888	1.74511	1.62743	1.52784	1.93562	1.70519	1.82622	1.80274	1.67786	1.70832	1.09739	1.236	1.62515	0.443235	0.694341	0.667264	0.451147	0.522054	0.415225	0.441701	0.590372	0.421306
983	-0.767907	0.0634939	-0.242547	1.16054	1.08234	1.07333	-0.663511	-0.6304	-0.775909	0.194437	0.210269	0.45931	0.793722	1.00677	1.11455	0.21664	0.255616	0.248818	-0.839985	-0.756402	-0.821283	-0.866467	-0.837005	-0.783763
8558	0.377026	0.218956	0.410783	0.346271	0.276896	0.351307	0.262378	0.196692	0.307461	0.390765	0.460272	0.486787	0.45806	0.500684	0.38058	0.516823	0.482319	0.491193	-0.152571	-0.215012	-0.27497	-0.252823	-0.315231	-0.273359
51755	0.24276	0.0894435	0.27451	0.0575459	0.109105	0.216083	0.217803	0.174447	0.24322	0.193602	0.214742	0.232774	0.225175	0.335851	0.371784	-0.00971456	0.0781372	0.152752	-0.0332228	0.0605323	0.0420803	-0.10518	-0.00360071	-0.0179852
8621	0.313659	0.396075	0.531439	0.219343	0.479774	0.401772	0.348003	0.606406	0.612635	0.54792	0.464328	0.53035	0.658008	0.757693	0.696968	0.570464	0.668764	0.643291	-0.28677	-0.449439	-0.360272	-0.476749	-0.540828	-0.383925
5218	-0.477633	-0.766459	-0.710477	-1.06665	-0.786763	-0.761452	-0.304007	-0.658689	-0.629194	-0.641022	-0.92748	-0.882178	0.553765	0.604778	0.605182	0.517821	0.555308	0.490357	-0.31235	-0.116618	-0.196638	-0.393	-0.187279	-0.192353
5127	0.196168	-0.129474	0.00847409	0.0559458	-0.0228102	0.014774	0.335266	0.0538365	0.075314	0.113194	-0.0395042	-0.0502467	1.42303	1.42311	1.28616	1.43296	1.61037	1.53511	-0.282751	-0.322142	-0.373281	-0.209716	-0.279004	-0.313816
5128	0.587282	0.541443	0.665045	0.662736	0.515762	0.640435	0.428565	0.344882	0.515837	0.825503	0.585437	0.796643	1.11213	1.20402	1.20775	0.844955	0.887505	1.02444	0.132705	0.237828	0.258229	0.175732	0.209858	0.1245
23097	0.346682	0.568302	0.435107	0.606134	0.686588	0.648387	0.8513	0.855186	0.884893	0.73996	0.797599	0.716387	0.19244	0.128669	0.125271	0.477395	0.595693	0.491435	0.173624	0.137276	0.0720607	0.168528	0.12841	0.158578
1017	0.530539	1.16288	0.694481	1.38125	1.4332	1.38882	0.426024	0.871279	0.431275	0.949022	0.995061	1.1932	0.100817	0.0885295	0.181158	-0.24433	-0.0623566	-0.259124	-0.397955	-0.492236	-0.433067	-0.32877	-0.443113	-0.366409
23552	-0.556746	-0.707819	-0.34048	-0.669121	-0.917935	-0.604021	-0.474984	-0.6686	-0.457168	-0.87315	-0.757393	-0.620164	0.149944	0.154334	0.11585	0.0192486	-0.0931619	0.105851	-0.739392	-0.704253	-0.718629	-0.681169	-0.688425	-0.713469
8099	1.16646	1.15096	0.892927	1.09368	1.07616	0.955967	0.761059	0.842843	0.498525	1.34773	1.00119	1.123	2.6477	2.76967	2.81533	2.57372	2.60269	2.62128	3.02853	3.00837	2.9548	3.05151	2.97773	2.94208
10263	1.59342	1.6856	1.59235	1.51152	1.45131	1.56718	1.73961	1.7777	1.80361	1.24924	1.26632	1.28439	0.882463	0.865141	0.634913	1.04584	1.2851	1.22746	1.53772	1.49328	1.4057	1.56847	1.47649	1.53534
1019	1.17957	1.44616	1.09664	1.50008	1.43273	1.50972	1.05179	1.10331	0.818163	1.24121	1.23499	1.3113	2.48989	2.32653	2.34645	2.53816	2.46187	2.42452	1.10577	1.27418	1.15366	1.21358	1.42537	1.29518
1020	-0.0655158	-0.173685	-0.150112	0.43627	0.267382	0.410197	-0.0701226	-0.355424	-0.1196	0.207416	0.141976	0.0820388	1.32338	1.09536	1.1791	1.22256	1.26169	1.19935	0.675945	0.849513	0.7765	0.776935	0.873001	0.87574
8851	0.566008	0.878269	0.381073	0.755973	0.834559	0.750626	0.152588	0.775833	0.241264	0.82409	0.969595	0.885674	-0.653202	-0.547407	-0.641528	-0.69265	-0.745361	-0.577044	-0.858944	-0.783595	-0.936424	-0.765623	-0.602943	-0.773848
51654	0.848185	0.872648	0.863714	0.832801	0.699984	0.760602	0.72911	0.745815	0.699217	0.934561	0.825201	0.807374	1.23152	1.1245	1.08476	1.21909	1.18651	1.20027	0.556562	0.746966	0.692626	0.530218	0.688311	0.647954
55755	-0.269299	0.211181	-0.0741795	-0.163703	0.109828	0.207319	-0.0937841	0.00597204	0.0558682	0.0827333	-0.281184	-0.382985	0.539567	0.550743	0.473021	0.700384	0.683888	0.683355	0.0903626	0.28947	0.0826716	0.307069	0.448887	0.248071
80279	1.48289	1.46596	1.4341	1.34518	1.16974	1.21617	1.60361	1.66173	1.58226	1.29408	1.30566	1.38792	1.3092	1.18906	1.04893	1.56225	1.62696	1.45958	1.45412	1.19736	1.28604	1.40276	0.990741	1.23403
1021	0.362029	0.691506	0.568741	0.275013	0.646069	0.609717	0.044369	0.395685	0.333058	-0.00508848	0.42728	0.295356	1.5501	1.69545	1.69053	1.44879	1.57122	1.50932	0.642057	0.595766	0.609382	0.392604	0.433244	0.335291
1022	0.929946	0.969581	0.945456	0.940436	0.853645	0.92739	1.00278	1.04528	0.975347	0.968417	0.902272	0.844571	2.23318	2.22285	2.1907	2.70202	2.39374	2.35856	1.39246	1.35322	1.2376	1.52069	1.50488	1.56244
1024	0.289801	0.472543	0.49018	0.507897	0.544822	0.617335	0.311181	0.267584	0.418593	0.406614	0.597609	0.614796	0.703947	0.863205	0.899489	0.651953	0.674318	0.74331	0.648117	0.625799	0.579309	0.794404	0.918984	0.783599
1025	0.361353	0.390952	0.586276	0.0149777	0.323313	0.335827	0.266752	0.332415	0.355151	0.144027	0.380176	0.0745633	1.07168	0.997464	0.887074	1.01359	1.10655	0.959966	0.294598	0.297795	0.480465	0.281795	0.0935739	0.267981
54901	-0.143039	-0.54521	-0.155946	-0.168108	-0.273306	0.106269	-0.35875	-0.407924	-0.251892	-0.286006	-0.284594	0.0205058	-0.641633	-0.49884	-0.320126	-0.962631	-0.898246	-0.903533	-0.710633	-0.758933	-0.620923	-0.65782	-0.635154	-0.609459
8814	-0.418484	-0.54623	-0.270376	-0.0807978	-0.28198	0.0604785	-0.740689	-0.842252	-0.544102	-0.387151	-0.18712	-0.554761	0.045798	0.0807305	0.184835	-0.379395	-0.267871	-0.458111	-0.911892	-0.78578	-0.870488	-1.00034	-1.02919	-0.877038
8999	-1.72591	-2.03908	-1.38978	-2.90283	-0.926981	-2.32704	-1.16547	-2.11398	-0.956799	-2.77503	-2.6638	-1.58617	-0.700172	-0.697251	-0.655485	-0.575404	-0.712378	-0.794579	-0.90028	-0.900752	-0.918871	-0.791965	-0.835377	-0.891104
51265	-0.758134	-0.58073	-0.651559	-0.861677	-0.779187	-0.573287	-0.460015	-0.42129	-0.45072	-0.582752	-0.461743	-0.625858	-0.577204	-0.576912	-0.565615	-0.457261	-0.521672	-0.554878	-0.646094	-0.638821	-0.689556	-0.636759	-0.657712	-0.64439
1026	0.535804	0.953948	0.773333	1.43657	1.47109	1.1783	0.25358	0.766496	0.637579	1.10863	1.02086	1.02076	2.40308	2.40026	2.40351	2.54181	2.53936	2.4988	3.18115	3.13211	3.21146	3.18811	3.05164	2.9935
1027	2.09952	1.81664	1.75752	1.83897	1.88783	1.75723	2.41243	2.20542	2.24535	2.04566	2.07184	2.02154	1.31334	1.67308	1.92812	1.22592	1.24286	1.4065	0.748413	0.61254	0.628024	0.93334	0.777059	0.801874
1028	-0.450863	-0.738188	-0.700404	-0.636283	-0.971942	-0.600287	-0.265441	-0.704784	-0.605174	-0.592875	-0.636444	-0.0732272	-0.245106	-0.275025	-0.290677	0.250393	0.15032	0.131084	-0.690261	-0.676576	-0.765849	-0.667735	-0.585235	-0.69289
1029	-1.46067	-0.788812	-0.531937	-0.176862	0.178603	0.163481	-1.28545	-1.3107	-0.696387	-0.617984	-0.653333	-0.573778	0.171211	0.0170666	0.0180046	0.269008	0.209723	0.307699	-0.736186	-0.706056	-0.559377	-0.661018	-0.630535	-0.626174
55602	1.03466	1.00214	0.928928	0.952146	1.02365	0.986207	0.954233	0.967133	0.921586	0.965004	0.932285	1.00676	0.447721	0.738261	0.95278	0.0358359	-0.179034	0.203915	-0.256657	-0.328901	-0.301363	-0.406797	-0.32253	-0.355381
91368	-0.250119	-0.416593	-0.360101	-0.322098	-0.317054	-0.273824	-0.334098	-0.400617	-0.373928	-0.391924	-0.42792	-0.3667	-0.671961	-0.676735	-0.277895	-0.885138	-1.03364	-0.853053	-0.615212	-0.585646	-0.671569	-0.581934	-0.389624	-0.592132
1030	-1.38863	-2.90835	-0.369059	-1.35659	-0.650551	-0.662908	-1.34577	-2.04592	-0.891555	-1.25886	-0.80468	-1.95496	0.858507	0.722461	0.698448	0.835493	0.69711	0.817572	-0.870612	-0.860321	-0.848954	-0.813939	-0.808925	-0.83822
1031	0.0789992	0.495922	0.315212	1.49837	1.50486	1.49096	0.301312	0.403171	0.547378	0.772059	0.695227	0.844268	0.284508	0.392873	0.518934	0.496975	0.375403	0.350519	-0.465494	-0.47017	-0.417082	-0.115823	-0.339568	-0.211696
1032	0.478523	0.0224623	0.354001	0.831445	1.23075	1.22572	0.58865	0.527326	0.689071	0.485122	0.890183	0.85891	-0.60907	-0.531314	-0.590275	-0.260602	-0.284793	-0.284315	-0.0830766	-0.36691	-0.220151	0.15551	-0.228069	0.262909
1033	-0.191562	0.223655	-0.351228	1.46325	1.44886	1.5276	-0.610036	-0.512177	-0.587397	0.615955	0.317945	0.637638	0.952151	1.11997	1.17065	0.579218	0.523556	0.710967	-0.688264	-0.741974	-0.74535	-0.770467	-0.712849	-0.771173
441549	-2.77411	-1.93906	-2.54386	-1.75186	-2.51415	-1.26073	-1.18302	-2.03397	-1.35881	-1.32779	-1.68191	-1.09885	-1.76345	-1.66174	-1.58093	-1.88716	-1.8446	-2.08167	-0.938144	-0.889961	-0.923072	-0.994123	-0.797223	-0.874622
1036	-1.13113	-2.00482	-1.34674	-0.89267	-0.877573	-0.904655	-0.899343	-1.39171	-0.829793	-0.902682	-2.02436	-0.99178	-0.55035	-0.541884	-0.379691	-0.845133	-0.752054	-0.590937	-0.819442	-0.916782	-0.804989	-0.913111	-0.836878	-0.953132
50937	-0.994368	-0.934029	-1.03367	-1.08256	-1.06368	-1.79088	-2.21501	-1.51021	-1.19512	-0.889674	-1.01425	-0.972896	-0.82945	-0.868799	-0.809626	-0.255747	-0.215083	-0.347148	-0.97462	-0.901442	-0.88168	-0.858572	-0.899609	-0.864544
374286	-0.77745	-1.34578	-1.17911	-1.08372	-0.943113	-2.24563	-2.82718	-1.22602	-2.29294	-1.21544	-1.43375	-2.01037	-0.233716	-0.184063	-0.130361	-0.466119	-0.33141	-0.390741	-0.712666	-0.657852	-0.786224	-0.681411	-0.729721	-0.657843
1040	-0.959243	-1.12032	-0.86286	-1.12539	-1.02242	-1.08901	-0.98577	-1.60296	-1.02851	-1.31363	-1.29799	-1.08625	-1.04497	-1.02875	-1.04995	-1.15771	-1.02533	-1.07518	0.139806	0.248453	0.303683	0.316446	0.418617	0.464017
8760	0.422236	0.262638	0.338034	0.358	0.471301	0.393847	0.42556	0.375104	0.417949	0.327459	0.375187	0.417353	0.428566	0.331137	0.329394	0.39266	0.351147	0.314362	1.69177	1.68214	1.65367	1.8138	1.82604	1.69983
81620	0.0503193	0.692366	-0.0171267	1.01916	0.897326	0.848369	-0.678647	0.0580771	-0.484232	0.369822	0.16915	0.492176	-1.01745	-0.952691	-0.910306	-0.890052	-1.13692	-1.02641	-0.702655	-0.780597	-0.714174	-0.655619	-0.73763	-0.69338
55573	0.646376	0.743005	0.673299	0.734139	0.901026	0.921442	0.766691	0.808871	0.696958	0.822625	0.940401	0.981393	2.56294	2.57999	2.53196	2.60472	2.69567	2.64092	1.67487	1.68934	1.68317	1.67142	1.74606	1.6539
9425	0.540662	0.61887	0.463061	0.6616	0.646384	0.578535	0.595791	0.749308	0.510631	0.70633	0.762472	0.697881	0.803696	0.745275	0.835182	0.612753	0.680437	0.736924	1.08571	1.20028	1.17291	1.12691	1.25139	1.21285
124359	-0.32101	-0.418537	-0.132133	-0.63496	-0.435373	-0.405558	-0.455664	-0.577933	-0.303241	-0.522748	-0.519435	-0.662571	0.487134	0.550365	0.45698	0.371714	0.649691	0.614642	-0.703138	-0.734295	-0.851507	-0.716949	-0.805092	-0.893006
634	-0.935983	-0.867873	-0.883881	-1.07131	-0.966472	-0.951522	-0.914484	-1.61505	-1.11843	-1.4159	-1.04215	-1.17025	-0.796198	-0.724869	-0.768053	-0.622079	-0.571501	-0.650209	-0.794722	-0.74149	-0.773373	-0.745289	-0.767688	-0.763627
90273	0.186368	0.323515	0.161002	0.344471	0.0613146	0.136513	0.0238745	0.424371	0.185769	0.264331	0.0627942	0.109365	-0.924143	-0.845746	-0.849505	-0.852124	-0.984848	-0.704358	-0.658803	-0.346642	-0.567034	-0.611149	-0.425943	-0.651947
1089	-0.612294	-0.686447	-0.771736	-0.739261	-0.910635	-0.798035	-0.561066	-0.725834	-0.520889	-0.636698	-0.770531	-0.822292	-1.49158	-1.51876	-1.33882	-1.25335	-1.3415	-1.61307	-0.750389	-0.673018	-0.683627	-0.658861	-0.590884	-0.662496
1048	-0.931515	-1.1833	-1.08632	-2.70229	-1.286	-2.58502	-0.863823	-0.897775	-1.09082	-0.838398	-1.38193	-1.09011	-1.11358	-1.04944	-1.05224	-1.10743	-1.13216	-1.19188	-0.820424	-0.805797	-0.923708	-0.917638	-0.888966	-0.891522
4680	-1.4798	-1.23303	-1.38951	-1.50104	-1.32623	-1.38597	-1.35673	-1.6744	-1.23893	-1.3861	-1.67246	-1.01031	-1.14176	-1.20402	-1.22335	-0.922658	-1.23075	-1.2176	-0.722966	-0.718489	-0.754251	-0.748571	-0.739686	-0.785157
1050	0.141574	0.113022	0.601369	-0.364038	-0.113499	-0.476184	-0.0823869	0.0803992	0.147175	-0.27502	-0.0219078	-0.121113	-1.26404	-1.48231	-1.52665	-1.26487	-1.13743	-1.33491	2.66305	2.7189	2.66547	2.50715	2.64261	2.44255
1051	1.91325	1.95361	1.78984	1.55382	1.55608	1.43863	1.75242	1.80114	1.65421	1.46279	1.59596	1.4751	1.40995	1.21467	1.19335	1.84508	1.60042	1.58061	1.68302	2.08062	1.98638	1.78019	2.07104	2.07995
1052	0.411188	0.0757874	-0.110588	0.363646	0.381289	0.46868	0.378974	0.239095	-0.218996	0.695243	0.764182	0.820119	-0.723671	-0.601742	-0.764273	-0.696542	-0.686938	-0.62526	0.879309	1.09017	0.970437	0.953848	1.02027	1.09479
1054	0.919011	1.02291	0.955877	0.951644	0.942494	0.955905	0.806732	0.895934	0.790568	0.816128	0.77653	0.84478	1.55098	1.43723	1.44182	2.01214	1.86121	1.89586	1.65676	1.57433	1.64118	1.69373	1.5195	1.61404
10153	1.04941	1.34921	1.40251	1.13736	1.27078	1.21429	1.01302	1.24939	1.38943	1.3356	1.33924	1.24611	1.5652	1.5458	1.57398	1.43591	1.20969	1.32842	1.74373	1.72735	1.72039	1.38657	1.53658	1.45384
27443	-1.45387	-1.16001	-0.945453	-0.873404	-1.02277	-1.57899	-1.22217	-0.985934	-0.914022	-1.01891	-1.09401	-1.23518	-0.77407	-0.839986	-0.887534	-0.666585	-0.665687	-0.641109	-0.569147	-0.812029	-0.542304	-0.685201	-0.761688	-0.71968
1056	-1.01264	-1.25617	-0.698514	-1.94889	-0.691631	-1.41377	-0.504108	-0.629019	-0.523395	-0.853314	-1.17159	-0.7335	-1.68634	-1.63164	-1.66213	-1.6317	-1.44746	-1.62245	-0.793278	-0.829593	-0.880595	-0.743635	-0.768043	-0.820749
10136	-0.493186	-0.803386	-0.960238	-0.637514	-0.721355	-0.726961	-0.401211	-0.70821	-0.875405	-0.839816	-0.678428	-0.784763	-0.222631	-0.199869	-0.216221	-0.185594	-0.142605	-0.265153	-0.767821	-0.754404	-0.739396	-0.746561	-0.790311	-0.662728
10658	0.379041	0.331267	0.476888	0.299028	0.295176	0.238841	0.408377	0.355363	0.422523	0.296501	0.335267	0.259161	1.34489	1.27138	1.18791	1.16622	1.33046	1.17758	1.05138	0.904584	1.0675	0.792061	0.602599	0.816316
10659	1.23369	1.55144	1.4489	1.23002	1.33934	1.29346	1.40341	1.61037	1.58043	1.42375	1.42814	1.33008	-0.538857	-0.355342	-0.275881	-0.255918	-0.173076	-0.187353	0.760459	0.623756	0.800632	0.736287	0.65674	0.763457
11189	-1.86938	-1.429	-1.96167	-1.84855	-1.91819	-1.04188	-1.47049	-1.05375	-1.18421	-1.41873	-2.30775	-1.07235	0.504789	0.44881	0.447505	0.942133	0.798081	0.83157	-0.670904	-0.62416	-0.666839	-0.550377	-0.545875	-0.608417
56853	-1.36284	-1.5327	-1.17535	-2.47495	-1.07221	-2.41584	-0.979624	-1.68091	-1.17565	-2.30656	-1.17718	-1.77618	-0.98129	-0.962227	-1.02858	-0.929593	-0.901715	-0.981688	-0.808446	-0.805853	-0.768015	-0.807763	-0.734035	-0.754796
60680	-1.76624	-1.58254	-1.05739	-0.894276	-1.12219	-1.01965	-1.49044	-0.986745	-1.19436	-0.986895	-1.45552	-1.10585	-0.997009	-1.02908	-1.01963	-0.93381	-0.843828	-0.899378	-0.914969	-0.979649	-0.926857	-0.740655	-0.826366	-0.805376
60677	-0.252886	-0.195171	-0.181721	-0.485689	-1.02183	-0.520986	0.0301359	0.195478	0.0995317	-0.321982	-0.184216	-0.0970669	-1.53008	-1.58692	-1.65682	-1.31371	-1.48314	-1.56537	-0.559834	-0.570723	-0.368739	-0.531575	-0.646906	-0.19345
9620	-0.684223	-0.795885	-0.751762	-0.764138	-1.24926	-0.980374	-0.885539	-0.867441	-0.568414	-0.610928	-0.710027	-0.946107	0.301375	0.264754	0.247562	0.318418	0.416898	0.403896	-0.344125	-0.451137	-0.277003	-0.420911	-0.277069	-0.371904
1952	0.215139	-0.0311992	0.0611055	0.282281	-0.034258	0.0414881	0.0359166	-0.0818186	0.0244068	0.0766616	0.0644356	0.0759648	0.725252	0.818957	0.705052	0.620074	0.740992	0.744233	0.509336	0.254905	0.340834	0.432892	0.325028	0.455579
[truncated: 9,936 more rows]
