# Supplementary material for: Identification of key pathways, genes and immune cell infiltration in hypoxia of high-altitude acclimatization via meta-analysis and integrated bioinformatics analysis
Source: Front Genet. 2023 Mar 24;14:1055372. doi: 10.3389/fgene.2023.1055372 (PMC10080023; doi:10.3389/fgene.2023.1055372)
Supplement: Supplementary file 2 [file Table3.XLSX]

## Sheet: Sheet2
Primer名称	序列(5' to 3')
ERH-F	CTCAGCTGCCTGGTTTACCG
ERH-R	CCGACGAAGGAGCACGTA
VBP1-F	CAAGTGCGAACAAGCCAATC
VBP1-R	TCCACAAACACGGCCTCAG
PSMA4-F	AGCAGAGAGACGCAACATCC
PSMA4-R	ACTGCAAGCCATGTCCTCAT
TOMM5-F	TGGACCCGGAGGAGATGAAA
TOMM5-R	GGAGGGCCACGTAGATGAGA
BNIP3L-F	CCAAGGAGTTCCACTTCAGACA
BNIP3L-R	CCTAGCCCCAAAGCCAAA
POLR2K-F	CCTCCAAAGCAGCAACCAAT
POLR2K-R	TCGAGCATCAAAAACGACCAATCT
GAPDH-F	GCAGGGGGGAGCCAAAAGGG
GAPDH-R	TGCCAGCCCCAGCGTCAAAG
