# Supplementary material for: Identification of key pathways, genes and immune cell infiltration in hypoxia of high-altitude acclimatization via meta-analysis and integrated bioinformatics analysis
Source: Front Genet. 2023 Mar 24;14:1055372. doi: 10.3389/fgene.2023.1055372 (PMC10080023; doi:10.3389/fgene.2023.1055372)
Supplement: Supplementary file 3 [file Table9.XLSX]

## Sheet: Sheet1
Samples of the GEO datasets for meta-analysis
Dataset	Control	Hypoxia	Title	Cell type	Platforms
GSE145935	3	3	Transcriptomic analysis of human astrocytes in vitro reveals hypoxia-induced mitochondrial dysfunction, modulation of metabolism and dysregulation of the immune response	Astrocytes	GPL570[HG-U133_Plus_2] Affymetrix Human Genome U133 Plus 2.0 Array
GSE116660	6	6	Human NK cells under normoxic and hypoxic conditions	NK cells	GPL570[HG-U133_Plus_2] Affymetrix Human Genome U133 Plus 2.0 Array
GSE60729	3	3	Gene expression profile of HIF-1α silenced or non-silenced human DCs stimulated with A. fumigatus under normoxic or hypoxic conditions	DCs	GPL13667 [HG-U219] Affymetrix Human Genome U219 Array
Meta-analysis	12	12
Details of the GSE46480 for immune infiltration analysis
Dataset	Base camp (Control )	Altitude (Hypoxia)	Title	Cell type	Platforms
GSE46480	98	98	Peripheral blood mononuclear cell (PBMC) gene expression in healthy adults rapidly transported to high altitude	PBMC	GPL570[HG-U133_Plus_2] Affymetrix Human Genome U133 Plus 2.0 Array
