# Supplementary material for: Identification of key pathways, genes and immune cell infiltration in hypoxia of high-altitude acclimatization via meta-analysis and integrated bioinformatics analysis
Source: Front Genet. 2023 Mar 24;14:1055372. doi: 10.3389/fgene.2023.1055372 (PMC10080023; doi:10.3389/fgene.2023.1055372)
Supplement: Supplementary file 4 [file Table5.XLS]

## Sheet: GSE46480.top.table_KhdOPh
ID	adj.P.Val	P.Value	t	B	logFC	Gene.symbol	Gene.title
218117_at	1.37e-45	2.51e-50	-20.3589	103.893	-1.26013	RBX1	ring-box 1
210908_s_at	2.07e-45	7.57e-50	-20.1913	102.801	-2.00262	PFDN5	prefoldin subunit 5
206584_at	6.11e-44	3.59e-48	-19.6085	98.9803	-1.66109	LY96	lymphocyte antigen 96
207132_x_at	6.11e-44	4.48e-48	-19.5755	98.7626	-1.93499	PFDN5	prefoldin subunit 5
203371_s_at	6.43e-44	5.89e-48	-19.5343	98.4914	-1.28267	NDUFB3	NADH:ubiquinone oxidoreductase subunit B3
201568_at	6.64e-44	7.3e-48	-19.5021	98.2787	-1.24161	UQCRQ	ubiquinol-cytochrome c reductase complex III subunit VII
202110_at	1.02e-43	1.35e-47	-19.4094	97.6661	-1.82132	COX7B	cytochrome c oxidase subunit 7B
200963_x_at	1.02e-43	1.5e-47	-19.3942	97.5654	-2.60744	RPL31	ribosomal protein L31
221791_s_at	1.12e-43	1.85e-47	-19.3632	97.3601	-1.63969	TMA7	translation machinery associated 7 homolog
225190_x_at	4.4e-43	8.12e-47	-19.1419	95.893	-1.25267	RPL35A	ribosomal protein L35a
218357_s_at	4.4e-43	8.87e-47	-19.1287	95.8053	-1.14963	TIMM8B	translocase of inner mitochondrial membrane 8 homolog B
200061_s_at	1.34e-42	2.95e-46	-18.9496	94.6138	-2.58535	RPS24	ribosomal protein S24
217801_at	2.24e-42	5.34e-46	-18.8617	94.0276	-1.12429	ATP5E	ATP synthase, H+ transporting, mitochondrial F1 complex, epsilon subunit
210907_s_at	2.24e-42	5.74e-46	-18.8511	93.9568	-1.60971	PDCD10	programmed cell death 10
200082_s_at	2.47e-42	6.87e-46	-18.8244	93.7784	-2.37162	RPS7	ribosomal protein S7
225312_at	2.47e-42	7.23e-46	-18.8166	93.7268	-2.27005	COMMD6	COMM domain containing 6
210532_s_at	7.79e-42	2.43e-45	-18.6374	92.5282	-1.63601	C14orf2	chromosome 14 open reading frame 2
200942_s_at	8.19e-42	2.7e-45	-18.6216	92.4224	-0.8963	HSBP1	heat shock factor binding protein 1
222229_x_at	2.12e-41	7.38e-45	-18.473	91.4258	-2.13886
209732_at	2.17e-41	7.95e-45	-18.4621	91.3528	-2.08228	CLEC2B	C-type lectin domain family 2 member B
203534_at	2.94e-41	1.13e-44	-18.4099	91.0022	-0.801189	LSM1	LSM1 homolog, mRNA degradation associated
213687_s_at	4.29e-41	1.73e-44	-18.3477	90.5841	-1.47562	RPL35A	ribosomal protein L35a
236370_at	4.82e-41	2.03e-44	18.3238	90.4228	0.537942
238108_at	5.15e-41	2.26e-44	18.3078	90.3154	0.361229
202428_x_at	6.23e-41	2.85e-44	-18.2738	90.0866	-1.45525	DBI	diazepam binding inhibitor, acyl-CoA binding protein
200026_at	7.42e-41	3.57e-44	-18.2409	89.865	-2.44229	RPL34	ribosomal protein L34
226006_at	7.42e-41	3.67e-44	-18.2369	89.8376	-0.955953	PET100	PET100 homolog
214512_s_at	9.65e-41	4.95e-44	-18.1928	89.5409	-1.62313	SUB1	SUB1 homolog, transcriptional regulator
202233_s_at	1.26e-40	6.68e-44	-18.1487	89.2431	-1.15994	UQCRHL///UQCRH	ubiquinol-cytochrome c reductase hinge protein like///ubiquinol-cytochrome c reductase hinge protein
218011_at	1.74e-40	9.54e-44	-18.0965	88.8907	-0.843062	UBL5	ubiquitin like 5
206790_s_at	2.35e-40	1.33e-43	-18.0475	88.5596	-1.32005	NDUFB1	NADH:ubiquinone oxidoreductase subunit B1
217491_x_at	2.46e-40	1.48e-43	-18.0321	88.4559	-1.56131	COX7C	cytochrome c oxidase subunit 7C
212578_x_at	2.46e-40	1.49e-43	-18.0311	88.4494	-1.72998	RPS17	ribosomal protein S17
213941_x_at	2.63e-40	1.64e-43	-18.017	88.3539	-2.28123	RPS7	ribosomal protein S7
200043_at	2.76e-40	1.77e-43	-18.0056	88.277	-1.14864	ERH	enhancer of rudimentary homolog (Drosophila)
201665_x_at	2.86e-40	1.89e-43	-17.9964	88.2143	-1.79642	RPS17	ribosomal protein S17
225309_at	3.63e-40	2.46e-43	-17.9577	87.9528	-0.929862	PHF5A	PHD finger protein 5A
212082_s_at	5.62e-40	3.91e-43	-17.8898	87.4934	-0.977563	MYL6	myosin light chain 6
224511_s_at	5.88e-40	4.2e-43	-17.8793	87.4221	-0.784162	TXNDC17	thioredoxin domain containing 17
205644_s_at	5.99e-40	4.39e-43	-17.8728	87.3778	-1.42993	SNRPG	small nuclear ribonucleoprotein polypeptide G
200012_x_at	5.99e-40	4.5e-43	-17.8693	87.3541	-1.34486	RPL21P28///SNORA27///SNORD102///RPL21	ribosomal protein L21 pseudogene 28///small nucleolar RNA, H/ACA box 27///small nucleolar RNA, C/D box 102///ribosomal protein L21
211487_x_at	6.77e-40	5.21e-43	-17.8477	87.2083	-1.75471	RPS17	ribosomal protein S17
217915_s_at	8.27e-40	6.51e-43	-17.8152	86.9876	-1.67042	RSL24D1	ribosomal L24 domain containing 1
78383_at	8.81e-40	7.09e-43	-17.8026	86.9023	-0.40922	TOPORS-AS1	TOPORS antisense RNA 1
208864_s_at	9.51e-40	7.83e-43	-17.7881	86.804	-1.07342	TXN	thioredoxin
217249_x_at	1.08e-39	9.27e-43	-17.7634	86.6367	-0.693059
200010_at	1.08e-39	9.32e-43	-17.7628	86.6322	-1.23598	RPL11	ribosomal protein L11
211070_x_at	1.11e-39	9.79e-43	-17.7555	86.5829	-1.29242	DBI	diazepam binding inhibitor, acyl-CoA binding protein
201754_at	1.18e-39	1.06e-42	-17.7442	86.5065	-1.66057	COX6C	cytochrome c oxidase subunit 6C
224586_x_at	1.36e-39	1.24e-42	-17.7208	86.3475	-1.87563	SUB1	SUB1 homolog, transcriptional regulator
201635_s_at	1.78e-39	1.66e-42	-17.6784	86.0596	-0.671578	FXR1	FMR1 autosomal homolog 1
201134_x_at	2.02e-39	1.93e-42	-17.6566	85.9115	-1.36785	COX7C	cytochrome c oxidase subunit 7C
202298_at	2.02e-39	1.96e-42	-17.6539	85.8931	-1.00512	NDUFA1	NADH:ubiquinone oxidoreductase subunit A1
221434_s_at	2.4e-39	2.38e-42	-17.6261	85.7042	-1.07862	SLIRP	SRA stem-loop interacting RNA binding protein
216505_x_at	3.76e-39	3.81e-42	-17.5573	85.2367	-0.928657
212857_x_at	3.76e-39	3.86e-42	-17.5555	85.2244	-1.87599	SUB1	SUB1 homolog, transcriptional regulator
217773_s_at	3.97e-39	4.14e-42	-17.5451	85.1535	-1.47291	NDUFA4	NDUFA4, mitochondrial complex associated
209389_x_at	4.13e-39	4.38e-42	-17.5369	85.0974	-1.09119	DBI	diazepam binding inhibitor, acyl-CoA binding protein
209836_x_at	5.23e-39	5.65e-42	-17.4999	84.846	-0.55969	BOLA2B///BOLA2	bolA family member 2B///bolA family member 2
205681_at	5.83e-39	6.4e-42	-17.4817	84.722	-1.53686	BCL2A1	BCL2 related protein A1
200038_s_at	5.91e-39	6.61e-42	-17.4772	84.6911	-2.08208	RPL17-C18orf32///SNORD58C///C18orf32///SNORD58A///SNORD58B///RPL17	RPL17-C18orf32 readthrough///small nucleolar RNA, C/D box 58C///chromosome 18 open reading frame 32///small nucleolar RNA, C/D box 58A///small nucleolar RNA, C/D box 58B///ribosomal protein L17
210453_x_at	6.35e-39	7.21e-42	-17.4644	84.6043	-1.15682	ATP5L	ATP synthase, H+ transporting, mitochondrial Fo complex subunit G
218201_at	7.36e-39	8.49e-42	-17.4407	84.4428	-0.695697	NDUFB2	NADH:ubiquinone oxidoreductase subunit B2
224637_at	7.95e-39	9.46e-42	-17.4249	84.335	-0.556576	OST4	oligosaccharyltransferase complex subunit 4, non-catalytic
202001_s_at	7.95e-39	9.61e-42	-17.4227	84.3199	-1.00269	NDUFA6	NADH:ubiquinone oxidoreductase subunit A6
226276_at	7.95e-39	9.61e-42	-17.4226	84.3195	-1.07122	TMEM167A	transmembrane protein 167A
200781_s_at	8.13e-39	9.97e-42	-17.4173	84.2832	-1.524	RPS15A	ribosomal protein S15a
226835_s_at	8.62e-39	1.07e-41	-17.4065	84.2095	-1.07694	ZFAS1	ZNFX1 antisense RNA 1
228053_s_at	1.07e-38	1.37e-41	-17.3708	83.9665	-0.993636	TOMM5	translocase of outer mitochondrial membrane 5
233329_s_at	1.07e-38	1.37e-41	-17.3707	83.9656	-0.948764	KRCC1	lysine rich coiled-coil 1
200705_s_at	1.15e-38	1.51e-41	-17.3568	83.8709	-1.90126	SNORA41///EEF1B2	small nucleolar RNA, H/ACA box 41///eukaryotic translation elongation factor 1 beta 2
211943_x_at	1.15e-38	1.52e-41	-17.3563	83.8676	-0.791992	LOC101928826///TPT1	uncharacterized LOC101928826///tumor protein, translationally-controlled 1
216520_s_at	1.21e-38	1.62e-41	-17.3466	83.8015	-1.3291	LOC101928826///TPT1	uncharacterized LOC101928826///tumor protein, translationally-controlled 1
213846_at	1.31e-38	1.78e-41	-17.333	83.7083	-1.23863	COX7C	cytochrome c oxidase subunit 7C
224587_at	1.35e-38	1.85e-41	-17.3272	83.6685	-1.18092	SUB1	SUB1 homolog, transcriptional regulator
219161_s_at	1.38e-38	1.91e-41	-17.3225	83.6366	-0.957336	CKLF-CMTM1///CKLF	CKLF-CMTM1 readthrough///chemokine like factor
200025_s_at	1.44e-38	2.03e-41	-17.3142	83.5802	-1.39702	RPL27	ribosomal protein L27
200013_at	1.55e-38	2.21e-41	-17.3013	83.4921	-1.32473	RPL24	ribosomal protein L24
212284_x_at	2.01e-38	2.96e-41	-17.259	83.2033	-0.683331	LOC101928826///TPT1	uncharacterized LOC101928826///tumor protein, translationally-controlled 1
223191_at	2.01e-38	2.97e-41	-17.2587	83.2011	-1.09061	COX16	COX16, cytochrome c oxidase assembly homolog
212270_x_at	2.01e-38	2.98e-41	-17.2583	83.1988	-2.07197	RPL17-C18orf32///SNORD58C///C18orf32///SNORD58A///SNORD58B///RPL17	RPL17-C18orf32 readthrough///small nucleolar RNA, C/D box 58C///chromosome 18 open reading frame 32///small nucleolar RNA, C/D box 58A///small nucleolar RNA, C/D box 58B///ribosomal protein L17
201238_s_at	2.06e-38	3.1e-41	-17.2524	83.158	-1.2775	CAPZA2	capping actin protein of muscle Z-line alpha subunit 2
212537_x_at	2.06e-38	3.13e-41	-17.2512	83.1501	-2.08785	RPL17-C18orf32///SNORD58C///C18orf32///SNORD58A///SNORD58B///RPL17	RPL17-C18orf32 readthrough///small nucleolar RNA, C/D box 58C///chromosome 18 open reading frame 32///small nucleolar RNA, C/D box 58A///small nucleolar RNA, C/D box 58B///ribosomal protein L17
208695_s_at	2.06e-38	3.2e-41	-17.2479	83.1274	-1.46092	RPL39	ribosomal protein L39
201406_at	2.06e-38	3.21e-41	-17.2474	83.1241	-2.44105	RPL36A-HNRNPH2///RPL36A	RPL36A-HNRNPH2 readthrough///ribosomal protein L36a
207573_x_at	2.38e-38	3.75e-41	-17.2247	82.969	-1.07205	ATP5L	ATP synthase, H+ transporting, mitochondrial Fo complex subunit G
1557477_at	2.39e-38	3.84e-41	17.2216	82.9477	0.579756	STIM1	stromal interaction molecule 1
224330_s_at	2.39e-38	3.85e-41	-17.2209	82.9434	-0.470328	MRPL27	mitochondrial ribosomal protein L27
212869_x_at	2.39e-38	3.89e-41	-17.2194	82.9331	-0.762894	LOC101928826///TPT1	uncharacterized LOC101928826///tumor protein, translationally-controlled 1
224957_at	2.45e-38	4.03e-41	-17.2143	82.8979	-1.01371	RPL17-C18orf32///C18orf32///RPL17	RPL17-C18orf32 readthrough///chromosome 18 open reading frame 32///ribosomal protein L17
200099_s_at	2.61e-38	4.34e-41	-17.2035	82.8241	-2.17884	SNORD73A///RPS3A	small nucleolar RNA, C/D box 73A///ribosomal protein S3A
208746_x_at	2.65e-38	4.47e-41	-17.1995	82.7965	-1.15222	ATP5L	ATP synthase, H+ transporting, mitochondrial Fo complex subunit G
202635_s_at	2.83e-38	4.82e-41	-17.1885	82.7218	-1.24505	POLR2K	RNA polymerase II subunit K
201237_at	2.92e-38	5.02e-41	-17.1825	82.6806	-0.977632	CAPZA2	capping actin protein of muscle Z-line alpha subunit 2
200081_s_at	2.96e-38	5.15e-41	-17.1788	82.6555	-1.31855	RPS6	ribosomal protein S6
209276_s_at	3.41e-38	6.05e-41	-17.1554	82.4953	-1.21365	GLRX	glutaredoxin
212042_x_at	3.41e-38	6.05e-41	-17.1554	82.4951	-1.67279	RPL7	ribosomal protein L7
200095_x_at	3.67e-38	6.59e-41	-17.143	82.4108	-1.09697	RPS10	ribosomal protein S10
201023_at	3.99e-38	7.24e-41	-17.1295	82.3183	-1.13284	TAF7	TATA-box binding protein associated factor 7
226278_at	4.27e-38	7.82e-41	-17.1183	82.2416	-0.70301	SVIP	small VCP interacting protein
200817_x_at	4.42e-38	8.17e-41	-17.1119	82.198	-1.07702	RPS10	ribosomal protein S10
219283_at	4.58e-38	8.55e-41	-17.1053	82.153	-0.635496	C1GALT1C1	C1GALT1 specific chaperone 1
222465_at	4.8e-38	9.06e-41	-17.097	82.096	-1.54218	RSL24D1	ribosomal L24 domain containing 1
207721_x_at	5.19e-38	9.88e-41	-17.0845	82.0101	-1.39643	HINT1	histidine triad nucleotide binding protein 1
223451_s_at	5.22e-38	1e-40	-17.0822	81.995	-0.849333	CKLF	chemokine like factor
214327_x_at	5.36e-38	1.04e-40	-17.0769	81.9586	-0.650864	LOC101928826///TPT1	uncharacterized LOC101928826///tumor protein, translationally-controlled 1
239946_at	5.44e-38	1.07e-40	17.0735	81.9349	0.982949
201317_s_at	5.58e-38	1.1e-40	-17.0685	81.9007	-1.21771	PSMA2	proteasome subunit alpha 2
226845_s_at	5.65e-38	1.13e-40	-17.0652	81.878	-0.753244	COPS9	COP9 signalosome subunit 9
201597_at	5.83e-38	1.17e-40	-17.0595	81.8392	-1.1846	COX7A2	cytochrome c oxidase subunit 7A2
207783_x_at	5.98e-38	1.22e-40	-17.0543	81.8037	-0.445098	HUWE1	HECT, UBA and WWE domain containing 1, E3 ubiquitin protein ligase
208826_x_at	6.6e-38	1.35e-40	-17.0388	81.6973	-1.397	HINT1	histidine triad nucleotide binding protein 1
200032_s_at	7.15e-38	1.49e-40	-17.0251	81.6037	-1.92408	RPL9	ribosomal protein L9
224779_s_at	7.15e-38	1.49e-40	-17.0247	81.6007	-1.07072	FAM96A	family with sequence similarity 96 member A
202279_at	7.76e-38	1.63e-40	-17.0115	81.5106	-0.891585	C14orf2	chromosome 14 open reading frame 2
200019_s_at	9.01e-38	1.91e-40	-16.9887	81.354	-1.01436	FAU	FAU, ubiquitin like and ribosomal protein S30 fusion
209134_s_at	9.29e-38	1.99e-40	-16.9831	81.3161	-1.0345	RPS6	ribosomal protein S6
223993_s_at	1.05e-37	2.27e-40	-16.9639	81.1847	-1.03639	CNIH4	cornichon family AMPA receptor auxiliary protein 4
225036_at	1.2e-37	2.61e-40	-16.944	81.0481	-1.0407	TOMM5	translocase of outer mitochondrial membrane 5
200925_at	1.51e-37	3.31e-40	-16.9093	80.81	-0.683974	COX6A1	cytochrome c oxidase subunit 6A1
223416_at	1.87e-37	4.14e-40	-16.8772	80.5899	-1.01504	SF3B6	splicing factor 3b subunit 6
243470_at	2.03e-37	4.54e-40	16.8638	80.4981	0.264589
240666_at	2.73e-37	6.15e-40	16.8199	80.1964	0.640487
212368_at	3.18e-37	7.23e-40	-16.7967	80.0371	-1.11803	ZNF292	zinc finger protein 292
241865_at	3.37e-37	7.71e-40	16.7873	79.9728	0.658967
223809_at	3.4e-37	7.84e-40	-16.7849	79.9562	-1.50188	RGS18	regulator of G-protein signaling 18
200093_s_at	3.46e-37	8.05e-40	-16.7812	79.9308	-1.48388	HINT1	histidine triad nucleotide binding protein 1
211542_x_at	3.79e-37	8.89e-40	-16.7668	79.8319	-1.10315	RPS10	ribosomal protein S10
225359_at	4.01e-37	9.48e-40	-16.7576	79.7686	-0.521498	DNAJC19	DnaJ heat shock protein family (Hsp40) member C19
203152_at	4.19e-37	9.98e-40	-16.7501	79.7176	-0.534957	MRPL40	mitochondrial ribosomal protein L40
202325_s_at	5.38e-37	1.29e-39	-16.7127	79.4603	-1.06261	ATP5J	ATP synthase, H+ transporting, mitochondrial Fo complex subunit F6
218200_s_at	5.38e-37	1.3e-39	-16.712	79.4554	-0.93614	NDUFB2	NADH:ubiquinone oxidoreductase subunit B2
1557915_s_at	5.74e-37	1.4e-39	-16.7016	79.384	-0.597466	GSTO1	glutathione S-transferase omega 1
244050_at	5.89e-37	1.45e-39	-16.6966	79.3496	-0.802491	HACD4	3-hydroxyacyl-CoA dehydratase 4
217256_x_at	6.2e-37	1.53e-39	-16.6881	79.2912	-1.42666
215577_at	6.25e-37	1.56e-39	16.686	79.2767	0.503388
208716_s_at	6.92e-37	1.74e-39	-16.6703	79.1686	-1.14417	TMCO1	transmembrane and coiled-coil domains 1
242874_at	7.09e-37	1.79e-39	16.6657	79.1373	0.817138
239409_at	7.16e-37	1.82e-39	16.6632	79.1201	0.923648
202090_s_at	8.32e-37	2.13e-39	-16.6405	78.964	-0.968362	UQCR11	ubiquinol-cytochrome c reductase, complex III subunit XI
201812_s_at	8.62e-37	2.24e-39	-16.6335	78.9156	-1.67524	C4orf46///TOMM7	chromosome 4 open reading frame 46///translocase of outer mitochondrial membrane 7
233323_at	8.62e-37	2.24e-39	16.6334	78.9151	0.693645
236621_at	8.75e-37	2.29e-39	16.6302	78.8929	0.806904	RPS27	ribosomal protein S27
223516_s_at	9.2e-37	2.43e-39	-16.622	78.8366	-0.742836	TOMM6///PRICKLE4	translocase of outer mitochondrial membrane 6///prickle planar cell polarity protein 4
200717_x_at	9.91e-37	2.63e-39	-16.6104	78.7565	-1.69133	RPL7	ribosomal protein L7
204774_at	1e-36	2.68e-39	-16.6077	78.7381	-1.66322	EVI2A	ecotropic viral integration site 2A
236708_at	1.15e-36	3.1e-39	16.5869	78.5952	0.411689
201094_at	1.2e-36	3.24e-39	-16.5802	78.5489	-1.07114	RPS29	ribosomal protein S29
202467_s_at	1.39e-36	3.79e-39	-16.5577	78.3939	-1.33104	COPS2	COP9 signalosome subunit 2
1555961_a_at	1.41e-36	3.86e-39	-16.555	78.3756	-1.42258	HINT1	histidine triad nucleotide binding protein 1
217092_x_at	1.46e-36	4.04e-39	-16.5487	78.3319	-1.13473
225413_at	1.47e-36	4.1e-39	-16.5466	78.3174	-1.17121	USMG5	up-regulated during skeletal muscle growth 5 homolog (mouse)
219069_at	1.63e-36	4.57e-39	-16.5307	78.2083	-0.966212	ANKRD49	ankyrin repeat domain 49
200888_s_at	1.63e-36	4.61e-39	-16.5296	78.2009	-1.92058	SNORA21///RPL23	small nucleolar RNA, H/ACA box 21///ribosomal protein L23
202918_s_at	1.89e-36	5.36e-39	-16.5079	78.0511	-1.18851	HSPE1-MOB4///MOB4	HSPE1-MOB4 readthrough///MOB family member 4, phocein
218447_at	2.01e-36	5.75e-39	-16.4978	77.9812	-0.656636	CMC2	C-X9-C motif containing 2
209224_s_at	2.25e-36	6.48e-39	-16.4805	77.8623	-0.525916	NDUFA2	NADH:ubiquinone oxidoreductase subunit A2
200062_s_at	2.32e-36	6.7e-39	-16.4758	77.8297	-0.935217	RPL30	ribosomal protein L30
200834_s_at	2.42e-36	7.04e-39	-16.4685	77.7798	-1.33514	RPS21	ribosomal protein S21
209492_x_at	2.46e-36	7.22e-39	-16.465	77.7552	-0.953372	ATP5I	ATP synthase, H+ transporting, mitochondrial Fo complex subunit E
224915_x_at	2.48e-36	7.35e-39	-16.4625	77.7383	-1.04603	ZFAS1	ZNFX1 antisense RNA 1
224439_x_at	2.48e-36	7.37e-39	-16.4621	77.7354	-0.531282	RNF7	ring finger protein 7
200679_x_at	2.83e-36	8.45e-39	-16.4423	77.599	-0.896446	HMGB1	high mobility group box 1
242859_at	2.84e-36	8.54e-39	16.4408	77.5889	0.763847
201012_at	3.11e-36	9.39e-39	-16.4272	77.4952	-1.50539	ANXA1	annexin A1
212544_at	3.19e-36	9.69e-39	-16.4226	77.4634	-0.985303	ZNHIT3	zinc finger HIT-type containing 3
218728_s_at	3.79e-36	1.16e-38	-16.3969	77.286	-0.863293	CNIH4	cornichon family AMPA receptor auxiliary protein 4
218654_s_at	3.9e-36	1.2e-38	-16.392	77.252	-0.869386	MRPS33	mitochondrial ribosomal protein S33
200826_at	4.11e-36	1.27e-38	-16.3836	77.1946	-1.25794	SNRPD2	small nuclear ribonucleoprotein D2 polypeptide
223070_at	4.76e-36	1.48e-38	-16.3617	77.0434	-0.963483	SELK	selenoprotein K
208805_at	4.9e-36	1.53e-38	-16.3568	77.0091	-1.34202	KIAA0391///PSMA6	KIAA0391///proteasome subunit alpha 6
238035_at	5.02e-36	1.58e-38	-16.3522	76.9777	-0.611088	SP3	Sp3 transcription factor
211968_s_at	5.28e-36	1.67e-38	-16.3442	76.9223	-1.18712	HSP90AA1	heat shock protein 90 alpha family class A member 1
203880_at	6.33e-36	2.02e-38	-16.3173	76.7371	-0.607722	POPDC2///COX17	popeye domain containing 2///COX17, cytochrome c oxidase copper chaperone
201699_at	8.34e-36	2.67e-38	-16.2769	76.4579	-1.45539	PSMC6	proteasome 26S subunit, ATPase 6
223480_s_at	8.35e-36	2.69e-38	-16.2759	76.4511	-1.06246	MRPL47	mitochondrial ribosomal protein L47
242827_x_at	8.46e-36	2.74e-38	16.2733	76.4329	1.01638
225541_at	8.58e-36	2.8e-38	-16.2703	76.4124	-1.28515	RPL22L1	ribosomal protein L22 like 1
215221_at	8.94e-36	2.93e-38	16.2636	76.3662	0.737982
1559881_s_at	9.88e-36	3.25e-38	-16.2486	76.2624	-0.552649	ZNF12	zinc finger protein 12
201472_at	1.01e-35	3.35e-38	-16.2445	76.2343	-1.12311	VBP1	VHL binding protein 1
212391_x_at	1.07e-35	3.57e-38	-16.2354	76.1715	-1.81602	SNORD73A///RPS3A	small nucleolar RNA, C/D box 73A///ribosomal protein S3A
203138_at	1.08e-35	3.62e-38	-16.2333	76.1567	-1.2021	HAT1	histone acetyltransferase 1
224841_x_at	1.1e-35	3.71e-38	-16.2298	76.1325	-1.45869	SNORD77///SNORD76///SNORD74///GAS5///SNORD44///SNORD47///SNORD80///SNORD79///SNORD81	small nucleolar RNA, C/D box 77///small nucleolar RNA, C/D box 76///small nucleolar RNA, C/D box 74///growth arrest specific 5 (non-protein coding)///small nucleolar RNA, C/D box 44///small nucleolar RNA, C/D box 47///small nucleolar RNA, C/D box 80///small nucleolar RNA, C/D box 79///small nucleolar RNA, C/D box 81
215528_at	1.16e-35	3.93e-38	16.2216	76.0764	0.685669
204971_at	1.2e-35	4.1e-38	-16.2155	76.0337	-1.52071	CSTA	cystatin A
1559401_a_at	1.35e-35	4.62e-38	16.1982	75.9145	0.523933
1557626_at	1.47e-35	5.05e-38	16.1856	75.8276	0.753481
209233_at	1.47e-35	5.1e-38	-16.1841	75.8171	-0.628297	EMG1	EMG1, N1-specific pseudouridine methyltransferase
243003_at	1.48e-35	5.14e-38	16.1831	75.8103	0.56817
214467_at	1.54e-35	5.37e-38	-16.1767	75.7657	-1.10921	GPR65	G protein-coupled receptor 65
201492_s_at	1.6e-35	5.62e-38	-16.1702	75.7207	-0.976467	RPL41	ribosomal protein L41
217971_at	1.6e-35	5.67e-38	-16.1688	75.7114	-0.994019	LAMTOR3	late endosomal/lysosomal adaptor, MAPK and MTOR activator 3
221474_at	1.6e-35	5.68e-38	-16.1686	75.7096	-0.649915	MYL12B	myosin light chain 12B
235028_at	1.61e-35	5.75e-38	16.167	75.6989	1.39102
200017_at	1.64e-35	5.89e-38	-16.1636	75.6751	-0.815219	RPS27A	ribosomal protein S27a
225441_x_at	1.65e-35	5.95e-38	-16.162	75.664	-0.512964	NAA38	N(alpha)-acetyltransferase 38, NatC auxiliary subunit
236931_at	1.65e-35	5.99e-38	16.161	75.6574	0.783199
1561167_at	1.7e-35	6.2e-38	16.1561	75.6232	0.997484
201257_x_at	1.71e-35	6.27e-38	-16.1544	75.6119	-1.81689	SNORD73A///RPS3A	small nucleolar RNA, C/D box 73A///ribosomal protein S3A
218303_x_at	1.71e-35	6.28e-38	-16.1543	75.6111	-1.1602	KRCC1	lysine rich coiled-coil 1
232307_at	1.71e-35	6.33e-38	16.1531	75.6025	0.804583
214143_x_at	1.72e-35	6.44e-38	-16.1507	75.5864	-1.05462	RPL24	ribosomal protein L24
204559_s_at	1.72e-35	6.47e-38	-16.1499	75.5805	-0.862696	LSM7	LSM7 homolog, U6 small nuclear RNA and mRNA degradation associated
227063_at	1.72e-35	6.48e-38	-16.1499	75.5804	-0.536745	TMEM256	transmembrane protein 256
217811_at	1.72e-35	6.51e-38	-16.1492	75.5759	-0.979073	SELT	selenoprotein T
207335_x_at	1.76e-35	6.69e-38	-16.1453	75.5486	-0.700866	ATP5I	ATP synthase, H+ transporting, mitochondrial Fo complex subunit E
224512_s_at	1.79e-35	6.8e-38	-16.1429	75.5319	-0.599679	NAA38	N(alpha)-acetyltransferase 38, NatC auxiliary subunit
219598_s_at	2.27e-35	8.69e-38	-16.1077	75.2885	-0.986107	RWDD1	RWD domain containing 1
223001_at	2.58e-35	9.93e-38	-16.0886	75.1564	-0.828488	OSTC	oligosaccharyltransferase complex non-catalytic subunit
224972_at	2.59e-35	1e-37	-16.0873	75.1475	-0.544766	ROMO1	reactive oxygen species modulator 1
232882_at	2.63e-35	1.02e-37	16.0847	75.1298	0.924075
217783_s_at	2.94e-35	1.15e-37	-16.0679	75.0138	-0.800629	YPEL5	yippee like 5
218351_at	3.48e-35	1.36e-37	-16.0432	74.8425	-1.30542	COMMD8	COMM domain containing 8
1556762_a_at	3.72e-35	1.46e-37	16.033	74.7717	0.33784
223067_at	3.79e-35	1.5e-37	-16.0295	74.748	-0.636455	CWC15	CWC15 spliceosome-associated protein
218589_at	3.92e-35	1.56e-37	-16.0242	74.7109	-1.3097	LPAR6	lysophosphatidic acid receptor 6
211098_x_at	3.98e-35	1.59e-37	-16.0214	74.6917	-0.561464	TMCO1	transmembrane and coiled-coil domains 1
224741_x_at	4.49e-35	1.8e-37	-16.0033	74.5664	-1.43497	SNORD77///SNORD76///SNORD74///GAS5///SNORD44///SNORD47///SNORD80///SNORD79///SNORD81	small nucleolar RNA, C/D box 77///small nucleolar RNA, C/D box 76///small nucleolar RNA, C/D box 74///growth arrest specific 5 (non-protein coding)///small nucleolar RNA, C/D box 44///small nucleolar RNA, C/D box 47///small nucleolar RNA, C/D box 80///small nucleolar RNA, C/D box 79///small nucleolar RNA, C/D box 81
208737_at	4.73e-35	1.91e-37	-15.9951	74.5097	-0.851714	ATP6V1G1	ATPase H+ transporting V1 subunit G1
219015_s_at	4.95e-35	2e-37	-15.9879	74.46	-0.511961	ALG13	ALG13, UDP-N-acetylglucosaminyltransferase subunit
34210_at	5.57e-35	2.26e-37	-15.9704	74.339	-1.47079	CD52	CD52 molecule
204220_at	5.74e-35	2.34e-37	-15.9655	74.305	-1.10254	GMFG	glia maturation factor gamma
202917_s_at	5.79e-35	2.38e-37	-15.9636	74.2914	-1.25648	S100A8	S100 calcium binding protein A8
224129_s_at	6.26e-35	2.58e-37	-15.9518	74.2096	-0.842586	DPY30	dpy-30, histone methyltransferase complex regulatory subunit
227765_at	6.79e-35	2.81e-37	-15.9395	74.1248	-0.458216	OTUD6B-AS1	OTUD6B antisense RNA 1 (head to head)
211747_s_at	7.42e-35	3.09e-37	-15.9261	74.0321	-1.04122	LSM5	LSM5 homolog, U6 small nuclear RNA and mRNA degradation associated
203341_at	7.6e-35	3.17e-37	-15.9222	74.0051	-0.742779	CEBPZ	CCAAT/enhancer binding protein zeta
205133_s_at	7.72e-35	3.24e-37	-15.9193	73.9846	-0.893874	HSPE1	heat shock protein family E (Hsp10) member 1
221622_s_at	8.46e-35	3.56e-37	-15.9056	73.8895	-1.13159	TMEM126B	transmembrane protein 126B
223239_at	8.67e-35	3.67e-37	-15.9015	73.8613	-1.06874	GSKIP	GSK3B interacting protein
200007_at	9.69e-35	4.11e-37	-15.885	73.7469	-0.923815	SRP14	signal recognition particle 14
238812_at	1.31e-34	5.57e-37	15.8416	73.4465	0.533745
202511_s_at	1.33e-34	5.72e-37	-15.8379	73.4205	-0.739734	ATG5	autophagy related 5
225195_at	1.5e-34	6.45e-37	-15.8207	73.3015	-0.572545	DPH3	diphthamide biosynthesis 3
205849_s_at	1.56e-34	6.75e-37	-15.8141	73.2558	-1.87439	UQCRB	ubiquinol-cytochrome c reductase binding protein
226227_x_at	1.57e-34	6.82e-37	-15.8127	73.2463	-0.99632	ZFAS1	ZNFX1 antisense RNA 1
212366_at	1.66e-34	7.25e-37	-15.8039	73.1848	-0.738367	ZNF292	zinc finger protein 292
1561166_a_at	1.66e-34	7.27e-37	15.8035	73.1819	0.837108
216231_s_at	1.8e-34	7.91e-37	-15.7914	73.0986	-0.411647	B2M	beta-2-microglobulin
201304_at	1.84e-34	8.14e-37	-15.7875	73.071	-1.27916	NDUFA5	NADH:ubiquinone oxidoreductase subunit A5
211758_x_at	1.97e-34	8.71e-37	-15.7777	73.0035	-1.07647	TXNDC9	thioredoxin domain containing 9
225049_at	1.98e-34	8.85e-37	-15.7755	72.9881	-1.06738	BLOC1S2	biogenesis of lysosomal organelles complex 1 subunit 2
208290_s_at	1.98e-34	8.85e-37	-15.7754	72.9877	-0.586672	EIF5	eukaryotic translation initiation factor 5
226165_at	2.13e-34	9.56e-37	-15.7644	72.9109	-1.28752	C8orf59	chromosome 8 open reading frame 59
228019_s_at	2.15e-34	9.68e-37	-15.7626	72.8985	-0.666158	MRPS18C	mitochondrial ribosomal protein S18C
202634_at	2.17e-34	9.83e-37	-15.7604	72.8834	-0.848156	POLR2K	RNA polymerase II subunit K
203316_s_at	2.17e-34	9.87e-37	-15.7599	72.8796	-1.27266	SNRPE	small nuclear ribonucleoprotein polypeptide E
219356_s_at	2.27e-34	1.04e-36	-15.7527	72.8302	-1.20538	CHMP5	charged multivesicular body protein 5
200084_at	2.27e-34	1.04e-36	-15.7522	72.8264	-0.946594	C11orf58	chromosome 11 open reading frame 58
208924_at	2.32e-34	1.06e-36	-15.7491	72.8047	-1.12325	RNF11	ring finger protein 11
240527_at	2.34e-34	1.08e-36	15.7469	72.7895	0.244314
224395_s_at	2.44e-34	1.13e-36	-15.7406	72.7462	-0.417834	RNF7	ring finger protein 7
212438_at	2.53e-34	1.18e-36	-15.7346	72.7044	-0.545711	SNRNP27	small nuclear ribonucleoprotein U4/U6.U5 subunit 27
203008_x_at	2.7e-34	1.26e-36	-15.7249	72.6371	-1.08762	TXNDC9	thioredoxin domain containing 9
201470_at	3.11e-34	1.46e-36	-15.7042	72.4931	-0.571198	GSTO1	glutathione S-transferase omega 1
227576_at	3.24e-34	1.53e-36	15.6975	72.4468	0.852342
200680_x_at	3.25e-34	1.53e-36	-15.6967	72.4415	-0.835473	HMGB1	high mobility group box 1
217870_s_at	3.6e-34	1.71e-36	-15.6816	72.3367	-1.05681	CMPK1	cytidine/uridine monophosphate kinase 1
201049_s_at	3.63e-34	1.73e-36	-15.68	72.3251	-1.10632	RPS18	ribosomal protein S18
218482_at	3.74e-34	1.79e-36	-15.6748	72.2896	-0.789384	ENY2	ENY2, transcription and export complex 2 subunit
203800_s_at	4.29e-34	2.06e-36	-15.6549	72.1512	-0.430344	MRPS14	mitochondrial ribosomal protein S14
223026_s_at	4.57e-34	2.2e-36	-15.6453	72.0844	-0.93681	VPS29	VPS29, retromer complex component
224786_at	4.71e-34	2.28e-36	-15.6404	72.0503	-1.13489	SCOC	short coiled-coil protein
213168_at	4.85e-34	2.35e-36	-15.6358	72.0184	-0.966107	SP3	Sp3 transcription factor
218049_s_at	5.18e-34	2.52e-36	-15.6256	71.948	-0.629514	MRPL13	mitochondrial ribosomal protein L13
243291_at	5.31e-34	2.6e-36	15.6217	71.9207	0.666129
238172_at	5.38e-34	2.64e-36	15.6193	71.9043	0.382349
201757_at	5.43e-34	2.68e-36	-15.6173	71.89	-1.03445	RPL10///NDUFS5	ribosomal protein L10///NADH:ubiquinone oxidoreductase subunit S5
200833_s_at	5.6e-34	2.77e-36	-15.6125	71.8571	-1.02511	RAP1B	RAP1B, member of RAS oncogene family
201254_x_at	5.74e-34	2.85e-36	-15.6083	71.8276	-1.0013	RPS6	ribosomal protein S6
204615_x_at	6.54e-34	3.26e-36	-15.5893	71.6958	-0.700857	IDI1	isopentenyl-diphosphate delta isomerase 1
226236_at	6.57e-34	3.28e-36	-15.5881	71.6873	-0.760238	LINC00493	long intergenic non-protein coding RNA 493
204118_at	6.87e-34	3.45e-36	-15.5812	71.6396	-1.00391	CD48	CD48 molecule
218127_at	7.37e-34	3.71e-36	-15.5707	71.5665	-0.62117	NFYB	nuclear transcription factor Y subunit beta
232551_at	9.19e-34	4.64e-36	15.5386	71.3438	0.492045	SLC26A6	solute carrier family 26 member 6
229025_s_at	9.32e-34	4.73e-36	-15.5361	71.326	-0.575148	IMMP1L	inner mitochondrial membrane peptidase subunit 1
243524_at	9.36e-34	4.76e-36	15.535	71.3184	0.559916
202623_at	9.94e-34	5.08e-36	-15.5259	71.2552	-0.610708	EAPP	E2F associated phosphoprotein
241681_at	1.01e-33	5.17e-36	15.5234	71.2378	1.15938
200002_at	1.01e-33	5.19e-36	-15.5228	71.2335	-1.3958	RPL35	ribosomal protein L35
209066_x_at	1.02e-33	5.24e-36	-15.5213	71.223	-1.71419	UQCRB	ubiquinol-cytochrome c reductase binding protein
210249_s_at	1.09e-33	5.64e-36	15.511	71.1518	0.598676	NCOA1	nuclear receptor coactivator 1
204661_at	1.09e-33	5.68e-36	-15.51	71.1445	-1.33888	CD52	CD52 molecule
233268_s_at	1.11e-33	5.77e-36	-15.5076	71.1281	-0.892545	CHURC1	churchill domain containing 1
234043_at	1.17e-33	6.1e-36	15.4997	71.0729	0.269627
224731_at	1.32e-33	6.94e-36	-15.4812	70.9446	-1.15453	HMGB1	high mobility group box 1
219571_s_at	1.35e-33	7.13e-36	-15.4775	70.9188	-0.708112	ZNF12	zinc finger protein 12
211744_s_at	1.37e-33	7.27e-36	-15.4748	70.8998	-0.789835	CD58	CD58 molecule
221058_s_at	1.43e-33	7.59e-36	-15.4686	70.8571	-0.668249	CKLF	chemokine like factor
201593_s_at	1.47e-33	7.84e-36	-15.4639	70.8241	-0.949904	ZC3H15	zinc finger CCCH-type containing 15
201908_at	1.5e-33	8.03e-36	15.4604	70.8002	0.294469	DVL3	dishevelled segment polarity protein 3
243088_at	1.56e-33	8.38e-36	15.4543	70.7579	0.489849
218286_s_at	1.59e-33	8.55e-36	-15.4516	70.7389	-0.479461	RNF7	ring finger protein 7
1556821_x_at	1.68e-33	9.08e-36	15.443	70.6792	0.776868	DLEU2	deleted in lymphocytic leukemia 2 (non-protein coding)
233313_at	1.92e-33	1.04e-35	15.4234	70.5425	0.397772
235847_at	1.92e-33	1.05e-35	15.4227	70.538	0.662556
213220_at	1.94e-33	1.06e-35	-15.4212	70.5277	-0.679992	BBIP1	BBSome interacting protein 1
226243_at	2.1e-33	1.15e-35	-15.4091	70.4432	-0.672308	PTRHD1	peptidyl-tRNA hydrolase domain containing 1
210296_s_at	2.12e-33	1.16e-35	-15.4076	70.4332	-0.846708	PEX2	peroxisomal biogenesis factor 2
223154_at	2.13e-33	1.17e-35	-15.4063	70.4237	-0.813346	MRPL1	mitochondrial ribosomal protein L1
208943_s_at	2.19e-33	1.21e-35	-15.402	70.3936	-0.967651	SEC62	SEC62 homolog, preprotein translocation factor
233690_at	2.31e-33	1.28e-35	15.3935	70.3349	0.932385
225844_at	2.39e-33	1.34e-35	-15.388	70.2963	-0.51353	POLE4	DNA polymerase epsilon 4, accessory subunit
242688_at	2.39e-33	1.34e-35	15.3879	70.2959	0.702539
203396_at	2.41e-33	1.35e-35	-15.3863	70.2846	-1.32444	PSMA4	proteasome subunit alpha 4
1566001_at	2.55e-33	1.43e-35	15.3781	70.2274	0.414532
1558822_at	2.79e-33	1.57e-35	15.3647	70.1342	0.407434
204605_at	2.95e-33	1.67e-35	-15.3564	70.0768	-0.475317	CGRRF1	cell growth regulator with ring finger domain 1
1560754_at	2.99e-33	1.7e-35	15.3538	70.0587	0.467319	CMTM7	CKLF like MARVEL transmembrane domain containing 7
209476_at	3.42e-33	1.95e-35	-15.3341	69.9216	-1.057	TMX1	thioredoxin related transmembrane protein 1
209795_at	3.54e-33	2.02e-35	-15.3287	69.8837	-0.999459	CD69	CD69 molecule
202824_s_at	3.55e-33	2.03e-35	-15.3279	69.8786	-0.678254	TCEB1	transcription elongation factor B subunit 1
240383_at	3.55e-33	2.04e-35	15.3273	69.8745	0.886898	UBE2D3	ubiquitin conjugating enzyme E2 D3
235242_at	3.7e-33	2.14e-35	15.321	69.8306	0.486865	REL	REL proto-oncogene, NF-kB subunit
232472_at	3.76e-33	2.18e-35	15.3183	69.8117	0.575292
212795_at	3.83e-33	2.22e-35	-15.3154	69.7912	-1.00823	KIAA1033	KIAA1033
222371_at	4.15e-33	2.42e-35	15.3034	69.708	0.735653
225519_at	4.28e-33	2.5e-35	-15.2986	69.6745	-0.896593	PPP4R2	protein phosphatase 4 regulatory subunit 2
218233_s_at	4.7e-33	2.76e-35	-15.2847	69.5777	-0.715676	TOMM6///PRICKLE4	translocase of outer mitochondrial membrane 6///prickle planar cell polarity protein 4
223273_at	5.02e-33	2.95e-35	-15.2751	69.5107	-0.574609	GON7	GON7, KEOPS complex subunit homolog
218048_at	5.04e-33	2.97e-35	-15.2741	69.5038	-0.614392	COMMD3	COMM domain containing 3
225951_s_at	5.21e-33	3.08e-35	-15.2687	69.4666	-0.781265	LINC01578	long intergenic non-protein coding RNA 1578
221482_s_at	5.29e-33	3.14e-35	-15.2661	69.4485	-0.783199	ARPP19	cAMP regulated phosphoprotein 19
1565689_at	5.89e-33	3.5e-35	15.2505	69.3395	0.328365
209022_at	5.93e-33	3.54e-35	-15.2491	69.3298	-0.945567	STAG2	stromal antigen 2
224206_x_at	6.38e-33	3.82e-35	-15.2383	69.2547	-0.679751	MYNN	myoneurin
203300_x_at	6.65e-33	3.99e-35	-15.2318	69.2098	-0.912675	AP1S2	adaptor related protein complex 1 sigma 2 subunit
223065_s_at	7.41e-33	4.46e-35	-15.216	69.0996	-0.744532	STARD3NL	STARD3 N-terminal like
221452_s_at	7.61e-33	4.6e-35	-15.2117	69.0695	-0.72011	TMEM14B	transmembrane protein 14B
202763_at	7.62e-33	4.62e-35	-15.2112	69.0663	-0.689035	CASP3	caspase 3
226422_at	7.79e-33	4.73e-35	-15.2076	69.0412	-0.758389	ERGIC2	ERGIC and golgi 2
219600_s_at	7.91e-33	4.82e-35	-15.205	69.0226	-0.76334	TMEM50B	transmembrane protein 50B
219539_at	8.07e-33	4.94e-35	-15.2016	68.9996	-0.442078	GEMIN6	gem nuclear organelle associated protein 6
202961_s_at	8.35e-33	5.12e-35	-15.1964	68.9632	-0.602932	ARMC2-AS1///ATP5J2	ARMC2 antisense RNA 1///ATP synthase, H+ transporting, mitochondrial Fo complex subunit F2
205173_x_at	8.81e-33	5.42e-35	-15.1883	68.9068	-0.816281	CD58	CD58 molecule
224377_s_at	8.93e-33	5.51e-35	-15.186	68.8909	-0.90223	RAB18	RAB18, member RAS oncogene family
234159_at	8.97e-33	5.55e-35	15.185	68.8838	0.387519
214731_at	9.84e-33	6.11e-35	15.1713	68.7885	0.399208
203781_at	1.11e-32	6.91e-35	-15.1538	68.6666	-0.537682	MRPL33	mitochondrial ribosomal protein L33
239166_at	1.14e-32	7.12e-35	15.1495	68.6363	0.402982
203832_at	1.18e-32	7.4e-35	-15.144	68.5978	-0.508828	SNRPF	small nuclear ribonucleoprotein polypeptide F
224660_at	1.19e-32	7.49e-35	-15.1422	68.5858	-0.912633	PYURF///PIGY	PIGY upstream reading frame///phosphatidylinositol glycan anchor biosynthesis class Y
209331_s_at	1.2e-32	7.56e-35	-15.141	68.5772	-0.405249	MAX	MYC associated factor X
217147_s_at	1.39e-32	8.77e-35	-15.1199	68.4301	-1.05835	TRAT1	T cell receptor associated transmembrane adaptor 1
215750_at	1.4e-32	8.84e-35	15.1187	68.4219	0.446364
202168_at	1.43e-32	9.06e-35	-15.1152	68.3972	-0.891378	AK6///TAF9	adenylate kinase 6///TATA-box binding protein associated factor 9
218095_s_at	1.44e-32	9.16e-35	-15.1137	68.387	-0.832646	TMEM165	transmembrane protein 165
222552_at	1.45e-32	9.26e-35	-15.1121	68.3762	-0.855623	GOLT1B	golgi transport 1B
218007_s_at	1.57e-32	1.01e-34	-15.1002	68.2928	-1.24321	RPS27L	ribosomal protein S27 like
221478_at	1.67e-32	1.08e-34	-15.0908	68.2276	-1.27348	BNIP3L	BCL2 interacting protein 3 like
215786_at	1.7e-32	1.1e-34	15.0881	68.2088	0.500985
216176_at	1.77e-32	1.14e-34	15.0821	68.1667	0.454725	HCRP1	hepatocellular carcinoma-related HCRP1
201595_s_at	1.77e-32	1.15e-34	-15.0814	68.1618	-0.968996	ZC3H15	zinc finger CCCH-type containing 15
216000_at	1.84e-32	1.2e-34	15.0757	68.1224	0.27454
222408_s_at	1.9e-32	1.24e-34	-15.0704	68.0853	-0.91098	YPEL5	yippee like 5
1566959_at	1.92e-32	1.26e-34	15.0686	68.073	1.15767
209065_at	2.08e-32	1.37e-34	-15.0567	67.9902	-0.523075	UQCRB	ubiquinol-cytochrome c reductase binding protein
216942_s_at	2.21e-32	1.45e-34	-15.0482	67.9306	-0.734619	CD58	CD58 molecule
204319_s_at	2.23e-32	1.47e-34	-15.0463	67.9173	-0.692978	RGS10	regulator of G-protein signaling 10
230415_at	2.23e-32	1.47e-34	15.046	67.9156	0.555888
200949_x_at	2.59e-32	1.71e-34	-15.0245	67.7654	-1.14657	SNORD54///RPS20	small nucleolar RNA, C/D box 54///ribosomal protein S20
1555303_at	2.62e-32	1.74e-34	15.0223	67.7501	0.685945
219421_at	2.81e-32	1.87e-34	-15.012	67.6783	-0.629322	TTC33	tetratricopeptide repeat domain 33
202673_at	2.81e-32	1.88e-34	-15.0117	67.6762	-1.1098	DPM1	dolichyl-phosphate mannosyltransferase subunit 1, catalytic
211969_at	2.86e-32	1.92e-34	-15.0085	67.6535	-1.04937	HSP90AA1	heat shock protein 90 alpha family class A member 1
237895_at	3.11e-32	2.09e-34	14.9965	67.57	0.677623
213377_x_at	3.11e-32	2.1e-34	-14.9959	67.5663	-0.478747	RPS12	ribosomal protein S12
221593_s_at	3.12e-32	2.11e-34	-14.9949	67.5592	-1.05139	RPL31	ribosomal protein L31
218027_at	3.16e-32	2.14e-34	-14.9928	67.5445	-0.643715	MRPL15	mitochondrial ribosomal protein L15
242144_at	3.16e-32	2.15e-34	14.9925	67.5425	0.616244
226563_at	3.41e-32	2.32e-34	-14.9814	67.4649	-0.351438	SMAD2	SMAD family member 2
1565692_at	3.59e-32	2.45e-34	14.9737	67.4111	0.393853
1570165_at	3.74e-32	2.56e-34	14.9673	67.367	0.733989
217845_x_at	3.79e-32	2.6e-34	-14.9652	67.3519	-0.784353	HIGD1A	HIG1 hypoxia inducible domain family member 1A
241988_x_at	4.15e-32	2.86e-34	14.9519	67.2592	0.388191
229194_at	4.65e-32	3.21e-34	-14.9352	67.1425	-0.775636	PCGF5	polycomb group ring finger 5
218283_at	4.69e-32	3.24e-34	-14.9337	67.1326	-0.620037	SS18L2	SS18 like 2
226963_at	4.77e-32	3.31e-34	-14.9309	67.1126	-0.682088	BTF3L4	basic transcription factor 3 like 4
239531_at	4.93e-32	3.43e-34	14.9257	67.0765	0.290508
225772_s_at	4.99e-32	3.48e-34	-14.9236	67.0621	-0.453696	COX14	COX14, cytochrome c oxidase assembly factor
223334_at	5.1e-32	3.57e-34	-14.9203	67.0386	-0.919895	TMEM126A	transmembrane protein 126A
242749_at	5.24e-32	3.68e-34	14.9159	67.0082	0.288698
238918_at	5.43e-32	3.83e-34	14.9102	66.9688	0.526705
1553581_s_at	5.43e-32	3.83e-34	-14.9102	66.9687	-0.471375	SREK1IP1	SREK1 interacting protein 1
218830_at	5.43e-32	3.84e-34	-14.9097	66.9651	-0.702754	RPL26L1	ribosomal protein L26 like 1
244019_at	5.55e-32	3.93e-34	14.9065	66.9424	0.501689
243527_at	5.58e-32	3.97e-34	14.9049	66.9316	0.778291
242440_at	5.58e-32	3.98e-34	14.9048	66.9306	0.553402
222380_s_at	5.7e-32	4.07e-34	14.9014	66.9074	0.551404	PDCD6	programmed cell death 6
215696_s_at	5.8e-32	4.16e-34	14.8985	66.8871	0.466298	SEC16A	SEC16 homolog A, endoplasmic reticulum export factor
238231_at	6.18e-32	4.44e-34	14.8893	66.8225	0.357965	NFYC	nuclear transcription factor Y subunit gamma
226896_at	6.34e-32	4.56e-34	-14.8854	66.7952	-0.542784	CHCHD1	coiled-coil-helix-coiled-coil-helix domain containing 1
203429_s_at	6.36e-32	4.59e-34	-14.8844	66.7882	-0.759103	SUCO	SUN domain containing ossification factor
208881_x_at	6.36e-32	4.6e-34	-14.884	66.7857	-0.674643	IDI1	isopentenyl-diphosphate delta isomerase 1
200092_s_at	6.51e-32	4.72e-34	-14.8805	66.7612	-0.675563	RPL37	ribosomal protein L37
200091_s_at	6.89e-32	5.01e-34	-14.872	66.7021	-0.893788	RPS25	ribosomal protein S25
1554021_a_at	6.9e-32	5.03e-34	-14.8714	66.6978	-0.661968	ZNF12	zinc finger protein 12
206662_at	7.09e-32	5.19e-34	-14.8669	66.6666	-0.773444	GLRX	glutaredoxin
212199_at	7.09e-32	5.19e-34	-14.8668	66.6658	-0.889426	MRFAP1L1	Morf4 family associated protein 1 like 1
214696_at	7.72e-32	5.67e-34	-14.8544	66.579	-0.423586	MIR22///MIR22HG	microRNA 22///MIR22 host gene
221230_s_at	7.73e-32	5.7e-34	-14.8537	66.5741	-0.987129	ARID4B	AT-rich interaction domain 4B
225260_s_at	7.73e-32	5.71e-34	-14.8535	66.5728	-0.843121	MRPL32	mitochondrial ribosomal protein L32
200741_s_at	7.97e-32	5.9e-34	-14.8488	66.5399	-1.04704	RPS27	ribosomal protein S27
241932_at	8.02e-32	5.95e-34	14.8475	66.5312	0.456509
208697_s_at	8.13e-32	6.05e-34	-14.8452	66.5153	-1.10892	EIF3E	eukaryotic translation initiation factor 3 subunit E
217336_at	8.37e-32	6.24e-34	-14.8409	66.4848	-0.385658
236802_at	8.44e-32	6.31e-34	14.8393	66.4737	0.294994
1554450_s_at	8.48e-32	6.35e-34	-14.8383	66.4669	-0.396653	MIER3	MIER family member 3
218520_at	8.52e-32	6.39e-34	-14.8373	66.4598	-0.548586	TBK1	TANK binding kinase 1
225297_at	9.14e-32	6.88e-34	-14.8269	66.3871	-0.776071	HAUS1	HAUS augmin like complex subunit 1
202919_at	9.19e-32	6.93e-34	-14.8258	66.3799	-0.536004	MOB4	MOB family member 4, phocein
219399_at	9.29e-32	7.03e-34	-14.8239	66.3664	-0.369622	LIN7C	lin-7 homolog C, crumbs cell polarity complex component
213366_x_at	9.4e-32	7.13e-34	-14.8218	66.352	-1.03719	ATP5C1	ATP synthase, H+ transporting, mitochondrial F1 complex, gamma polypeptide 1
244457_at	9.72e-32	7.39e-34	14.8167	66.316	0.469919
38964_r_at	9.72e-32	7.4e-34	14.8164	66.3144	0.502722	WAS	Wiskott-Aldrich syndrome
208374_s_at	9.97e-32	7.62e-34	-14.8124	66.2865	-0.850252	CAPZA1	capping actin protein of muscle Z-line alpha subunit 1
218268_at	1e-31	7.68e-34	-14.8112	66.2777	-0.657637	TBC1D15	TBC1 domain family member 15
210211_s_at	1.01e-31	7.78e-34	-14.8094	66.2651	-1.31103	HSP90AA1	heat shock protein 90 alpha family class A member 1
224714_at	1.02e-31	7.84e-34	-14.8083	66.2577	-0.780223	NIFK	nucleolar protein interacting with the FHA domain of MKI67
220221_at	1.04e-31	8e-34	14.8054	66.2372	0.285461	VPS13D	vacuolar protein sorting 13 homolog D
203261_at	1.13e-31	8.71e-34	-14.7934	66.1535	-0.670239	DCTN6	dynactin subunit 6
202543_s_at	1.19e-31	9.23e-34	-14.7852	66.0961	-0.719189	GMFB	glia maturation factor beta
239171_at	1.19e-31	9.27e-34	14.7846	66.0919	0.617007
201604_s_at	1.2e-31	9.35e-34	-14.7833	66.083	-0.705935	PPP1R12A	protein phosphatase 1 regulatory subunit 12A
217340_at	1.3e-31	1.01e-33	-14.7716	66.0016	-0.21742
242646_at	1.34e-31	1.05e-33	14.7672	65.971	0.459405
201273_s_at	1.42e-31	1.11e-33	-14.7587	65.9117	-1.17511	SRP9	signal recognition particle 9
220330_s_at	1.45e-31	1.14e-33	-14.7555	65.8894	-0.940906	SAMSN1	SAM domain, SH3 domain and nuclear localization signals 1
232333_at	1.5e-31	1.18e-33	14.7503	65.8525	0.943858
218438_s_at	1.56e-31	1.23e-33	-14.744	65.809	-0.479951	MED28	mediator complex subunit 28
226119_at	1.57e-31	1.24e-33	-14.7432	65.8036	-1.03153	PCMTD1	protein-L-isoaspartate (D-aspartate) O-methyltransferase domain containing 1
1560332_at	1.62e-31	1.29e-33	14.738	65.7672	0.486619
243993_at	1.62e-31	1.29e-33	14.7378	65.7656	0.693488
209751_s_at	1.63e-31	1.3e-33	-14.7367	65.7578	-0.428743	TRAPPC2B///TRAPPC2	trafficking protein particle complex 2B///trafficking protein particle complex 2
227942_s_at	1.67e-31	1.33e-33	-14.7327	65.7304	-0.554205	CRIPT	CXXC repeat containing interactor of PDZ3 domain
226524_at	1.71e-31	1.38e-33	-14.7283	65.6994	-0.557496	C3orf38	chromosome 3 open reading frame 38
241917_at	1.71e-31	1.38e-33	14.7283	65.6994	0.403252
231552_at	1.71e-31	1.38e-33	14.7282	65.6985	0.333552
217720_at	1.82e-31	1.46e-33	-14.7197	65.6394	-0.662379	CHCHD2	coiled-coil-helix-coiled-coil-helix domain containing 2
224961_at	1.82e-31	1.47e-33	-14.7191	65.6354	-0.632378	SCYL2	SCY1 like pseudokinase 2
219540_at	1.85e-31	1.5e-33	-14.7162	65.6151	-0.978586	ZNF267	zinc finger protein 267
208808_s_at	1.87e-31	1.52e-33	-14.7145	65.6029	-1.16288	HMGB2	high mobility group box 2
232024_at	1.9e-31	1.54e-33	-14.7123	65.5877	-1.17297	GIMAP2	GTPase, IMAP family member 2
237310_at	1.97e-31	1.6e-33	14.7066	65.5477	0.351818
232058_at	2.02e-31	1.65e-33	14.7027	65.5203	0.513858
224879_at	2.19e-31	1.79e-33	-14.6907	65.4367	-0.665553	TMEM261	transmembrane protein 261
225220_at	2.19e-31	1.8e-33	-14.6904	65.4349	-0.915909	SNHG8///SNORA24	small nucleolar RNA host gene 8///small nucleolar RNA, H/ACA box 24
1556761_at	2.34e-31	1.92e-33	14.6809	65.3683	0.314742
208787_at	2.45e-31	2.02e-33	-14.6736	65.3178	-1.03445	MRPL3	mitochondrial ribosomal protein L3
1556412_at	2.47e-31	2.04e-33	14.6726	65.3103	0.29561
227337_at	2.64e-31	2.18e-33	-14.6629	65.243	-0.292065	ANKRD37	ankyrin repeat domain 37
202000_at	2.67e-31	2.21e-33	-14.6608	65.2285	-0.484065	NDUFA6	NADH:ubiquinone oxidoreductase subunit A6
227674_at	2.67e-31	2.22e-33	-14.6602	65.2239	-0.475234	ZNF585A	zinc finger protein 585A
204071_s_at	2.71e-31	2.26e-33	-14.6579	65.2081	-0.678167	TOPORS	TOP1 binding arginine/serine rich protein
214553_s_at	2.77e-31	2.32e-33	-14.6544	65.1836	-0.302365	ARPP19	cAMP regulated phosphoprotein 19
201435_s_at	2.77e-31	2.32e-33	-14.654	65.1809	-0.597676	EIF4E	eukaryotic translation initiation factor 4E
209107_x_at	2.83e-31	2.37e-33	14.6509	65.1592	0.559001	NCOA1	nuclear receptor coactivator 1
213642_at	2.97e-31	2.5e-33	-14.6437	65.1085	-0.68305
1558410_s_at	3.29e-31	2.77e-33	14.6289	65.0056	0.451238
228763_at	3.3e-31	2.78e-33	-14.6283	65.0015	-0.350261	NEDD8-MDP1///MDP1	NEDD8-MDP1 readthrough///magnesium dependent phosphatase 1
201153_s_at	3.35e-31	2.84e-33	-14.6255	64.9819	-1.00167	MBNL1	muscleblind like splicing regulator 1
1554406_a_at	3.35e-31	2.84e-33	-14.6252	64.9798	-0.741523	CLEC7A	C-type lectin domain family 7 member A
220467_at	3.44e-31	2.92e-33	14.6215	64.9538	0.807053
242121_at	3.51e-31	2.99e-33	14.6183	64.9316	1.00257	FTX	FTX transcript, XIST regulator (non-protein coding)
244868_at	3.59e-31	3.06e-33	14.6148	64.9068	0.393704
241595_at	3.73e-31	3.19e-33	14.6091	64.8669	0.591649
200864_s_at	3.9e-31	3.34e-33	-14.6022	64.819	-0.635541	RAB11A	RAB11A, member RAS oncogene family
205329_s_at	4.08e-31	3.5e-33	-14.5957	64.7735	-0.513801	SNX4	sorting nexin 4
209303_at	4.11e-31	3.54e-33	-14.5941	64.7627	-0.654816	NDUFS4	NADH:ubiquinone oxidoreductase subunit S4
222530_s_at	4.12e-31	3.55e-33	-14.5936	64.7588	-0.535473	MKKS	McKusick-Kaufman syndrome
235484_at	4.33e-31	3.74e-33	-14.5863	64.7077	-0.548366	PTAR1	protein prenyltransferase alpha subunit repeat containing 1
232653_at	4.37e-31	3.79e-33	14.5846	64.6961	0.385711
217850_at	4.46e-31	3.87e-33	-14.5815	64.6742	-0.630337	SNORD19B///GNL3	small nucleolar RNA, C/D box 19B///G protein nucleolar 3
208097_s_at	4.62e-31	4.02e-33	-14.5762	64.6374	-0.605371	TMX1	thioredoxin related transmembrane protein 1
222870_s_at	4.82e-31	4.2e-33	-14.5698	64.593	-0.597031	B3GNT2	UDP-GlcNAc:betaGal beta-1,3-N-acetylglucosaminyltransferase 2
205711_x_at	5.31e-31	4.64e-33	-14.5558	64.4949	-0.960984	ATP5C1	ATP synthase, H+ transporting, mitochondrial F1 complex, gamma polypeptide 1
232759_at	5.34e-31	4.68e-33	14.5546	64.4865	0.338123
216457_s_at	5.36e-31	4.7e-33	14.5538	64.4811	0.505924	SF3A1	splicing factor 3a subunit 1
1557350_at	5.42e-31	4.76e-33	14.552	64.4682	0.408388	G3BP1	G3BP stress granule assembly factor 1
224734_at	5.52e-31	4.86e-33	-14.5491	64.4484	-0.71153	HMGB1	high mobility group box 1
208715_at	5.61e-31	4.96e-33	-14.5464	64.4291	-0.640627	TMCO1	transmembrane and coiled-coil domains 1
1553099_at	5.63e-31	4.98e-33	-14.5457	64.4247	-0.365295	TIGD1	tigger transposable element derived 1
222753_s_at	5.64e-31	5e-33	-14.5452	64.4207	-0.552483	SPCS3	signal peptidase complex subunit 3
201745_at	5.64e-31	5e-33	-14.545	64.4193	-0.729612	TWF1	twinfilin actin binding protein 1
223301_s_at	6.28e-31	5.59e-33	-14.5294	64.3102	-0.635868	CCDC82	coiled-coil domain containing 82
233161_at	6.65e-31	5.93e-33	14.5209	64.2512	0.313054
227840_at	6.7e-31	5.99e-33	-14.5195	64.2412	-0.517421	C2orf76	chromosome 2 open reading frame 76
224914_s_at	7.26e-31	6.5e-33	-14.5079	64.1601	-0.984742	SARNP	SAP domain containing ribonucleoprotein
242851_at	7.36e-31	6.6e-33	14.5056	64.1445	0.494991	MFSD4B	major facilitator superfamily domain containing 4B
1562194_at	7.57e-31	6.81e-33	14.5013	64.114	0.694083
205214_at	7.62e-31	6.86e-33	-14.5001	64.1062	-0.679368	STK17B	serine/threonine kinase 17b
219485_s_at	7.64e-31	6.89e-33	-14.4995	64.1019	-0.68594	PSMD10	proteasome 26S subunit, non-ATPase 10
218732_at	7.7e-31	6.96e-33	-14.4981	64.0918	-0.496998	PTRH2	peptidyl-tRNA hydrolase 2
200937_s_at	7.97e-31	7.22e-33	-14.4929	64.0555	-1.04635	RPL5///SNORD21	ribosomal protein L5///small nucleolar RNA, C/D box 21
222497_x_at	8.34e-31	7.57e-33	-14.4862	64.0088	-0.644045	NMD3	NMD3 ribosome export adaptor
228328_at	8.84e-31	8.04e-33	-14.4777	63.9491	-0.730782	KLHL28	kelch like family member 28
221193_s_at	8.9e-31	8.11e-33	-14.4764	63.9401	-0.777697	ZCCHC10	zinc finger CCHC-type containing 10
203016_s_at	8.91e-31	8.14e-33	-14.4758	63.9364	-0.418503	SSX2IP	SSX family member 2 interacting protein
200818_at	9.16e-31	8.39e-33	-14.4716	63.907	-1.03214	ATP5O	ATP synthase, H+ transporting, mitochondrial F1 complex, O subunit
222657_s_at	9.18e-31	8.42e-33	-14.471	63.9028	-0.712803	UBE2W	ubiquitin conjugating enzyme E2 W (putative)
209274_s_at	9.75e-31	8.96e-33	-14.4622	63.8412	-0.889611	ISCA1	iron-sulfur cluster assembly 1
213095_x_at	9.77e-31	9e-33	-14.4617	63.8375	-0.717861	AIF1	allograft inflammatory factor 1
204286_s_at	9.81e-31	9.05e-33	-14.4609	63.8318	-0.647588	PMAIP1	phorbol-12-myristate-13-acetate-induced protein 1
208873_s_at	1.03e-30	9.53e-33	-14.4535	63.7803	-0.816784	REEP5	receptor accessory protein 5
209882_at	1.05e-30	9.75e-33	-14.4502	63.7575	-0.494526	RIT1	Ras like without CAAX 1
1557370_s_at	1.08e-30	1.01e-32	14.4457	63.7259	0.514211	MYCBP2	MYC binding protein 2, E3 ubiquitin protein ligase
205928_at	1.09e-30	1.01e-32	-14.4451	63.7219	-0.41801	ZNF443	zinc finger protein 443
225097_at	1.09e-30	1.01e-32	14.4451	63.7214	0.325557	HIPK2	homeodomain interacting protein kinase 2
226312_at	1.13e-30	1.05e-32	-14.4395	63.6823	-0.997381	RICTOR	RPTOR independent companion of MTOR complex 2
212773_s_at	1.14e-30	1.07e-32	-14.4371	63.6657	-0.664414	TOMM20	translocase of outer mitochondrial membrane 20
217919_s_at	1.16e-30	1.08e-32	-14.4353	63.6531	-0.627097	MRPL42	mitochondrial ribosomal protein L42
213074_at	1.16e-30	1.09e-32	-14.435	63.6514	-0.883252	PHIP	pleckstrin homology domain interacting protein
209901_x_at	1.24e-30	1.17e-32	-14.4244	63.577	-0.764461	AIF1	allograft inflammatory factor 1
214328_s_at	1.26e-30	1.19e-32	-14.4218	63.5592	-1.20871	HSP90AA1	heat shock protein 90 alpha family class A member 1
212286_at	1.27e-30	1.2e-32	-14.4212	63.5548	-0.76006	ANKRD12	ankyrin repeat domain 12
205335_s_at	1.28e-30	1.21e-32	-14.4192	63.5408	-0.751296	SRP19	signal recognition particle 19
234032_at	1.28e-30	1.22e-32	14.4187	63.5373	0.929
214003_x_at	1.28e-30	1.22e-32	-14.4185	63.536	-0.804427	SNORD54///RPS20	small nucleolar RNA, C/D box 54///ribosomal protein S20
216348_at	1.36e-30	1.29e-32	-14.4105	63.4798	-0.848869
210768_x_at	1.49e-30	1.42e-32	-14.3968	63.3844	-0.519024	TMCO1	transmembrane and coiled-coil domains 1
222203_s_at	1.49e-30	1.43e-32	-14.3963	63.3808	-0.651303	NT5C1B-RDH14///RDH14	NT5C1B-RDH14 readthrough///retinol dehydrogenase 14 (all-trans/9-cis/11-cis)
214996_at	1.53e-30	1.46e-32	14.3928	63.3563	0.251365
219819_s_at	1.55e-30	1.49e-32	-14.3902	63.3382	-0.699958	MRPS28	mitochondrial ribosomal protein S28
205594_at	1.57e-30	1.51e-32	14.388	63.3228	0.542459	ZNF652	zinc finger protein 652
218508_at	1.59e-30	1.53e-32	14.3861	63.3096	0.349427	DCP1A	decapping mRNA 1A
231718_at	1.61e-30	1.55e-32	-14.3843	63.297	-0.619879	SLU7	SLU7 homolog, splicing factor
203667_at	1.62e-30	1.57e-32	-14.3827	63.2859	-0.908844	TBCA	tubulin folding cofactor A
209190_s_at	1.63e-30	1.58e-32	14.382	63.281	0.547658	DIAPH1	diaphanous related formin 1
203011_at	1.65e-30	1.61e-32	-14.3795	63.2634	-0.850177	IMPA1	inositol monophosphatase 1
207805_s_at	1.67e-30	1.63e-32	-14.3777	63.2509	-0.336484	PSMD9	proteasome 26S subunit, non-ATPase 9
244726_at	1.68e-30	1.63e-32	14.3772	63.2472	0.557844
222585_x_at	1.76e-30	1.71e-32	-14.3703	63.1988	-0.538055	KRCC1	lysine rich coiled-coil 1
227368_at	1.76e-30	1.72e-32	-14.3697	63.1951	-0.758578
200881_s_at	1.8e-30	1.77e-32	-14.3659	63.1686	-0.888202	DNAJA1	DnaJ heat shock protein family (Hsp40) member A1
233648_at	1.92e-30	1.88e-32	14.357	63.1058	0.312397
231870_s_at	2.19e-30	2.15e-32	-14.338	62.9735	-0.870629	NMD3	NMD3 ribosome export adaptor
217329_x_at	2.2e-30	2.17e-32	-14.337	62.9661	-0.447654
232528_at	2.24e-30	2.21e-32	14.334	62.9456	0.41823
203090_at	2.26e-30	2.23e-32	-14.3329	62.9374	-0.313113	SDF2	stromal cell derived factor 2
202544_at	2.27e-30	2.25e-32	-14.3315	62.9277	-0.761388	GMFB	glia maturation factor beta
218446_s_at	2.3e-30	2.28e-32	-14.3298	62.9163	-0.745653	TVP23B	trans-golgi network vesicle protein 23 homolog B (S. cerevisiae)
231863_at	2.3e-30	2.29e-32	-14.3293	62.9125	-0.461979	ING3	inhibitor of growth family member 3
218336_at	2.31e-30	2.3e-32	-14.3285	62.9069	-0.346721	PFDN2	prefoldin subunit 2
222580_at	2.33e-30	2.32e-32	-14.327	62.8965	-0.802704	ZNF644	zinc finger protein 644
222997_s_at	2.41e-30	2.41e-32	-14.3218	62.8599	-0.714702	MRPS21	mitochondrial ribosomal protein S21
244008_at	2.52e-30	2.53e-32	-14.3152	62.8143	-0.957979	PARP8	poly(ADP-ribose) polymerase family member 8
201603_at	2.58e-30	2.59e-32	-14.3116	62.7886	-0.984591	PPP1R12A	protein phosphatase 1 regulatory subunit 12A
225908_at	2.62e-30	2.64e-32	-14.309	62.7707	-0.504941	IAH1	isoamyl acetate-hydrolyzing esterase 1 homolog
242143_at	2.63e-30	2.65e-32	14.3083	62.7658	0.569612
224782_at	2.64e-30	2.67e-32	-14.3075	62.7603	-0.554356	ZMAT2	zinc finger matrin-type 2
221570_s_at	2.68e-30	2.7e-32	-14.3055	62.7462	-0.69613	METTL5	methyltransferase like 5
222702_x_at	2.72e-30	2.75e-32	-14.303	62.7284	-0.526794	CRIPT	CXXC repeat containing interactor of PDZ3 domain
218003_s_at	2.75e-30	2.79e-32	-14.3012	62.716	-0.758923	FKBP3	FK506 binding protein 3
218254_s_at	2.75e-30	2.79e-32	-14.3009	62.7141	-0.760254	SAR1B	secretion associated Ras related GTPase 1B
201652_at	2.78e-30	2.84e-32	-14.2988	62.6994	-0.638912	COPS5	COP9 signalosome subunit 5
203034_s_at	2.8e-30	2.86e-32	-14.2976	62.691	-0.517274	SNORA3A///RPL27A	small nucleolar RNA, H/ACA box 3A///ribosomal protein L27a
233867_at	2.83e-30	2.89e-32	14.2959	62.6789	0.696764
202299_s_at	2.85e-30	2.92e-32	-14.2948	62.6714	-0.5692	LAMTOR5	late endosomal/lysosomal adaptor, MAPK and MTOR activator 5
236545_at	2.86e-30	2.93e-32	14.294	62.666	0.646984
203378_at	2.87e-30	2.95e-32	-14.2932	62.6605	-0.470669	PCF11	PCF11 cleavage and polyadenylation factor subunit
225967_s_at	2.91e-30	2.99e-32	-14.2912	62.6459	-0.445549	C17orf89	chromosome 17 open reading frame 89
225227_at	2.98e-30	3.08e-32	-14.2873	62.6187	-0.743954	SKIL	SKI-like proto-oncogene
233898_s_at	3.01e-30	3.11e-32	-14.2857	62.608	-0.90748	FGFR1OP2	FGFR1 oncogene partner 2
223310_x_at	3.1e-30	3.21e-32	-14.2812	62.5762	-0.866075	PNPLA8	patatin like phospholipase domain containing 8
214938_x_at	3.23e-30	3.34e-32	-14.2754	62.536	-0.861682	HMGB1	high mobility group box 1
208870_x_at	3.23e-30	3.35e-32	-14.2751	62.5339	-0.920885	ATP5C1	ATP synthase, H+ transporting, mitochondrial F1 complex, gamma polypeptide 1
240072_at	3.26e-30	3.39e-32	14.2734	62.522	0.438347	ASXL2	additional sex combs like 2, transcriptional regulator
226529_at	3.34e-30	3.48e-32	-14.2699	62.4973	-0.852811	TMEM106B	transmembrane protein 106B
214370_at	3.44e-30	3.59e-32	-14.2654	62.4657	-0.829768	S100A8	S100 calcium binding protein A8
232556_at	3.47e-30	3.63e-32	14.2636	62.4536	0.255099
202209_at	3.5e-30	3.67e-32	-14.2622	62.4437	-0.714424	LSM3	LSM3 homolog, U6 small nuclear RNA and mRNA degradation associated
207845_s_at	3.77e-30	3.96e-32	-14.2514	62.3682	-0.540922	ANAPC10	anaphase promoting complex subunit 10
1566958_at	3.83e-30	4.03e-32	14.2491	62.3519	0.375498
241351_at	3.88e-30	4.08e-32	14.247	62.3376	0.293315
203306_s_at	3.93e-30	4.14e-32	-14.2451	62.3238	-1.01303	SLC35A1	solute carrier family 35 member A1
209143_s_at	4.28e-30	4.52e-32	-14.2327	62.2375	-0.777615	CLNS1A	chloride nucleotide-sensitive channel 1A
209507_at	4.28e-30	4.53e-32	-14.2323	62.2343	-0.539583	RPA3	replication protein A3
1556590_s_at	4.31e-30	4.57e-32	14.2311	62.2261	0.372601
212051_at	4.35e-30	4.62e-32	14.2295	62.2151	0.442753	WIPF2	WAS/WASL interacting protein family member 2
226441_at	4.35e-30	4.63e-32	-14.2292	62.2133	-0.82804	MAP3K2	mitogen-activated protein kinase kinase kinase 2
222984_at	4.53e-30	4.83e-32	-14.2232	62.1708	-0.830617	PAIP2	poly(A) binding protein interacting protein 2
204170_s_at	4.63e-30	4.94e-32	-14.22	62.1485	-0.709909	CKS2	CDC28 protein kinase regulatory subunit 2
239448_at	5.33e-30	5.71e-32	14.1996	62.0058	0.829203
201784_s_at	5.33e-30	5.71e-32	-14.1994	62.0047	-0.878423	C11orf58	chromosome 11 open reading frame 58
224850_at	5.49e-30	5.89e-32	-14.195	61.9742	-0.737185	ATAD1	ATPase family, AAA domain containing 1
221613_s_at	5.64e-30	6.07e-32	-14.1909	61.945	-0.800889	ZFAND6	zinc finger AN1-type containing 6
211069_s_at	5.81e-30	6.25e-32	-14.1865	61.9147	-0.632092	SUMO1	small ubiquitin-like modifier 1
226939_at	5.97e-30	6.43e-32	-14.1825	61.8868	-0.878485	CPEB2	cytoplasmic polyadenylation element binding protein 2
243874_at	6.1e-30	6.59e-32	14.179	61.8623	0.349046
200934_at	6.3e-30	6.82e-32	-14.1742	61.8288	-1.06586	DEK	DEK proto-oncogene
223262_s_at	6.37e-30	6.91e-32	-14.1725	61.8167	-0.400678	FGFR1OP2	FGFR1 oncogene partner 2
202300_at	6.44e-30	6.99e-32	-14.1708	61.8047	-0.54791	LAMTOR5	late endosomal/lysosomal adaptor, MAPK and MTOR activator 5
225902_at	6.46e-30	7.03e-32	-14.1699	61.7987	-0.443153	PPIG	peptidylprolyl isomerase G
216274_s_at	6.54e-30	7.12e-32	-14.1681	61.7862	-0.741599	SEC11A	SEC11 homolog A, signal peptidase complex subunit
227932_at	6.66e-30	7.27e-32	-14.1652	61.7659	-0.552726	ARIH2	ariadne RBR E3 ubiquitin protein ligase 2
225997_at	6.66e-30	7.27e-32	-14.1651	61.7649	-0.529766	MOB1B	MOB kinase activator 1B
216022_at	7.04e-30	7.71e-32	14.1569	61.7073	0.51716
200018_at	7.11e-30	7.8e-32	-14.1552	61.6957	-0.599866	LOC100508408///SNORD14B///RPS13	uncharacterized LOC100508408///small nucleolar RNA, C/D box 14B///ribosomal protein S13
239758_at	7.3e-30	8.02e-32	14.1513	61.6682	0.369253
218386_x_at	7.56e-30	8.32e-32	-14.1461	61.6323	-0.810409	USP16	ubiquitin specific peptidase 16
225657_at	7.56e-30	8.33e-32	-14.1459	61.6305	-0.357669	NCBP2-AS2	NCBP2 antisense RNA 2 (head to head)
1558515_at	7.57e-30	8.36e-32	14.1454	61.627	0.724432	FTX	FTX transcript, XIST regulator (non-protein coding)
238558_at	7.58e-30	8.38e-32	14.1451	61.6248	0.914883
242405_at	7.86e-30	8.7e-32	14.1397	61.5872	0.893204
203651_at	8.5e-30	9.43e-32	-14.1283	61.5074	-0.876458	ZFYVE16	zinc finger FYVE-type containing 16
218439_s_at	8.65e-30	9.62e-32	-14.1255	61.4882	-0.559653	COMMD10	COMM domain containing 10
242801_at	8.74e-30	9.74e-32	14.1238	61.476	0.267706
201409_s_at	8.88e-30	9.9e-32	-14.1213	61.459	-0.792287	PPP1CB	protein phosphatase 1 catalytic subunit beta
204905_s_at	9.12e-30	1.02e-31	-14.1174	61.4315	-0.602272	EEF1E1	eukaryotic translation elongation factor 1 epsilon 1
210312_s_at	9.36e-30	1.05e-31	-14.1135	61.4042	-0.576106	IFT20	intraflagellar transport 20
226686_at	9.49e-30	1.06e-31	-14.1113	61.3886	-0.563499	CISD2	CDGSH iron sulfur domain 2
223105_s_at	9.92e-30	1.11e-31	-14.1047	61.3428	-0.755305	TMEM14B///TMEM14C	transmembrane protein 14B///transmembrane protein 14C
214440_at	1e-29	1.13e-31	-14.103	61.3306	-0.636164	NAT1	N-acetyltransferase 1
202033_s_at	1.01e-29	1.14e-31	-14.1014	61.3195	-0.788069	RB1CC1	RB1 inducible coiled-coil 1
226110_at	1.04e-29	1.17e-31	-14.0977	61.2939	-0.935737	PTAR1	protein prenyltransferase alpha subunit repeat containing 1
225676_s_at	1.08e-29	1.22e-31	-14.0921	61.2544	-0.751	DCAF13	DDB1 and CUL4 associated factor 13
1555976_s_at	1.11e-29	1.25e-31	-14.0879	61.2253	-0.279968	MYL12A	myosin light chain 12A
242369_x_at	1.12e-29	1.27e-31	14.0856	61.2094	0.648528
1566518_at	1.23e-29	1.39e-31	14.0728	61.1197	0.314003
204112_s_at	1.3e-29	1.48e-31	-14.064	61.0583	-0.887957	HNMT	histamine N-methyltransferase
221896_s_at	1.32e-29	1.51e-31	-14.0617	61.0423	-0.734667	HIGD1A	HIG1 hypoxia inducible domain family member 1A
221727_at	1.32e-29	1.51e-31	-14.0616	61.0415	-0.752508	SUB1	SUB1 homolog, transcriptional regulator
208872_s_at	1.32e-29	1.51e-31	-14.0614	61.0403	-0.545653	REEP5	receptor accessory protein 5
231205_at	1.33e-29	1.52e-31	14.0608	61.0358	0.877656
201959_s_at	1.4e-29	1.6e-31	14.053	60.9814	0.649052	MYCBP2	MYC binding protein 2, E3 ubiquitin protein ligase
212410_at	1.4e-29	1.61e-31	-14.0527	60.979	-0.875451	MICU2	mitochondrial calcium uptake 2
201813_s_at	1.42e-29	1.63e-31	14.0505	60.9635	0.390111	TBC1D5	TBC1 domain family member 5
200977_s_at	1.46e-29	1.68e-31	-14.0463	60.9344	-1.01293	TAX1BP1	Tax1 binding protein 1
223299_at	1.55e-29	1.79e-31	-14.0375	60.8732	-0.529353	SEC11C	SEC11 homolog C, signal peptidase complex subunit
217164_at	1.6e-29	1.85e-31	14.0327	60.8394	0.503307
201091_s_at	1.63e-29	1.89e-31	-14.0299	60.8199	-0.824331	CBX3	chromobox 3
238619_at	1.65e-29	1.92e-31	14.0278	60.805	0.856066
209707_at	1.7e-29	1.97e-31	-14.0234	60.7746	-0.602287	PIGK	phosphatidylinositol glycan anchor biosynthesis class K
221979_at	1.79e-29	2.08e-31	-14.0163	60.7248	-0.389389	TOPORS-AS1	TOPORS antisense RNA 1
212289_at	1.89e-29	2.21e-31	-14.0078	60.6651	-0.744231	ANKRD12	ankyrin repeat domain 12
223042_s_at	1.95e-29	2.27e-31	-14.0034	60.6343	-0.707817	FUNDC2	FUN14 domain containing 2
208398_s_at	2e-29	2.34e-31	-13.9996	60.6081	-0.508794	TBPL1	TATA-box binding protein like 1
223978_s_at	2.04e-29	2.39e-31	-13.9965	60.5866	-0.47122	CRLS1	cardiolipin synthase 1
236742_at	2.13e-29	2.49e-31	13.9903	60.5431	0.326791
202606_s_at	2.14e-29	2.52e-31	-13.9891	60.5343	-0.865927	TLK1	tousled like kinase 1
234148_at	2.22e-29	2.61e-31	13.9841	60.4996	0.265814
217987_at	2.22e-29	2.62e-31	-13.9834	60.4946	-0.785635	ASNSD1	asparagine synthetase domain containing 1
213404_s_at	2.49e-29	2.94e-31	-13.967	60.3802	-0.53456	RHEB	Ras homolog enriched in brain
202690_s_at	2.52e-29	2.98e-31	-13.9652	60.3676	-0.741789	SNRPD1	small nuclear ribonucleoprotein D1 polypeptide
223309_x_at	2.56e-29	3.03e-31	-13.9628	60.3504	-0.583846	PNPLA8	patatin like phospholipase domain containing 8
205917_at	2.58e-29	3.06e-31	13.9613	60.3402	0.540987	ZNF264	zinc finger protein 264
240594_at	2.59e-29	3.08e-31	13.9606	60.3354	0.460831
1553587_a_at	2.62e-29	3.12e-31	-13.9587	60.3221	-0.424082	POLE4	DNA polymerase epsilon 4, accessory subunit
226495_at	2.63e-29	3.13e-31	13.9581	60.3179	0.462115	MAVS	mitochondrial antiviral signaling protein
223082_at	2.67e-29	3.18e-31	13.9557	60.3007	0.466268	SH3KBP1	SH3 domain containing kinase binding protein 1
1556389_at	2.68e-29	3.2e-31	13.9549	60.2954	0.636902	CNPY3	canopy FGF signaling regulator 3
225302_at	2.71e-29	3.24e-31	-13.9532	60.2837	-0.8265	TMX3	thioredoxin related transmembrane protein 3
224416_s_at	2.72e-29	3.25e-31	-13.9526	60.2791	-0.385092	MED28	mediator complex subunit 28
215330_at	2.73e-29	3.27e-31	13.9519	60.2743	0.391005
222498_at	2.77e-29	3.33e-31	-13.9493	60.2565	-0.676682	AZI2	5-azacytidine induced 2
200011_s_at	2.83e-29	3.41e-31	13.946	60.2328	0.470196	ARF3	ADP ribosylation factor 3
240743_at	2.85e-29	3.44e-31	13.9448	60.225	0.240965
1570007_at	2.9e-29	3.5e-31	13.9421	60.2061	0.272521	LOC101927933///LRRC8C	uncharacterized LOC101927933///leucine rich repeat containing 8 family member C
239234_at	2.9e-29	3.51e-31	13.9419	60.2047	0.437497
202077_at	2.93e-29	3.54e-31	-13.9406	60.1955	-0.609371	NDUFAB1	NADH:ubiquinone oxidoreductase subunit AB1
218640_s_at	3.08e-29	3.73e-31	-13.9333	60.1445	-0.917665	PLEKHF2	pleckstrin homology and FYVE domain containing 2
231975_s_at	3.14e-29	3.81e-31	-13.9302	60.1225	-0.530614	MIER3	MIER family member 3
218195_at	3.15e-29	3.84e-31	-13.9293	60.1164	-0.823217	ARMT1	acidic residue methyltransferase 1
218628_at	3.18e-29	3.87e-31	-13.928	60.1073	-0.562413	CCDC53	coiled-coil domain containing 53
200642_at	3.18e-29	3.88e-31	-13.9275	60.104	-0.742881	SOD1	superoxide dismutase 1, soluble
232744_x_at	3.18e-29	3.89e-31	13.9274	60.1029	0.624749
218403_at	3.22e-29	3.95e-31	-13.9253	60.0882	-0.632313	TRIAP1	TP53 regulated inhibitor of apoptosis 1
218281_at	3.22e-29	3.95e-31	-13.9252	60.0881	-0.456863	MRPL48	mitochondrial ribosomal protein L48
224628_at	3.32e-29	4.07e-31	-13.9208	60.0568	-0.687534	ERLEC1	endoplasmic reticulum lectin 1
1555638_a_at	3.38e-29	4.15e-31	-13.9182	60.0389	-0.490225	SAMSN1	SAM domain, SH3 domain and nuclear localization signals 1
222375_at	3.4e-29	4.18e-31	13.917	60.0301	0.602007
223982_s_at	3.57e-29	4.39e-31	-13.91	59.9814	-0.85911	PNPLA8	patatin like phospholipase domain containing 8
233417_at	3.6e-29	4.44e-31	13.9084	59.9703	0.486185
213357_at	3.6e-29	4.45e-31	-13.9082	59.9691	-0.693491	GTF2H5	general transcription factor IIH subunit 5
233440_at	3.66e-29	4.53e-31	13.9056	59.9509	0.351996
208745_at	3.92e-29	4.86e-31	-13.8958	59.8825	-0.714455	ATP5L	ATP synthase, H+ transporting, mitochondrial Fo complex subunit G
223151_at	3.99e-29	4.95e-31	-13.8931	59.8635	-0.512808	DCUN1D5	defective in cullin neddylation 1 domain containing 5
208736_at	4.07e-29	5.06e-31	-13.8899	59.8408	-0.59743	ARPC3	actin related protein 2/3 complex subunit 3
210639_s_at	4.16e-29	5.18e-31	-13.8866	59.8178	-0.465974	ATG5	autophagy related 5
208654_s_at	4.36e-29	5.43e-31	-13.8799	59.7711	-0.933581	CD164	CD164 molecule
203457_at	4.37e-29	5.46e-31	-13.8792	59.766	-0.327889	STX7	syntaxin 7
215318_at	4.68e-29	5.86e-31	13.8692	59.6965	0.400535	MINOS1P1	mitochondrial inner membrane organizing system 1 pseudogene 1
227562_at	4.72e-29	5.91e-31	-13.8679	59.6872	-0.431685	LAMTOR3	late endosomal/lysosomal adaptor, MAPK and MTOR activator 3
218339_at	4.75e-29	5.96e-31	-13.8668	59.6794	-0.535594	MRPL22	mitochondrial ribosomal protein L22
233940_at	5.07e-29	6.36e-31	13.8574	59.6141	0.377132
222605_at	5.26e-29	6.62e-31	-13.8518	59.5748	-0.829078	RCOR3	REST corepressor 3
223892_s_at	5.37e-29	6.77e-31	-13.8488	59.5535	-0.553653	TMBIM4	transmembrane BAX inhibitor motif containing 4
200034_s_at	5.4e-29	6.81e-31	-13.8478	59.5465	-1.04004	RPL6	ribosomal protein L6
233411_at	5.49e-29	6.93e-31	13.8453	59.5293	0.506062
209273_s_at	5.55e-29	7.03e-31	-13.8434	59.5159	-1.01477	ISCA1	iron-sulfur cluster assembly 1
1556820_a_at	5.86e-29	7.42e-31	13.8356	59.4615	0.551401	DLEU2	deleted in lymphocytic leukemia 2 (non-protein coding)
223087_at	6e-29	7.62e-31	-13.832	59.4359	-0.857037	ECHDC1	ethylmalonyl-CoA decarboxylase 1
211939_x_at	6.39e-29	8.12e-31	-13.8229	59.3726	-0.584621	BTF3	basic transcription factor 3
223478_at	6.49e-29	8.26e-31	-13.8205	59.3556	-0.298115	TIMM8B	translocase of inner mitochondrial membrane 8 homolog B
223705_s_at	6.53e-29	8.32e-31	-13.8195	59.3487	-0.815702	GPBP1	GC-rich promoter binding protein 1
202076_at	6.61e-29	8.43e-31	-13.8176	59.3354	-1.0336	BIRC2	baculoviral IAP repeat containing 2
220094_s_at	6.61e-29	8.45e-31	-13.8173	59.3333	-0.373436	MCUR1	mitochondrial calcium uniporter regulator 1
228822_s_at	6.62e-29	8.47e-31	-13.8169	59.3306	-0.813651	USP16	ubiquitin specific peptidase 16
241391_at	6.92e-29	8.86e-31	13.8105	59.2856	0.474591
243310_at	6.92e-29	8.89e-31	13.8101	59.2829	0.367924
227493_s_at	7e-29	9e-31	-13.8083	59.2705	-0.36401	KIAA1143	KIAA1143
213539_at	7.02e-29	9.03e-31	-13.8078	59.2672	-1.00525	CD3D	CD3d molecule
242521_at	7.08e-29	9.12e-31	-13.8064	59.2573	-0.647157	CARD8-AS1	CARD8 antisense RNA 1
234997_x_at	7.16e-29	9.25e-31	-13.8045	59.2436	-0.795694
202655_at	7.18e-29	9.28e-31	-13.8039	59.2398	-0.333503	MANF	mesencephalic astrocyte derived neurotrophic factor
228378_at	7.37e-29	9.54e-31	-13.8	59.2125	-0.336473	C12orf29	chromosome 12 open reading frame 29
208517_x_at	7.43e-29	9.64e-31	-13.7986	59.2028	-0.513636	BTF3	basic transcription factor 3
228999_at	7.51e-29	9.74e-31	-13.797	59.1918	-0.890857	CHD2	chromodomain helicase DNA binding protein 2
216006_at	7.96e-29	1.04e-30	13.7885	59.1318	0.400171
239901_at	8.16e-29	1.06e-30	13.7848	59.1064	0.47081
214683_s_at	8.18e-29	1.07e-30	-13.7842	59.1021	-0.941013	CLK1	CDC like kinase 1
225693_s_at	8.22e-29	1.07e-30	-13.7833	59.0956	-0.389945	CAMTA1	calmodulin binding transcription activator 1
217816_s_at	8.31e-29	1.09e-30	-13.7816	59.0837	-0.892322	PCNP	PEST proteolytic signal containing nuclear protein
206789_s_at	8.58e-29	1.12e-30	13.7768	59.0503	0.344429	POU2F1	POU class 2 homeobox 1
224677_x_at	8.59e-29	1.13e-30	-13.7766	59.0486	-0.665827	C11orf31	chromosome 11 open reading frame 31
1560706_at	8.72e-29	1.14e-30	13.7742	59.0319	0.698423	NEDD9	neural precursor cell expressed, developmentally down-regulated 9
205361_s_at	8.92e-29	1.17e-30	-13.7708	59.0081	-0.920853	PFDN4	prefoldin subunit 4
231502_at	9.22e-29	1.21e-30	13.7658	58.9735	0.357333
218067_s_at	9.39e-29	1.24e-30	-13.7631	58.9545	-1.06372	ARGLU1	arginine and glutamate rich 1
209063_x_at	9.88e-29	1.3e-30	-13.7556	58.9022	-0.501334	PAIP1	poly(A) binding protein interacting protein 1
221492_s_at	9.93e-29	1.31e-30	-13.7547	58.8957	-0.74157	ATG3	autophagy related 3
209694_at	1.07e-28	1.42e-30	-13.7439	58.8201	-0.340768	PTS	6-pyruvoyltetrahydropterin synthase
244860_at	1.07e-28	1.42e-30	13.7434	58.8168	0.412962
201486_at	1.08e-28	1.43e-30	-13.7425	58.8103	-0.738171	RCN2	reticulocalbin 2
221080_s_at	1.08e-28	1.43e-30	13.7423	58.8092	0.355809	DENND1C	DENN domain containing 1C
236617_at	1.08e-28	1.44e-30	13.7412	58.8014	0.467219
227270_at	1.08e-28	1.45e-30	-13.7411	58.8007	-0.653271	FAM200B	family with sequence similarity 200 member B
1558409_at	1.09e-28	1.45e-30	13.7405	58.7963	0.276816
235705_at	1.1e-28	1.47e-30	13.7389	58.7856	0.252516
226617_at	1.11e-28	1.48e-30	-13.7377	58.7769	-0.789763	LOC101929356///ARL5A	uncharacterized LOC101929356///ADP ribosylation factor like GTPase 5A
209323_at	1.11e-28	1.49e-30	-13.737	58.772	-0.792589	THAP12	THAP domain containing 12
218036_x_at	1.16e-28	1.56e-30	-13.7301	58.7239	-0.311045	NMD3	NMD3 ribosome export adaptor
222808_at	1.16e-28	1.56e-30	-13.7298	58.722	-0.671706	ALG13	ALG13, UDP-N-acetylglucosaminyltransferase subunit
201524_x_at	1.17e-28	1.57e-30	-13.7294	58.7191	-0.631204	UBE2N	ubiquitin conjugating enzyme E2 N
233832_at	1.17e-28	1.57e-30	13.7293	58.7183	0.374775
213376_at	1.17e-28	1.58e-30	-13.7284	58.7116	-0.732469	ZBTB1	zinc finger and BTB domain containing 1
209662_at	1.18e-28	1.59e-30	-13.7271	58.7031	-0.919633	CETN3	centrin 3
1570151_at	1.18e-28	1.6e-30	13.7264	58.6981	0.338988
218929_at	1.19e-28	1.61e-30	-13.7259	58.6946	-0.573142	CDKN2AIP	CDKN2A interacting protein
202117_at	1.2e-28	1.62e-30	13.7247	58.6858	0.430642	ARHGAP1	Rho GTPase activating protein 1
223300_s_at	1.21e-28	1.64e-30	-13.7232	58.6756	-0.675034	CCDC82	coiled-coil domain containing 82
200850_s_at	1.26e-28	1.71e-30	13.717	58.632	0.375206	AHCYL1	adenosylhomocysteinase like 1
210346_s_at	1.26e-28	1.72e-30	-13.7162	58.6264	-0.818662	CLK4	CDC like kinase 4
208761_s_at	1.28e-28	1.75e-30	-13.714	58.6114	-0.60975	SUMO1	small ubiquitin-like modifier 1
209511_at	1.29e-28	1.76e-30	-13.7132	58.6053	-0.243572	POLR2F	RNA polymerase II subunit F
1557706_at	1.29e-28	1.77e-30	13.7124	58.6003	0.431116	ZHX2	zinc fingers and homeoboxes 2
211423_s_at	1.36e-28	1.87e-30	-13.7047	58.5461	-0.428252	SC5D	sterol-C5-desaturase
208768_x_at	1.46e-28	2e-30	-13.695	58.4785	-0.930185	RPL22	ribosomal protein L22
208995_s_at	1.49e-28	2.04e-30	-13.6921	58.4579	-0.507288	PPIG	peptidylprolyl isomerase G
222448_s_at	1.5e-28	2.06e-30	-13.6911	58.451	-0.648416	CMPK1	cytidine/uridine monophosphate kinase 1
200085_s_at	1.53e-28	2.1e-30	-13.6881	58.4303	-0.54795	TCEB2	transcription elongation factor B subunit 2
224723_x_at	1.62e-28	2.24e-30	-13.679	58.3667	-0.378514	LINC00998	long intergenic non-protein coding RNA 998
209538_at	1.64e-28	2.27e-30	-13.6773	58.3549	-0.451128	ZNF32	zinc finger protein 32
243280_at	1.64e-28	2.27e-30	13.677	58.3523	0.31599
219030_at	1.72e-28	2.38e-30	-13.6705	58.307	-0.762453	TPRKB	TP53RK binding protein
226756_at	1.77e-28	2.45e-30	-13.6663	58.2777	-0.399549	CCDC71L	coiled-coil domain containing 71-like
242551_at	1.77e-28	2.45e-30	13.6662	58.2774	0.24823
212628_at	1.79e-28	2.48e-30	-13.6643	58.264	-0.900123	PKN2	protein kinase N2
224448_s_at	1.79e-28	2.49e-30	-13.6641	58.2627	-0.333135	MIR3934///UQCC2	microRNA 3934///ubiquinol-cytochrome c reductase complex assembly factor 2
214709_s_at	1.83e-28	2.55e-30	-13.6606	58.238	-0.893434	KTN1	kinectin 1
213044_at	1.85e-28	2.57e-30	-13.6592	58.2283	-0.862087	ROCK1	Rho associated coiled-coil containing protein kinase 1
1557996_at	1.9e-28	2.66e-30	13.6546	58.1962	0.782334
205443_at	1.92e-28	2.69e-30	-13.6532	58.1863	-0.378135	SNAPC1	small nuclear RNA activating complex polypeptide 1
218085_at	1.93e-28	2.7e-30	-13.6526	58.1822	-1.03932	CHMP5	charged multivesicular body protein 5
238883_at	2.1e-28	2.94e-30	13.6403	58.0957	0.744656
200970_s_at	2.11e-28	2.96e-30	-13.6395	58.0907	-0.635852	SERP1	stress-associated endoplasmic reticulum protein 1
200703_at	2.14e-28	3.01e-30	-13.6369	58.0726	-0.524817	DYNLL1	dynein light chain LC8-type 1
221775_x_at	2.14e-28	3.02e-30	-13.6367	58.0706	-0.92844	RPL22	ribosomal protein L22
227712_at	2.15e-28	3.03e-30	-13.6362	58.0676	-0.37928	LYRM2	LYR motif containing 2
201152_s_at	2.21e-28	3.12e-30	-13.632	58.0379	-0.871025	MBNL1	muscleblind like splicing regulator 1
208991_at	2.27e-28	3.21e-30	13.6281	58.0109	0.670865	STAT3	signal transducer and activator of transcription 3
208671_at	2.27e-28	3.21e-30	-13.6278	58.009	-0.8375	SERINC1	serine incorporator 1
232726_at	2.3e-28	3.26e-30	13.6259	57.9952	0.650961
239467_at	2.33e-28	3.3e-30	-13.6238	57.981	-0.637202
218135_at	2.34e-28	3.33e-30	-13.6229	57.9743	-0.642812	ERGIC2	ERGIC and golgi 2
225065_x_at	2.37e-28	3.37e-30	-13.6211	57.9618	-0.750192	SNORD65///SNORD49B///LRRC75A-AS1///SNORD49A	small nucleolar RNA, C/D box 65///small nucleolar RNA, C/D box 49B///LRRC75A antisense RNA 1///small nucleolar RNA, C/D box 49A
227291_s_at	2.45e-28	3.48e-30	-13.6163	57.9283	-0.428328	BOLA3	bolA family member 3
212152_x_at	2.45e-28	3.49e-30	13.6159	57.9252	0.461228	ARID1A	AT-rich interaction domain 1A
230264_s_at	2.45e-28	3.5e-30	-13.6157	57.9238	-0.891676	AP1S2	adaptor related protein complex 1 sigma 2 subunit
219119_at	2.51e-28	3.58e-30	-13.6123	57.9003	-0.900153	LSM8	LSM8 homolog, U6 small nuclear RNA associated
239331_at	2.53e-28	3.63e-30	13.6105	57.8878	0.754384
223716_s_at	2.58e-28	3.7e-30	-13.6079	57.8693	-1.03818	ZRANB2	zinc finger RANBP2-type containing 2
223444_at	2.58e-28	3.71e-30	-13.6074	57.8662	-0.642383	SENP7	SUMO1/sentrin specific peptidase 7
221510_s_at	2.61e-28	3.76e-30	-13.6055	57.8531	-0.839873	GLS	glutaminase
219210_s_at	2.62e-28	3.77e-30	-13.6052	57.8504	-0.378211	RAB8B	RAB8B, member RAS oncogene family
215091_s_at	2.68e-28	3.86e-30	-13.6019	57.8279	-0.711601	GTF3A	general transcription factor IIIA
242407_at	2.69e-28	3.88e-30	13.601	57.8215	0.552708
232174_at	2.73e-28	3.94e-30	13.5989	57.8069	0.435309
1555756_a_at	2.74e-28	3.96e-30	-13.5982	57.8019	-0.859165	CLEC7A	C-type lectin domain family 7 member A
205202_at	2.82e-28	4.09e-30	-13.5935	57.7692	-0.730519	PCMT1	protein-L-isoaspartate (D-aspartate) O-methyltransferase
203983_at	2.93e-28	4.24e-30	-13.5883	57.7325	-0.801797	TSNAX	translin associated factor X
224712_x_at	2.96e-28	4.29e-30	13.5866	57.7209	0.294269	SMIM7	small integral membrane protein 7
208708_x_at	3.05e-28	4.43e-30	-13.5822	57.6899	-0.552556	EIF5	eukaryotic translation initiation factor 5
208066_s_at	3.08e-28	4.48e-30	-13.5805	57.6781	-0.698643	GTF2B	general transcription factor IIB
201321_s_at	3.13e-28	4.56e-30	13.578	57.6604	0.341857	SMARCC2	SWI/SNF related, matrix associated, actin dependent regulator of chromatin subfamily c member 2
223336_s_at	3.13e-28	4.57e-30	-13.5777	57.6588	-0.696881	RAB18	RAB18, member RAS oncogene family
205036_at	3.16e-28	4.61e-30	-13.5765	57.6501	-0.432973	LSM6	LSM6 homolog, U6 small nuclear RNA and mRNA degradation associated
225439_at	3.23e-28	4.73e-30	-13.5729	57.6248	-0.494536	NUDCD1	NudC domain containing 1
201921_at	3.29e-28	4.81e-30	-13.5705	57.608	-0.985291	GNG10	G protein subunit gamma 10
204215_at	3.29e-28	4.83e-30	-13.5699	57.6042	-0.788375	TMEM243	transmembrane protein 243
223017_at	3.3e-28	4.85e-30	-13.5694	57.6008	-0.385644	TXNDC12	thioredoxin domain containing 12
40225_at	3.33e-28	4.89e-30	13.5682	57.5923	0.346159	GAK	cyclin G associated kinase
231967_at	3.35e-28	4.93e-30	-13.567	57.584	-0.327643	PHF20L1	PHD finger protein 20-like 1
230003_at	3.43e-28	5.05e-30	-13.5635	57.5595	-0.611491	SLC16A7	solute carrier family 16 member 7
218005_at	3.45e-28	5.09e-30	-13.5625	57.5524	-0.844576	ZNF22	zinc finger protein 22
210283_x_at	3.57e-28	5.28e-30	-13.5574	57.5166	-0.495849	PAIP1	poly(A) binding protein interacting protein 1
228961_at	3.64e-28	5.38e-30	-13.5547	57.4974	-0.597999	MIER3	MIER family member 3
209296_at	3.64e-28	5.39e-30	-13.5543	57.495	-0.76833	PPM1B	protein phosphatase, Mg2+/Mn2+ dependent 1B
221505_at	3.64e-28	5.4e-30	-13.554	57.493	-0.938746	ANP32E	acidic nuclear phosphoprotein 32 family member E
244778_x_at	3.68e-28	5.47e-30	13.5523	57.4807	0.295401
200876_s_at	3.73e-28	5.54e-30	-13.5505	57.4681	-0.656384	PSMB1	proteasome subunit beta 1
244464_at	3.74e-28	5.57e-30	13.5498	57.4633	0.271408
232297_at	3.82e-28	5.69e-30	-13.5466	57.4411	-0.474376	KLHL5	kelch like family member 5
1569041_at	3.96e-28	5.91e-30	13.5414	57.4051	0.31802
225121_at	3.98e-28	5.94e-30	-13.5405	57.3987	-0.515807	TBC1D23	TBC1 domain family member 23
201923_at	4.04e-28	6.05e-30	-13.5381	57.3817	-0.650238	PRDX4	peroxiredoxin 4
210701_at	4.11e-28	6.17e-30	13.5353	57.3623	0.429792	CFDP1	craniofacial development protein 1
237864_at	4.11e-28	6.17e-30	13.5353	57.3621	0.37781
1565762_at	4.16e-28	6.24e-30	13.5335	57.3499	0.483472
227636_at	4.21e-28	6.32e-30	-13.5318	57.3374	-0.669191	THAP5	THAP domain containing 5
1559593_a_at	4.23e-28	6.37e-30	13.5308	57.3304	0.224485	MED26	mediator complex subunit 26
1555780_a_at	4.37e-28	6.59e-30	-13.5259	57.2963	-0.429268	RHEB	Ras homolog enriched in brain
236612_at	4.42e-28	6.67e-30	13.5241	57.2839	0.25523
241491_at	4.48e-28	6.77e-30	13.522	57.2693	0.262915
217671_at	4.54e-28	6.86e-30	13.5201	57.2559	0.506103	DSERG1	Down syndrome encephalopathy related protein 1
238161_at	4.56e-28	6.91e-30	13.5191	57.2493	0.218022
218435_at	4.66e-28	7.06e-30	-13.5161	57.228	-0.656935	DNAJC15	DnaJ heat shock protein family (Hsp40) member C15
239445_at	4.71e-28	7.15e-30	13.5143	57.2155	0.232825
233921_s_at	4.72e-28	7.18e-30	13.5138	57.2118	0.65803
202842_s_at	4.79e-28	7.3e-30	-13.5114	57.1954	-0.733783	DNAJB9	DnaJ heat shock protein family (Hsp40) member B9
200037_s_at	4.8e-28	7.31e-30	-13.5112	57.1937	-0.951527	CBX3	chromobox 3
218671_s_at	4.89e-28	7.47e-30	-13.5082	57.1726	-0.42946	ATPIF1	ATPase inhibitory factor 1
218163_at	4.89e-28	7.47e-30	-13.5081	57.1717	-0.637785	MCTS1	MCTS1, re-initiation and release factor
221547_at	5.17e-28	7.9e-30	-13.5002	57.1167	-0.567699	PRPF18	pre-mRNA processing factor 18
208781_x_at	5.23e-28	8.01e-30	-13.4982	57.1028	-0.624614	SNX3	sorting nexin 3
235805_at	5.35e-28	8.2e-30	13.4949	57.0799	0.246374
225116_at	5.36e-28	8.23e-30	13.4944	57.0761	0.386602	HIPK2	homeodomain interacting protein kinase 2
214288_s_at	5.38e-28	8.26e-30	-13.4938	57.0719	-0.644576	PSMB1	proteasome subunit beta 1
222991_s_at	5.38e-28	8.27e-30	-13.4936	57.0709	-0.486578	UBQLN1	ubiquilin 1
201523_x_at	5.42e-28	8.35e-30	-13.4922	57.0613	-0.453443	UBE2N	ubiquitin conjugating enzyme E2 N
216508_x_at	5.5e-28	8.47e-30	-13.4902	57.0471	-0.451422
205967_at	5.51e-28	8.51e-30	-13.4896	57.0428	-0.735314	HIST2H4B///HIST4H4///HIST2H4A///HIST1H4L///HIST1H4E///HIST1H4B///HIST1H4H///HIST1H4C///HIST1H4J///HIST1H4K///HIST1H4F///HIST1H4D///HIST1H4A///HIST1H4I	histone cluster 2, H4b///histone cluster 4, H4///histone cluster 2, H4a///histone cluster 1, H4l///histone cluster 1, H4e///histone cluster 1, H4b///histone cluster 1, H4h///histone cluster 1, H4c///histone cluster 1, H4j///histone cluster 1, H4k///histone cluster 1, H4f///histone cluster 1, H4d///histone cluster 1, H4a///histone cluster 1, H4i
235348_at	5.54e-28	8.56e-30	-13.4887	57.0367	-0.511757	ABHD13	abhydrolase domain containing 13
1557685_at	5.63e-28	8.71e-30	13.4863	57.0196	0.328676	ASAP1-IT2	ASAP1 intronic transcript 2
221787_at	5.68e-28	8.79e-30	-13.4849	57.0101	-0.748247	C6orf120	chromosome 6 open reading frame 120
221767_x_at	5.74e-28	8.91e-30	13.4831	56.9973	0.291751	HDLBP	high density lipoprotein binding protein
219029_at	5.76e-28	8.96e-30	-13.4823	56.9921	-0.583633	TMEM267	transmembrane protein 267
212764_at	5.76e-28	8.96e-30	-13.4823	56.9917	-0.669682	ZEB1	zinc finger E-box binding homeobox 1
208030_s_at	5.78e-28	9e-30	13.4817	56.9875	0.340181	ADD1	adducin 1
206715_at	5.85e-28	9.11e-30	-13.4798	56.9747	-0.717806	TFEC	transcription factor EC
202113_s_at	5.88e-28	9.17e-30	-13.4789	56.9683	-0.866251	SNX2	sorting nexin 2
225422_at	6.05e-28	9.46e-30	-13.4746	56.9383	-0.415923	CDC26	cell division cycle 26
242106_at	6.14e-28	9.6e-30	13.4724	56.9229	0.61122
235579_at	6.22e-28	9.74e-30	-13.4704	56.9085	-0.241605	SCAF11	SR-related CTD associated factor 11
1565701_at	6.29e-28	9.85e-30	13.4688	56.8974	0.363725
202776_at	6.45e-28	1.01e-29	-13.465	56.8708	-0.62825	DNTTIP2	deoxynucleotidyltransferase terminal interacting protein 2
241154_x_at	6.45e-28	1.01e-29	13.4648	56.8694	0.369338
208296_x_at	6.61e-28	1.04e-29	-13.4612	56.8441	-0.895892	TNFAIP8	TNF alpha induced protein 8
221425_s_at	6.65e-28	1.05e-29	-13.4602	56.8374	-0.879276	ISCA1	iron-sulfur cluster assembly 1
244239_at	6.79e-28	1.07e-29	13.4571	56.8157	0.25809
1566113_at	6.87e-28	1.08e-29	13.4552	56.8023	0.359018
201437_s_at	6.92e-28	1.09e-29	-13.454	56.7944	-0.537474	EIF4E	eukaryotic translation initiation factor 4E
212984_at	7.01e-28	1.11e-29	-13.452	56.7803	-0.74809	ATF2	activating transcription factor 2
239969_at	7.44e-28	1.18e-29	13.4434	56.7203	0.266865
201897_s_at	7.5e-28	1.19e-29	-13.442	56.7104	-0.398653	CKS1B	CDC28 protein kinase regulatory subunit 1B
204350_s_at	7.62e-28	1.21e-29	-13.4398	56.6946	-0.403285	MED7	mediator complex subunit 7
201532_at	7.8e-28	1.24e-29	-13.4362	56.67	-0.929177	PSMA3	proteasome subunit alpha 3
1555241_at	7.93e-28	1.26e-29	-13.4337	56.6519	-0.446093	C8orf59	chromosome 8 open reading frame 59
221918_at	8.25e-28	1.31e-29	-13.4279	56.6116	-0.766537	CDK17	cyclin dependent kinase 17
225580_at	8.34e-28	1.33e-29	-13.4261	56.5993	-0.434027	MRPL50	mitochondrial ribosomal protein L50
201316_at	8.36e-28	1.34e-29	-13.4257	56.5963	-0.590443	PSMA2	proteasome subunit alpha 2
222845_x_at	8.78e-28	1.4e-29	-13.4187	56.5471	-0.552597	TMBIM4	transmembrane BAX inhibitor motif containing 4
1553569_at	8.82e-28	1.41e-29	13.4177	56.5401	0.580218	COX2	cytochrome c oxidase subunit II
210691_s_at	8.82e-28	1.41e-29	-13.4176	56.5394	-0.483509	CACYBP	calcyclin binding protein
222230_s_at	8.83e-28	1.42e-29	-13.4172	56.5372	-0.590566	ACTR10	actin-related protein 10 homolog
211676_s_at	8.93e-28	1.43e-29	-13.4155	56.5251	-0.79724	IFNGR1	interferon gamma receptor 1
235804_at	9.35e-28	1.5e-29	13.4089	56.4788	0.303528
1554479_a_at	9.53e-28	1.53e-29	-13.4059	56.4579	-0.766902	CARD8	caspase recruitment domain family member 8
218890_x_at	9.53e-28	1.54e-29	-13.4058	56.4574	-0.423266	MRPL35	mitochondrial ribosomal protein L35
202710_at	9.57e-28	1.54e-29	-13.4051	56.4523	-0.452834	BET1	Bet1 golgi vesicular membrane trafficking protein
223040_at	9.61e-28	1.55e-29	-13.4044	56.4473	-0.523447	NAA20	N(alpha)-acetyltransferase 20, NatB catalytic subunit
212721_at	9.61e-28	1.55e-29	-13.4042	56.4461	-0.751739	SREK1	splicing regulatory glutamic acid and lysine rich protein 1
227031_at	9.64e-28	1.56e-29	-13.4036	56.442	-0.699493	SNX13	sorting nexin 13
226895_at	9.68e-28	1.57e-29	13.4029	56.4368	0.448765	NFIC	nuclear factor I C
1559425_at	9.79e-28	1.59e-29	13.4011	56.4242	0.898153
200858_s_at	1.03e-27	1.67e-29	-13.3941	56.3757	-0.754136	SNORD38B///SNORD55///RPS8	small nucleolar RNA, C/D box 38B///small nucleolar RNA, C/D box 55///ribosomal protein S8
222035_s_at	1.03e-27	1.68e-29	-13.3934	56.3705	-0.708936	PAPOLA	poly(A) polymerase alpha
1565595_at	1.04e-27	1.7e-29	13.3916	56.3583	0.229724
219006_at	1.05e-27	1.7e-29	-13.3911	56.3548	-0.372723	NDUFAF4	NADH:ubiquinone oxidoreductase complex assembly factor 4
203484_at	1.07e-27	1.74e-29	-13.3877	56.3308	-0.541495	SEC61G	Sec61 translocon gamma subunit
224787_s_at	1.08e-27	1.76e-29	-13.3861	56.3195	-0.788653	RAB18	RAB18, member RAS oncogene family
218119_at	1.09e-27	1.78e-29	-13.3847	56.3096	-0.271384	TIMM23B///TIMM23	translocase of inner mitochondrial membrane 23 homolog B///translocase of inner mitochondrial membrane 23
226193_x_at	1.1e-27	1.79e-29	-13.3838	56.3034	-0.675671	CBWD7///CBWD6///CBWD3///CBWD5///CBWD2///CBWD1	COBW domain containing 7///COBW domain containing 6///COBW domain containing 3///COBW domain containing 5///COBW domain containing 2///COBW domain containing 1
225469_at	1.1e-27	1.8e-29	-13.3832	56.2996	-0.524274	LYRM5	LYR motif containing 5
207760_s_at	1.13e-27	1.85e-29	13.3792	56.2717	0.325039	NCOR2	nuclear receptor corepressor 2
202542_s_at	1.19e-27	1.95e-29	-13.3719	56.2203	-0.687518	AIMP1	aminoacyl tRNA synthetase complex interacting multifunctional protein 1
236134_at	1.19e-27	1.95e-29	13.3716	56.2187	0.339939	DCAF7	DDB1 and CUL4 associated factor 7
36888_at	1.23e-27	2.03e-29	13.3662	56.1803	0.226681	HAUS5	HAUS augmin like complex subunit 5
222533_at	1.25e-27	2.06e-29	-13.3643	56.1677	-0.968388	CRBN	cereblon
212895_s_at	1.25e-27	2.06e-29	13.364	56.1655	0.257744	ABR	active BCR-related
218263_s_at	1.3e-27	2.14e-29	-13.3586	56.1273	-0.858425	ZBED5	zinc finger BED-type containing 5
202318_s_at	1.3e-27	2.16e-29	-13.3577	56.1211	-0.665822	SENP6	SUMO1/sentrin specific peptidase 6
225677_at	1.35e-27	2.23e-29	-13.3527	56.086	-0.380954	BCAP29	B-cell receptor-associated protein 29
239162_at	1.4e-27	2.32e-29	13.3473	56.0486	0.395975	DAPK1-IT1	DAPK1 intronic transcript 1
213786_at	1.41e-27	2.34e-29	-13.3463	56.0416	-0.562252	TAX1BP1	Tax1 binding protein 1
218604_at	1.45e-27	2.41e-29	-13.3419	56.0109	-0.658666	LEMD3	LEM domain containing 3
213019_at	1.47e-27	2.45e-29	-13.3396	55.9945	-0.745394	RANBP6	RAN binding protein 6
228561_at	1.47e-27	2.45e-29	-13.3393	55.993	-0.347094	CDC37L1	cell division cycle 37 like 1
205739_x_at	1.5e-27	2.5e-29	-13.3368	55.9753	-0.612034	ZNF107	zinc finger protein 107
1554806_a_at	1.54e-27	2.58e-29	-13.3324	55.9444	-0.463642	FBXO8	F-box protein 8
222867_s_at	1.56e-27	2.6e-29	-13.3309	55.934	-0.38082	MED31	mediator complex subunit 31
220612_at	1.56e-27	2.61e-29	13.3308	55.9332	0.224254
218311_at	1.65e-27	2.77e-29	-13.322	55.8717	-0.404859	MAP4K3	mitogen-activated protein kinase kinase kinase kinase 3
206548_at	1.65e-27	2.77e-29	13.322	55.8716	0.492259
212785_s_at	1.65e-27	2.78e-29	-13.3218	55.8707	-0.648043	LARP7	La ribonucleoprotein domain family member 7
242539_at	1.72e-27	2.88e-29	-13.3164	55.8331	-0.603869	DIS3L2	DIS3 like 3'-5' exoribonuclease 2
229642_at	1.74e-27	2.92e-29	13.3146	55.8199	0.257579	ARHGEF7	Rho guanine nucleotide exchange factor 7
225014_at	1.74e-27	2.93e-29	-13.3139	55.8154	-0.533817	SMIM20	small integral membrane protein 20
214001_x_at	1.75e-27	2.95e-29	-13.3131	55.81	-0.370246	RPS10	ribosomal protein S10
218334_at	1.79e-27	3.01e-29	-13.3102	55.7896	-0.677188	THOC7	THO complex 7
1565889_at	1.8e-27	3.04e-29	13.3088	55.7798	0.553035
224630_at	1.85e-27	3.13e-29	-13.3046	55.7502	-0.423286	ERLEC1	endoplasmic reticulum lectin 1
219212_at	1.86e-27	3.15e-29	-13.304	55.7462	-0.519476	HSPA14	heat shock protein family A (Hsp70) member 14
239635_at	1.88e-27	3.19e-29	13.3021	55.7333	0.387172	RBM14	RNA binding motif protein 14
213701_at	1.92e-27	3.27e-29	-13.2987	55.7091	-0.688162	C12orf29	chromosome 12 open reading frame 29
208899_x_at	1.92e-27	3.27e-29	-13.2987	55.7089	-0.472651	ATP6V1D	ATPase H+ transporting V1 subunit D
226321_at	1.97e-27	3.35e-29	-13.2949	55.6827	-0.668442	LYSMD3	LysM domain containing 3
1556121_at	2e-27	3.4e-29	-13.293	55.6692	-0.345452	NAP1L1	nucleosome assembly protein 1 like 1
202941_at	2.01e-27	3.42e-29	-13.2921	55.6628	-0.429536	NDUFV2	NADH:ubiquinone oxidoreductase core subunit V2
1556373_a_at	2.04e-27	3.47e-29	13.29	55.6481	0.522552	FAM185A	family with sequence similarity 185 member A
1553133_at	2.11e-27	3.59e-29	-13.2851	55.6142	-0.50389	C9orf72	chromosome 9 open reading frame 72
207543_s_at	2.12e-27	3.62e-29	-13.2843	55.6082	-0.410249	P4HA1	prolyl 4-hydroxylase subunit alpha 1
229027_at	2.12e-27	3.62e-29	-13.2841	55.6075	-0.358009	PPM1A	protein phosphatase, Mg2+/Mn2+ dependent 1A
204115_at	2.16e-27	3.69e-29	-13.2814	55.5883	-1.09763	GNG11	G protein subunit gamma 11
228220_at	2.2e-27	3.77e-29	-13.2785	55.5678	-0.79894	FCHO2	FCH domain only 2
218395_at	2.23e-27	3.83e-29	-13.276	55.5507	-0.898506	ACTR6	ARP6 actin-related protein 6 homolog
201761_at	2.3e-27	3.95e-29	-13.2716	55.5198	-0.799348	MTHFD2	methylenetetrahydrofolate dehydrogenase (NADP+ dependent) 2, methenyltetrahydrofolate cyclohydrolase
1559582_at	2.37e-27	4.08e-29	13.2673	55.4897	0.47296	RHOQ	ras homolog family member Q
203845_at	2.41e-27	4.14e-29	-13.265	55.4739	-0.679078	KAT2B	lysine acetyltransferase 2B
228613_at	2.41e-27	4.15e-29	13.2646	55.4714	0.605791	RAB11FIP3	RAB11 family interacting protein 3
225201_s_at	2.47e-27	4.26e-29	-13.2611	55.4466	-0.248532	MRPL14	mitochondrial ribosomal protein L14
243006_at	2.49e-27	4.31e-29	13.2595	55.4353	0.571763	FYN	FYN proto-oncogene, Src family tyrosine kinase
232835_at	2.52e-27	4.35e-29	13.2579	55.4244	0.512371
218946_at	2.52e-27	4.36e-29	-13.2576	55.4221	-0.621779	NFU1	NFU1 iron-sulfur cluster scaffold
226052_at	2.56e-27	4.43e-29	13.2553	55.406	0.459221	BRD4	bromodomain containing 4
218190_s_at	2.62e-27	4.54e-29	-13.2519	55.3821	-0.493858	UQCR10	ubiquinol-cytochrome c reductase, complex III subunit X
209780_at	2.66e-27	4.61e-29	-13.2496	55.3665	-0.826936	PHTF2	putative homeodomain transcription factor 2
209187_at	2.87e-27	4.98e-29	-13.2387	55.2902	-0.830033	DR1	down-regulator of transcription 1
209510_at	2.87e-27	5e-29	-13.2382	55.2867	-0.629337	RNF139	ring finger protein 139
230198_at	2.95e-27	5.14e-29	-13.2342	55.259	-0.376948
234989_at	3.01e-27	5.25e-29	13.2314	55.2391	1.26104	MIR612///NEAT1	microRNA 612///nuclear paraspeckle assembly transcript 1 (non-protein coding)
228970_at	3.02e-27	5.27e-29	-13.2308	55.2347	-0.648103	ZBTB8OS	zinc finger and BTB domain containing 8 opposite strand
203790_s_at	3.05e-27	5.32e-29	-13.2293	55.2246	-0.270837	RIDA	reactive intermediate imine deaminase A homolog
240446_at	3.06e-27	5.34e-29	13.2288	55.221	0.207254
212652_s_at	3.06e-27	5.36e-29	-13.2283	55.2178	-0.623637	SNX4	sorting nexin 4
200626_s_at	3.06e-27	5.37e-29	-13.2282	55.2169	-1.03719	SNHG4///MATR3	small nucleolar RNA host gene 4///matrin 3
203203_s_at	3.08e-27	5.41e-29	-13.227	55.2086	-0.625664	KRR1	KRR1, small subunit processome component homolog
226015_at	3.09e-27	5.43e-29	-13.2266	55.2059	-0.751675	ZNF12	zinc finger protein 12
226641_at	3.12e-27	5.48e-29	-13.2252	55.1957	-0.901903	ANKRD44	ankyrin repeat domain 44
229043_at	3.12e-27	5.49e-29	-13.2249	55.1941	-0.623914	PAPD5	poly(A) RNA polymerase D5, non-canonical
224602_at	3.15e-27	5.55e-29	-13.2235	55.1838	-0.452549	C4orf3	chromosome 4 open reading frame 3
228623_at	3.16e-27	5.56e-29	13.223	55.1809	0.662497
201290_at	3.17e-27	5.6e-29	-13.2221	55.1745	-0.647046	SEC11A	SEC11 homolog A, signal peptidase complex subunit
239603_x_at	3.25e-27	5.74e-29	13.2187	55.1505	0.306514
201398_s_at	3.25e-27	5.75e-29	-13.2184	55.1487	-0.81288	TRAM1	translocation associated membrane protein 1
1557538_at	3.33e-27	5.9e-29	13.2147	55.1223	0.374577
200915_x_at	3.51e-27	6.22e-29	-13.2071	55.0698	-0.918212	KTN1	kinectin 1
222572_at	3.63e-27	6.43e-29	-13.2025	55.0371	-0.822684	PDP1	pyruvate dehyrogenase phosphatase catalytic subunit 1
201577_at	3.63e-27	6.45e-29	-13.2021	55.0344	-0.447121	NME1	NME/NM23 nucleoside diphosphate kinase 1
200880_at	3.66e-27	6.51e-29	-13.2007	55.0247	-0.762254	DNAJA1	DnaJ heat shock protein family (Hsp40) member A1
215191_at	3.67e-27	6.53e-29	13.2002	55.0215	0.516561
244414_at	3.67e-27	6.54e-29	13.2	55.0201	0.849128
1555105_a_at	3.83e-27	6.84e-29	-13.1938	54.9769	-0.353261	MIER1	MIER1 transcriptional regulator
232587_at	3.83e-27	6.84e-29	13.1938	54.9764	0.321043	EML4	echinoderm microtubule associated protein like 4
206875_s_at	3.84e-27	6.85e-29	-13.1934	54.9742	-0.633221	SLK	STE20 like kinase
225012_at	3.85e-27	6.89e-29	13.1928	54.9696	0.299995	HDLBP	high density lipoprotein binding protein
1555436_a_at	3.93e-27	7.04e-29	13.1897	54.9477	0.222699	AFF4	AF4/FMR2 family member 4
208857_s_at	3.93e-27	7.05e-29	-13.1895	54.9464	-0.632182	PCMT1	protein-L-isoaspartate (D-aspartate) O-methyltransferase
242673_at	3.97e-27	7.12e-29	13.188	54.9358	0.657096
222717_at	4.04e-27	7.26e-29	-13.1853	54.9174	-1.04117	SDPR	serum deprivation response
224661_at	4.07e-27	7.32e-29	-13.1841	54.9088	-0.324254	PYURF///PIGY	PIGY upstream reading frame///phosphatidylinositol glycan anchor biosynthesis class Y
200049_at	4.12e-27	7.42e-29	13.1821	54.8953	0.319144	KAT7	lysine acetyltransferase 7
222637_at	4.21e-27	7.58e-29	-13.1791	54.8741	-0.64002	COMMD10	COMM domain containing 10
221437_s_at	4.33e-27	7.81e-29	-13.1749	54.8448	-0.279093	MRPS15	mitochondrial ribosomal protein S15
209383_at	4.51e-27	8.14e-29	-13.169	54.8034	-0.249573	DDIT3	DNA damage inducible transcript 3
242920_at	4.71e-27	8.5e-29	13.1628	54.7602	0.550064
225974_at	4.76e-27	8.62e-29	-13.1609	54.7472	-0.530507	TMEM64	transmembrane protein 64
240775_at	4.83e-27	8.75e-29	13.1587	54.7315	0.220419
231045_x_at	4.96e-27	8.99e-29	-13.155	54.7057	-0.607499	C11orf31	chromosome 11 open reading frame 31
224755_at	4.98e-27	9.05e-29	-13.154	54.6985	-0.734345	TM9SF3	transmembrane 9 superfamily member 3
244610_x_at	4.98e-27	9.05e-29	13.1539	54.6982	0.24201
238610_s_at	4.99e-27	9.08e-29	13.1536	54.6959	0.360121
217266_at	5.01e-27	9.12e-29	-13.1528	54.6906	-0.483875	RPL15	ribosomal protein L15
222983_s_at	5.07e-27	9.23e-29	-13.1511	54.6789	-0.596899	PAIP2	poly(A) binding protein interacting protein 2
226458_at	5.08e-27	9.26e-29	-13.1507	54.676	-0.612102
242357_x_at	5.1e-27	9.32e-29	13.1498	54.6695	0.278409
223922_x_at	5.2e-27	9.51e-29	-13.147	54.65	-0.619038	MS4A6A	membrane spanning 4-domains A6A
206506_s_at	5.32e-27	9.73e-29	-13.1437	54.6271	-0.234803	SUPT3H	SPT3 homolog, SAGA and STAGA complex component
204565_at	5.46e-27	9.99e-29	-13.1399	54.6005	-0.306699	ACOT13	acyl-CoA thioesterase 13
201318_s_at	5.5e-27	1.01e-28	-13.1387	54.5921	-0.416798	MYL12B///MYL12A	myosin light chain 12B///myosin light chain 12A
1559399_s_at	5.51e-27	1.01e-28	-13.1384	54.5897	-0.291614	ZCCHC10	zinc finger CCHC-type containing 10
224793_s_at	5.52e-27	1.01e-28	-13.138	54.5869	-0.818932	TGFBR1	transforming growth factor beta receptor 1
202647_s_at	5.76e-27	1.06e-28	-13.1316	54.5426	-0.378943	NRAS	neuroblastoma RAS viral oncogene homolog
208753_s_at	5.84e-27	1.07e-28	-13.1296	54.5285	-0.56323	NAP1L1	nucleosome assembly protein 1 like 1
213251_at	5.86e-27	1.08e-28	-13.1288	54.5233	-0.764824	SMARCA5	SWI/SNF related, matrix associated, actin dependent regulator of chromatin, subfamily a, member 5
218128_at	5.88e-27	1.08e-28	-13.1283	54.5198	-0.461219	NFYB	nuclear transcription factor Y subunit beta
208905_at	5.93e-27	1.09e-28	-13.1269	54.5098	-0.737166	CYCS	cytochrome c, somatic
218297_at	5.93e-27	1.1e-28	-13.1268	54.5091	-0.341458	FAM188A	family with sequence similarity 188 member A
216823_at	5.93e-27	1.1e-28	-13.1267	54.5086	-0.241913	SNORD73A///RPS3A	small nucleolar RNA, C/D box 73A///ribosomal protein S3A
204645_at	5.94e-27	1.1e-28	-13.1263	54.5057	-0.677445	CCNT2	cyclin T2
208646_at	5.94e-27	1.1e-28	-13.126	54.5036	-0.657495
209362_at	5.94e-27	1.1e-28	-13.126	54.5034	-0.617169	LOC101928625///MED21	uncharacterized LOC101928625///mediator complex subunit 21
225070_at	6.05e-27	1.12e-28	-13.1233	54.4844	-0.434697	NUS1	NUS1 dehydrodolichyl diphosphate synthase subunit
209284_s_at	6.41e-27	1.19e-28	-13.1149	54.4259	-0.463016	FAM208A	family with sequence similarity 208 member A
223133_at	6.49e-27	1.21e-28	-13.113	54.4125	-0.521869	TMEM14B	transmembrane protein 14B
241737_x_at	6.5e-27	1.21e-28	13.1127	54.4107	0.268493
203253_s_at	6.55e-27	1.22e-28	-13.1114	54.4012	-0.693366	PPIP5K2	diphosphoinositol pentakisphosphate kinase 2
214470_at	6.56e-27	1.22e-28	-13.1111	54.3993	-1.16463	KLRB1	killer cell lectin like receptor B1
203297_s_at	6.73e-27	1.26e-28	13.1073	54.3727	0.426729	JARID2	jumonji and AT-rich interaction domain containing 2
242099_at	6.92e-27	1.29e-28	13.1031	54.3438	0.314582
238879_at	6.98e-27	1.31e-28	-13.1019	54.3351	-0.308225	DCUN1D1	defective in cullin neddylation 1 domain containing 1
201407_s_at	7.06e-27	1.32e-28	-13.1001	54.3227	-0.586875	PPP1CB	protein phosphatase 1 catalytic subunit beta
230556_at	7.09e-27	1.33e-28	-13.0993	54.3171	-0.253097	IMMP1L	inner mitochondrial membrane peptidase subunit 1
204780_s_at	7.15e-27	1.34e-28	-13.0981	54.3087	-0.847302	FAS	Fas cell surface death receptor
239232_at	7.19e-27	1.35e-28	13.097	54.3012	0.394883	MSI2	musashi RNA binding protein 2
219130_at	7.48e-27	1.41e-28	-13.0914	54.2617	-0.722866	TRMT13	tRNA methyltransferase 13 homolog
218738_s_at	7.49e-27	1.41e-28	-13.091	54.2591	-0.891152	RNF138	ring finger protein 138
224535_s_at	7.53e-27	1.42e-28	-13.0901	54.2526	-0.233802	MRPL57	mitochondrial ribosomal protein L57
201016_at	7.63e-27	1.44e-28	-13.088	54.2382	-0.48679	EIF1AX	eukaryotic translation initiation factor 1A, X-linked
241905_at	7.65e-27	1.44e-28	13.0875	54.2349	0.433777	PIK3C2A	phosphatidylinositol-4-phosphate 3-kinase catalytic subunit type 2 alpha
201931_at	7.73e-27	1.46e-28	-13.086	54.2239	-0.534356	ETFA	electron transfer flavoprotein alpha subunit
218006_s_at	7.76e-27	1.47e-28	-13.0852	54.2189	-0.586406	ZNF22	zinc finger protein 22
235646_at	7.81e-27	1.48e-28	13.0843	54.2124	0.261125
243030_at	7.96e-27	1.51e-28	13.0813	54.1918	0.555819
1556442_x_at	7.97e-27	1.51e-28	13.0811	54.1898	0.348874
227309_at	8e-27	1.52e-28	-13.0803	54.1847	-1.03555	YOD1	YOD1 deubiquitinase
223013_at	8e-27	1.52e-28	-13.0803	54.1844	-0.692847	TBL1XR1	transducin (beta)-like 1 X-linked receptor 1
230006_s_at	8.11e-27	1.54e-28	-13.0781	54.1694	-0.446003	SVIP	small VCP interacting protein
210260_s_at	8.18e-27	1.56e-28	-13.0767	54.1597	-0.945013	TNFAIP8	TNF alpha induced protein 8
228049_x_at	8.29e-27	1.58e-28	-13.0746	54.145	-0.412473	SNHG19	small nucleolar RNA host gene 19
208731_at	8.29e-27	1.58e-28	-13.0746	54.1448	-0.71488	RAB2A	RAB2A, member RAS oncogene family
215022_x_at	8.41e-27	1.61e-28	-13.0724	54.1295	-0.255963	ZNF33B	zinc finger protein 33B
203351_s_at	8.44e-27	1.61e-28	-13.0718	54.1251	-0.600113	ORC4	origin recognition complex subunit 4
224604_at	8.45e-27	1.62e-28	-13.0715	54.123	-0.631686	C4orf3	chromosome 4 open reading frame 3
218645_at	8.54e-27	1.63e-28	-13.07	54.1123	-0.587784	ZNF277	zinc finger protein 277
201138_s_at	8.62e-27	1.65e-28	-13.0685	54.102	-0.58749	SSB	Sjogren syndrome antigen B
209064_x_at	8.66e-27	1.66e-28	-13.0677	54.0963	-0.485101	PAIP1	poly(A) binding protein interacting protein 1
219449_s_at	8.69e-27	1.67e-28	-13.067	54.0919	-0.631972	TMEM70	transmembrane protein 70
223803_s_at	8.72e-27	1.68e-28	-13.0663	54.0871	-0.456039	ZCCHC10	zinc finger CCHC-type containing 10
230285_at	8.79e-27	1.69e-28	-13.0651	54.0782	-0.543644	SVIP	small VCP interacting protein
241906_at	8.97e-27	1.73e-28	13.062	54.0572	0.559026
223156_at	9.11e-27	1.76e-28	-13.0598	54.0412	-0.531872	MRPS23	mitochondrial ribosomal protein S23
204847_at	9.18e-27	1.77e-28	-13.0585	54.0324	-0.75055	ZBTB11	zinc finger and BTB domain containing 11
226541_at	9.36e-27	1.81e-28	-13.0556	54.0125	-0.491449	FBXO30	F-box protein 30
204093_at	9.59e-27	1.85e-28	-13.0521	53.9876	-0.482448	CCNH	cyclin H
201955_at	1.01e-26	1.95e-28	-13.045	53.9384	-0.901827	CCNC	cyclin C
226399_at	1.01e-26	1.95e-28	-13.0448	53.9371	-0.850163	DNAJB14	DnaJ heat shock protein family (Hsp40) member B14
214363_s_at	1.03e-26	1.99e-28	-13.0418	53.9156	-1.0148	SNHG4///MATR3	small nucleolar RNA host gene 4///matrin 3
215392_at	1.04e-26	2.02e-28	13.0402	53.9045	0.62946
223214_s_at	1.04e-26	2.03e-28	-13.0394	53.8992	-0.375129	ZHX1	zinc fingers and homeoboxes 1
214035_x_at	1.05e-26	2.05e-28	13.038	53.8891	0.361966
238762_at	1.07e-26	2.08e-28	-13.0356	53.8728	-0.31871	MTHFD2L	methylenetetrahydrofolate dehydrogenase (NADP+ dependent) 2-like
202592_at	1.08e-26	2.1e-28	-13.0342	53.8625	-0.303253	BLOC1S1	biogenesis of lysosomal organelles complex 1 subunit 1
201947_s_at	1.08e-26	2.11e-28	-13.0339	53.8611	-0.785175	CCT2	chaperonin containing TCP1 subunit 2
218889_at	1.08e-26	2.11e-28	-13.0335	53.858	-0.69773	NOC3L	NOC3 like DNA replication regulator
235196_at	1.09e-26	2.14e-28	-13.0318	53.8463	-0.425378	CDC73	cell division cycle 73
221014_s_at	1.1e-26	2.15e-28	-13.0312	53.8422	-0.567134	RAB33B	RAB33B, member RAS oncogene family
224648_at	1.1e-26	2.15e-28	-13.0308	53.8392	-0.560991	GPBP1	GC-rich promoter binding protein 1
201659_s_at	1.15e-26	2.24e-28	-13.025	53.7985	-0.413843	ARL1	ADP ribosylation factor like GTPase 1
201485_s_at	1.18e-26	2.3e-28	-13.0212	53.7719	-0.582282	RCN2	reticulocalbin 2
223088_x_at	1.18e-26	2.32e-28	-13.0203	53.7662	-0.442941	ECHDC1	ethylmalonyl-CoA decarboxylase 1
211780_x_at	1.18e-26	2.33e-28	13.0199	53.7631	0.331155	DCTN1	dynactin subunit 1
218360_at	1.19e-26	2.34e-28	-13.0191	53.7576	-0.382327	RAB22A	RAB22A, member RAS oncogene family
215691_x_at	1.19e-26	2.35e-28	-13.0186	53.754	-0.795193	HSPB11	heat shock protein family B (small) member 11
209666_s_at	1.19e-26	2.35e-28	-13.0185	53.7535	-0.527194	CHUK	conserved helix-loop-helix ubiquitous kinase
225823_at	1.24e-26	2.44e-28	-13.0128	53.7136	-0.334012	C19orf70	chromosome 19 open reading frame 70
229533_x_at	1.25e-26	2.46e-28	-13.0118	53.7064	-0.318222	ZNF680	zinc finger protein 680
242494_at	1.26e-26	2.48e-28	13.0105	53.6974	0.301315
214146_s_at	1.26e-26	2.49e-28	-13.0104	53.6966	-1.26193	PPBP	pro-platelet basic protein
208803_s_at	1.28e-26	2.54e-28	-13.0074	53.6757	-0.321377	SRP72	signal recognition particle 72
202319_at	1.31e-26	2.6e-28	-13.0039	53.6516	-0.363769	SENP6	SUMO1/sentrin specific peptidase 6
228370_at	1.32e-26	2.62e-28	-13.0029	53.6448	-0.757378	LOC101930404///SNORD116-28///SNORD115-26///SNORD115-13///SNORD115-7///SNORD116-22///SNORD116-4///PWARSN///SNORD107///IPW	uncharacterized LOC101930404///small nucleolar RNA, C/D box 116-28///small nucleolar RNA, C/D box 115-26///small nucleolar RNA, C/D box 115-13///small nucleolar RNA, C/D box 115-7///small nucleolar RNA, C/D box 116-22///small nucleolar RNA, C/D box 116-4///Prader Willi/Angelman region RNA, SNRPN neighbor///small nucleolar RNA, C/D box 107///imprinted in Prader-Willi syndrome (non-protein coding)
242320_at	1.36e-26	2.7e-28	12.9984	53.6133	0.618537
213262_at	1.38e-26	2.74e-28	-12.9964	53.5988	-0.623562	SACS	sacsin molecular chaperone
222641_s_at	1.39e-26	2.76e-28	12.9954	53.5924	0.279705	FAM222B	family with sequence similarity 222 member B
224437_s_at	1.4e-26	2.79e-28	-12.9942	53.5838	-0.594439	VTA1	vesicle trafficking 1
202546_at	1.4e-26	2.79e-28	-12.9939	53.5819	-0.657981	VAMP8	vesicle associated membrane protein 8
233223_at	1.4e-26	2.8e-28	12.9936	53.5794	0.628174
227448_at	1.41e-26	2.82e-28	-12.9924	53.5714	-0.504382	ARGLU1	arginine and glutamate rich 1
202653_s_at	1.42e-26	2.83e-28	-12.9919	53.5676	-0.740163	2022-03-07	membrane associated ring-CH-type finger 7
225866_at	1.42e-26	2.84e-28	-12.9915	53.5648	-0.382821	RPF2	ribosome production factor 2 homolog
1558837_a_at	1.43e-26	2.86e-28	12.9904	53.5574	0.357604
202413_s_at	1.46e-26	2.92e-28	-12.9875	53.537	-0.973375	USP1	ubiquitin specific peptidase 1
234621_at	1.46e-26	2.92e-28	12.9873	53.536	0.373264
205841_at	1.47e-26	2.95e-28	-12.9862	53.5279	-0.446709	JAK2	Janus kinase 2
226919_at	1.6e-26	3.21e-28	-12.9739	53.442	-0.322766	LYRM2	LYR motif containing 2
225182_at	1.6e-26	3.22e-28	-12.9738	53.4415	-0.675653	TMEM50B	transmembrane protein 50B
226942_at	1.6e-26	3.22e-28	-12.9737	53.4407	-0.545122	PHF20L1	PHD finger protein 20-like 1
213080_x_at	1.61e-26	3.24e-28	-12.9727	53.434	-0.794617	RPL5///SNORD21	ribosomal protein L5///small nucleolar RNA, C/D box 21
201436_at	1.61e-26	3.25e-28	-12.9722	53.4303	-0.356343	EIF4E	eukaryotic translation initiation factor 4E
201922_at	1.63e-26	3.28e-28	-12.9708	53.4208	-0.837163	NSA2	NSA2, ribosome biogenesis homolog
227539_at	1.65e-26	3.32e-28	-12.9691	53.4084	-0.562627	GNA13	G protein subunit alpha 13
212243_at	1.65e-26	3.33e-28	-12.9689	53.4071	-0.402095	GCOM1///POLR2M	GRINL1A complex locus 1///RNA polymerase II subunit M
202351_at	1.65e-26	3.34e-28	-12.9684	53.4038	-0.633244	ITGAV	integrin subunit alpha V
224436_s_at	1.67e-26	3.37e-28	-12.967	53.3943	-0.74503	NIPSNAP3A	nipsnap homolog 3A
233689_at	1.68e-26	3.41e-28	12.9653	53.3822	0.295923
201722_s_at	1.7e-26	3.45e-28	-12.964	53.3731	-0.582218	GALNT1	polypeptide N-acetylgalactosaminyltransferase 1
1554149_at	1.7e-26	3.45e-28	-12.9639	53.3726	-0.45884	CLDND1	claudin domain containing 1
203080_s_at	1.7e-26	3.45e-28	-12.9637	53.3714	-0.801946	BAZ2B	bromodomain adjacent to zinc finger domain 2B
210156_s_at	1.7e-26	3.47e-28	-12.9631	53.367	-0.535242	PCMT1	protein-L-isoaspartate (D-aspartate) O-methyltransferase
225132_at	1.71e-26	3.48e-28	-12.9624	53.3624	-0.729812	FBXL3	F-box and leucine rich repeat protein 3
224985_at	1.73e-26	3.52e-28	-12.9611	53.3527	-0.587026	NRAS	neuroblastoma RAS viral oncogene homolog
212833_at	1.77e-26	3.6e-28	-12.9577	53.3293	-0.658602	SLC25A46	solute carrier family 25 member 46
1557632_at	1.78e-26	3.64e-28	12.956	53.3177	0.586183
225534_at	1.79e-26	3.65e-28	-12.9558	53.316	-0.593416	SMIM19	small integral membrane protein 19
208680_at	1.84e-26	3.76e-28	-12.9514	53.2857	-0.553856	PRDX1	peroxiredoxin 1
222502_s_at	1.85e-26	3.79e-28	-12.9504	53.2787	-0.273097	UFM1	ubiquitin fold modifier 1
241460_at	1.92e-26	3.94e-28	12.9451	53.2411	0.446789
226241_s_at	1.94e-26	3.98e-28	-12.9434	53.2299	-0.334104	MRPL52	mitochondrial ribosomal protein L52
218213_s_at	1.98e-26	4.06e-28	-12.9408	53.2113	-0.561053	TMEM258	transmembrane protein 258
202281_at	2e-26	4.11e-28	12.939	53.1987	0.230254	GAK	cyclin G associated kinase
200624_s_at	2.03e-26	4.18e-28	-12.9364	53.1808	-0.890433	SNHG4///MATR3	small nucleolar RNA host gene 4///matrin 3
213360_s_at	2.05e-26	4.22e-28	12.9352	53.1721	0.382072	POM121C///POM121	POM121 transmembrane nucleoporin C///POM121 transmembrane nucleoporin
225535_s_at	2.11e-26	4.34e-28	-12.9312	53.1442	-0.451931	TIMM23B///TIMM23	translocase of inner mitochondrial membrane 23 homolog B///translocase of inner mitochondrial membrane 23
208754_s_at	2.11e-26	4.36e-28	-12.9306	53.1402	-0.697843	NAP1L1	nucleosome assembly protein 1 like 1
235117_at	2.12e-26	4.37e-28	-12.9304	53.1386	-0.367015	CHAC2	ChaC cation transport regulator homolog 2
1553407_at	2.14e-26	4.43e-28	12.9283	53.1245	0.217247	MACF1	microtubule-actin crosslinking factor 1
202519_at	2.18e-26	4.51e-28	12.9258	53.107	0.364513	MLXIP	MLX interacting protein
224831_at	2.18e-26	4.51e-28	-12.9257	53.1062	-0.619926	CPEB4	cytoplasmic polyadenylation element binding protein 4
1556589_at	2.22e-26	4.59e-28	12.9231	53.0881	0.217975
202427_s_at	2.23e-26	4.61e-28	-12.9225	53.0836	-0.383784	MPC2	mitochondrial pyruvate carrier 2
212847_at	2.23e-26	4.63e-28	-12.9221	53.0811	-0.70158	FUBP1	far upstream element binding protein 1
201184_s_at	2.3e-26	4.79e-28	12.9173	53.0474	0.323509	CHD4	chromodomain helicase DNA binding protein 4
201453_x_at	2.31e-26	4.8e-28	-12.9168	53.0443	-0.465094	RHEB	Ras homolog enriched in brain
209308_s_at	2.32e-26	4.83e-28	-12.9161	53.0389	-0.618732	BNIP2	BCL2 interacting protein 2
217768_at	2.33e-26	4.86e-28	-12.9152	53.0328	-0.67822	C14orf166	chromosome 14 open reading frame 166
1560342_at	2.36e-26	4.91e-28	12.9136	53.022	0.409385
223085_at	2.42e-26	5.04e-28	-12.9099	52.9963	-0.609193	RNF19A	ring finger protein 19A, RBR E3 ubiquitin protein ligase
223271_s_at	2.46e-26	5.14e-28	-12.9072	52.9772	-0.414349	CTDSPL2	CTD small phosphatase like 2
208942_s_at	2.53e-26	5.28e-28	-12.9032	52.9493	-0.623137	SEC62	SEC62 homolog, preprotein translocation factor
234609_at	2.54e-26	5.31e-28	12.9026	52.9452	0.249108
1563597_at	2.58e-26	5.41e-28	12.8999	52.9262	0.225982
210717_at	2.59e-26	5.42e-28	12.8996	52.9245	0.338858
1554868_s_at	2.6e-26	5.46e-28	-12.8985	52.9165	-0.645177	PCNP	PEST proteolytic signal containing nuclear protein
226310_at	2.66e-26	5.57e-28	-12.8956	52.8964	-0.575066	RICTOR	RPTOR independent companion of MTOR complex 2
202194_at	2.69e-26	5.64e-28	-12.8939	52.8844	-0.870636	TMED5	transmembrane p24 trafficking protein 5
241336_at	2.7e-26	5.67e-28	12.893	52.8784	0.1874
222357_at	2.75e-26	5.8e-28	12.89	52.8575	0.515466	ZBTB20	zinc finger and BTB domain containing 20
240314_at	2.78e-26	5.86e-28	12.8885	52.8468	0.473505
1566079_at	2.79e-26	5.88e-28	12.8881	52.844	0.776146	RPS16P5	ribosomal protein S16 pseudogene 5
228283_at	2.85e-26	6.01e-28	-12.8849	52.8219	-0.683114	CMC1	C-X9-C motif containing 1
1552701_a_at	2.88e-26	6.07e-28	-12.8834	52.8114	-1.06188	CARD16	caspase recruitment domain family member 16
226660_at	2.89e-26	6.11e-28	-12.8826	52.8059	-0.636422	RPS6KB1	ribosomal protein S6 kinase B1
224429_x_at	2.91e-26	6.15e-28	12.8817	52.7992	0.249267
232447_at	2.94e-26	6.23e-28	12.8798	52.7861	0.22823
231948_s_at	2.98e-26	6.32e-28	-12.8778	52.7722	-0.347399	UBE2F	ubiquitin conjugating enzyme E2 F (putative)
214722_at	3.03e-26	6.42e-28	12.8755	52.756	0.740029	NOTCH2NL	notch 2 N-terminal like
203303_at	3.19e-26	6.76e-28	-12.8681	52.7047	-0.783887	DYNLT3	dynein light chain Tctex-type 3
233085_s_at	3.2e-26	6.81e-28	-12.8672	52.6982	-0.735198	NABP1	nucleic acid binding protein 1
226831_at	3.22e-26	6.84e-28	-12.8665	52.6934	-0.695424	SLC25A46	solute carrier family 25 member 46
203593_at	3.23e-26	6.87e-28	-12.8658	52.6885	-0.685144	CD2AP	CD2 associated protein
224662_at	3.23e-26	6.88e-28	-12.8656	52.687	-0.670406	KIF5B	kinesin family member 5B
208645_s_at	3.26e-26	6.94e-28	-12.8643	52.6784	-0.452344	RPS14	ribosomal protein S14
212645_x_at	3.28e-26	6.99e-28	12.8634	52.6716	0.235081	BRE	brain and reproductive organ-expressed (TNFRSF1A modulator)
219662_at	3.3e-26	7.04e-28	-12.8624	52.6647	-0.227575	C2orf49	chromosome 2 open reading frame 49
222368_at	3.3e-26	7.05e-28	12.8622	52.6633	0.449294
216751_at	3.32e-26	7.11e-28	12.861	52.6554	0.224445
209475_at	3.38e-26	7.24e-28	-12.8584	52.6369	-0.792668	MIR6125///USP15	microRNA 6125///ubiquitin specific peptidase 15
223526_at	3.39e-26	7.26e-28	-12.858	52.6342	-0.384021	C18orf21	chromosome 18 open reading frame 21
202622_s_at	3.41e-26	7.32e-28	12.8569	52.6264	0.236065	ATXN2	ataxin 2
223280_x_at	3.43e-26	7.37e-28	-12.8559	52.6198	-0.71876	MS4A6A	membrane spanning 4-domains A6A
228531_at	3.46e-26	7.44e-28	-12.8546	52.6106	-0.871624	SAMD9	sterile alpha motif domain containing 9
1553570_x_at	3.52e-26	7.57e-28	12.852	52.5921	0.55588	COX2	cytochrome c oxidase subunit II
225561_at	3.54e-26	7.62e-28	-12.8511	52.5861	-0.518354	SELT	selenoprotein T
200971_s_at	3.57e-26	7.68e-28	-12.8499	52.5778	-0.420521	SERP1	stress-associated endoplasmic reticulum protein 1
1553349_at	3.65e-26	7.86e-28	12.8467	52.5557	0.394764	ARID2	AT-rich interaction domain 2
1564656_at	3.7e-26	7.97e-28	-12.8447	52.5413	-0.23526
202777_at	3.71e-26	8.01e-28	-12.8439	52.5362	-0.713799	SHOC2	SHOC2, leucine rich repeat scaffold protein
217043_s_at	3.73e-26	8.05e-28	-12.8432	52.5313	-0.442618	MFN1	mitofusin 1
201139_s_at	3.74e-26	8.08e-28	-12.8427	52.5279	-0.644543	SSB	Sjogren syndrome antigen B
219343_at	3.78e-26	8.19e-28	-12.8408	52.5147	-0.365115	CDC37L1	cell division cycle 37 like 1
219439_at	3.8e-26	8.24e-28	-12.84	52.5088	-0.508643	C1GALT1	core 1 synthase, glycoprotein-N-acetylgalactosamine 3-beta-galactosyltransferase 1
240759_at	3.85e-26	8.35e-28	12.8381	52.4954	0.472171
232134_at	3.9e-26	8.47e-28	12.8361	52.4816	0.29709
210406_s_at	3.91e-26	8.5e-28	-12.8356	52.4783	-0.629092	WTH3DI///RAB6C///RAB6A	RAB6C-like///RAB6C, member RAS oncogene family///RAB6A, member RAS oncogene family
222617_s_at	4.01e-26	8.72e-28	-12.832	52.4529	-0.372028	FAM204A	family with sequence similarity 204 member A
202939_at	4.11e-26	8.93e-28	-12.8285	52.429	-0.584281	ZMPSTE24	zinc metallopeptidase STE24
243482_at	4.14e-26	9.02e-28	12.8272	52.4195	0.386569	EPS15L1	epidermal growth factor receptor pathway substrate 15 like 1
201297_s_at	4.19e-26	9.13e-28	-12.8254	52.4072	-0.579327	MOB1A	MOB kinase activator 1A
239238_at	4.24e-26	9.24e-28	12.8236	52.3949	0.404011
237632_at	4.27e-26	9.31e-28	12.8226	52.3876	0.303441
239835_at	4.28e-26	9.35e-28	-12.822	52.3834	-0.479397	KBTBD8	kelch repeat and BTB domain containing 8
239954_at	4.36e-26	9.52e-28	12.8194	52.3652	0.400871	ZNF160	zinc finger protein 160
240154_at	4.68e-26	1.02e-27	12.8091	52.2937	0.588117
221786_at	4.72e-26	1.03e-27	-12.8077	52.2838	-0.536789	C6orf120	chromosome 6 open reading frame 120
230528_s_at	4.76e-26	1.04e-27	12.8065	52.2752	0.50411	CENPBD1P1	CENPB DNA-binding domains containing 1 pseudogene 1
210241_s_at	4.77e-26	1.05e-27	-12.806	52.2718	-0.235502	TP53TG1	TP53 target 1 (non-protein coding)
212832_s_at	4.81e-26	1.06e-27	12.8046	52.2621	0.185982	CKAP5	cytoskeleton associated protein 5
224356_x_at	4.81e-26	1.06e-27	-12.8046	52.2619	-0.758139	MS4A6A	membrane spanning 4-domains A6A
1553725_s_at	4.85e-26	1.07e-27	-12.8032	52.2523	-0.293493	ZNF644	zinc finger protein 644
223341_s_at	5.01e-26	1.1e-27	-12.7984	52.2191	-0.560306	SCOC	short coiled-coil protein
214005_at	5.05e-26	1.11e-27	-12.7974	52.2117	-0.350088	GGCX	gamma-glutamyl carboxylase
201946_s_at	5.1e-26	1.12e-27	-12.7958	52.2011	-0.646193	CCT2	chaperonin containing TCP1 subunit 2
224720_at	5.14e-26	1.13e-27	-12.7944	52.1913	-0.691103	MIB1	mindbomb E3 ubiquitin protein ligase 1
234033_at	5.29e-26	1.17e-27	12.7903	52.1622	0.498362
215051_x_at	5.31e-26	1.17e-27	-12.7897	52.1586	-0.530762	AIF1	allograft inflammatory factor 1
201338_x_at	5.34e-26	1.18e-27	-12.7886	52.1508	-0.632938	GTF3A	general transcription factor IIIA
200718_s_at	5.4e-26	1.19e-27	-12.7871	52.1404	-0.486834	SKP1	S-phase kinase-associated protein 1
225838_at	5.44e-26	1.21e-27	-12.7859	52.1319	-0.386402	EPC2	enhancer of polycomb homolog 2
225352_at	5.54e-26	1.23e-27	-12.7832	52.1131	-0.659272	SEC62	SEC62 homolog, preprotein translocation factor
218196_at	5.56e-26	1.23e-27	-12.7824	52.1077	-0.624744	OSTM1	osteopetrosis associated transmembrane protein 1
202829_s_at	5.62e-26	1.25e-27	-12.781	52.0977	-0.661245	VAMP7	vesicle associated membrane protein 7
1566207_at	5.75e-26	1.28e-27	12.7775	52.0734	0.20039	TCEA1	transcription elongation factor A1
212150_at	5.78e-26	1.29e-27	-12.7767	52.0675	-0.673915	EFR3A	EFR3 homolog A
215269_at	5.86e-26	1.3e-27	12.7747	52.0535	0.489649	TRAPPC10	trafficking protein particle complex 10
212995_x_at	5.88e-26	1.31e-27	-12.774	52.0489	-0.441239	MZT2A///MZT2B///PHGDH	mitotic spindle organizing protein 2A///mitotic spindle organizing protein 2B///phosphoglycerate dehydrogenase
1569181_x_at	6.11e-26	1.36e-27	12.7684	52.0099	0.637963
225489_at	6.11e-26	1.36e-27	-12.7682	52.0086	-0.40252	TMEM18	transmembrane protein 18
213743_at	6.33e-26	1.41e-27	-12.7632	51.9736	-0.720477	CCNT2	cyclin T2
242737_at	6.41e-26	1.43e-27	12.7612	51.9601	0.271256
202495_at	6.48e-26	1.45e-27	-12.7595	51.9483	-0.371571	TBCC	tubulin folding cofactor C
1554577_a_at	6.85e-26	1.53e-27	-12.7515	51.8921	-0.336886	PSMD10	proteasome 26S subunit, non-ATPase 10
229828_at	7.22e-26	1.62e-27	-12.7439	51.8396	-0.334839	CDC73	cell division cycle 73
242886_at	7.31e-26	1.64e-27	12.7421	51.8265	0.24994
208659_at	7.31e-26	1.64e-27	-12.742	51.8263	-0.572394	CLIC1	chloride intracellular channel 1
225849_s_at	7.47e-26	1.68e-27	-12.7387	51.8032	-0.573436	SFT2D1	SFT2 domain containing 1
202854_at	7.54e-26	1.7e-27	-12.7373	51.7931	-0.608042	HPRT1	hypoxanthine phosphoribosyltransferase 1
218668_s_at	7.55e-26	1.7e-27	-12.737	51.7914	-0.695073	RAP2C	RAP2C, member of RAS oncogene family
222697_s_at	7.55e-26	1.7e-27	-12.7369	51.7905	-0.35401	ABHD10	abhydrolase domain containing 10
210092_at	7.58e-26	1.71e-27	-12.7363	51.7862	-0.442819	MAGOHB///MAGOH	mago homolog B, exon junction complex core component///mago homolog, exon junction complex core component
224060_s_at	8.01e-26	1.81e-27	-12.7282	51.7299	-0.415767	DPH5	diphthamide biosynthesis 5
231292_at	8.01e-26	1.81e-27	-12.7281	51.7291	-0.316363	EID3	EP300 interacting inhibitor of differentiation 3
202557_at	8.07e-26	1.82e-27	-12.7269	51.721	-0.764067	HSPA13	heat shock protein family A (Hsp70) member 13
240498_at	8.08e-26	1.83e-27	12.7266	51.7188	0.585318
226341_at	8.31e-26	1.88e-27	-12.7226	51.6911	-0.432208	OTUD6B-AS1	OTUD6B antisense RNA 1 (head to head)
225641_at	8.48e-26	1.92e-27	12.7195	51.6694	0.218549	MEF2D	myocyte enhancer factor 2D
226317_at	8.55e-26	1.94e-27	-12.7182	51.6602	-0.631806	PPP4R2	protein phosphatase 4 regulatory subunit 2
204285_s_at	8.77e-26	1.99e-27	-12.7146	51.6352	-0.690706	PMAIP1	phorbol-12-myristate-13-acetate-induced protein 1
1555157_at	8.89e-26	2.02e-27	12.7125	51.6204	0.191204
224866_at	9.04e-26	2.05e-27	-12.71	51.603	-0.785806	FAR1	fatty acyl-CoA reductase 1
215452_x_at	9.21e-26	2.09e-27	-12.7072	51.5837	-0.42603	SUMO4	small ubiquitin-like modifier 4
221597_s_at	9.34e-26	2.13e-27	-12.7051	51.5688	-0.306768	TMEM208	transmembrane protein 208
222443_s_at	9.35e-26	2.13e-27	-12.7048	51.5672	-0.327898	RBM8A	RNA binding motif protein 8A
224959_at	9.58e-26	2.18e-27	-12.7012	51.5419	-0.559601	SLC26A2	solute carrier family 26 member 2
226958_s_at	9.92e-26	2.26e-27	-12.6962	51.507	-0.23782	MED11	mediator complex subunit 11
1565597_at	1.01e-25	2.3e-27	12.6937	51.49	0.37957
225989_at	1.01e-25	2.32e-27	-12.6929	51.4844	-0.498544	HERC4	HECT and RLD domain containing E3 ubiquitin protein ligase 4
203024_s_at	1.02e-25	2.33e-27	-12.6921	51.4783	-0.512152	C5orf15	chromosome 5 open reading frame 15
201780_s_at	1.02e-25	2.34e-27	-12.6915	51.4744	-0.740598	RNF13	ring finger protein 13
238082_at	1.03e-25	2.36e-27	12.6904	51.4671	0.245867
202654_x_at	1.04e-25	2.38e-27	-12.6892	51.4587	-0.711104	2022-03-07	membrane associated ring-CH-type finger 7
221475_s_at	1.06e-25	2.42e-27	-12.6865	51.4396	-0.890658	RPL15	ribosomal protein L15
210966_x_at	1.07e-25	2.46e-27	12.6843	51.4244	0.251922	LARP1	La ribonucleoprotein domain family member 1
1557555_at	1.08e-25	2.49e-27	12.6826	51.4126	0.332274
222391_at	1.09e-25	2.51e-27	-12.6812	51.4027	-0.587394	TMEM30A	transmembrane protein 30A
240798_at	1.12e-25	2.57e-27	12.6783	51.3824	0.437415
212604_at	1.12e-25	2.57e-27	-12.6779	51.3797	-0.5022	MRPS31	mitochondrial ribosomal protein S31
1559020_a_at	1.12e-25	2.58e-27	12.6777	51.3785	0.265063
221213_s_at	1.12e-25	2.59e-27	-12.6771	51.3743	-0.546567	LOC145783///ZNF280D	uncharacterized LOC145783///zinc finger protein 280D
230332_at	1.15e-25	2.66e-27	12.673	51.3459	0.724249	ZCCHC7	zinc finger CCHC-type containing 7
224575_at	1.18e-25	2.72e-27	-12.6698	51.3233	-0.379374	BRK1	BRICK1, SCAR/WAVE actin nucleating complex subunit
1555243_x_at	1.19e-25	2.74e-27	-12.6689	51.3171	-0.367826	C8orf59	chromosome 8 open reading frame 59
218040_at	1.19e-25	2.77e-27	-12.6676	51.3082	-0.646142	PRPF38B	pre-mRNA processing factor 38B
210054_at	1.2e-25	2.78e-27	-12.6669	51.3034	-0.514226	HAUS3	HAUS augmin like complex subunit 3
228135_at	1.21e-25	2.82e-27	-12.6651	51.2907	-0.676029	C1orf52	chromosome 1 open reading frame 52
224700_at	1.22e-25	2.82e-27	-12.6649	51.2893	-0.766338	STT3B	STT3B, catalytic subunit of the oligosaccharyltransferase complex
218583_s_at	1.24e-25	2.89e-27	-12.6616	51.2663	-0.618024	DCUN1D1	defective in cullin neddylation 1 domain containing 1
1564424_at	1.25e-25	2.91e-27	12.6603	51.257	0.30261
202442_at	1.26e-25	2.92e-27	-12.6598	51.2538	-0.619054	AP3S1	adaptor related protein complex 3 sigma 1 subunit
242556_at	1.26e-25	2.92e-27	12.6598	51.2538	0.224772
214007_s_at	1.27e-25	2.95e-27	-12.6582	51.2426	-0.288379	TWF1	twinfilin actin binding protein 1
217986_s_at	1.29e-25	3.01e-27	-12.6556	51.2243	-0.754587	BAZ1A	bromodomain adjacent to zinc finger domain 1A
225711_at	1.37e-25	3.19e-27	-12.6471	51.1656	-0.355135	ARL6IP6	ADP ribosylation factor like GTPase 6 interacting protein 6
235025_at	1.39e-25	3.24e-27	-12.645	51.1512	-0.336689	WDR89	WD repeat domain 89
242564_at	1.39e-25	3.25e-27	12.6445	51.1475	0.239726
202505_at	1.4e-25	3.28e-27	-12.6435	51.1404	-0.475241	SNRPB2	small nuclear ribonucleoprotein polypeptide B2
205072_s_at	1.44e-25	3.36e-27	-12.6397	51.1139	-0.347634	XRCC4	X-ray repair cross complementing 4
210681_s_at	1.44e-25	3.38e-27	-12.6392	51.1104	-0.764923	MIR6125///USP15	microRNA 6125///ubiquitin specific peptidase 15
222872_x_at	1.44e-25	3.38e-27	-12.639	51.1089	-0.717656	NABP1	nucleic acid binding protein 1
224619_at	1.46e-25	3.42e-27	-12.6376	51.0991	-0.651577	CASC4	cancer susceptibility candidate 4
212919_at	1.48e-25	3.48e-27	-12.6348	51.0798	-0.818571	DCP2	decapping mRNA 2
224819_at	1.49e-25	3.51e-27	-12.6338	51.0726	-0.449316	TCEAL8	transcription elongation factor A like 8
218194_at	1.5e-25	3.53e-27	-12.6328	51.0657	-0.528735	REXO2	RNA exonuclease 2
1558624_at	1.53e-25	3.59e-27	12.6304	51.0495	0.223143
241924_at	1.53e-25	3.61e-27	12.6296	51.0436	0.287103
233664_at	1.54e-25	3.63e-27	12.6287	51.0377	0.209488
225581_s_at	1.59e-25	3.76e-27	-12.6239	51.0044	-0.507282	MRPL50	mitochondrial ribosomal protein L50
228529_at	1.6e-25	3.77e-27	-12.6236	51.0018	-0.492613	LSM8	LSM8 homolog, U6 small nuclear RNA associated
203581_at	1.64e-25	3.88e-27	-12.6194	50.9727	-0.408365	SPHAR///RAB4A	S-phase response (cyclin related)///RAB4A, member RAS oncogene family
226779_at	1.67e-25	3.94e-27	-12.6171	50.9566	-0.692962	LMBRD2	LMBR1 domain containing 2
212214_at	1.68e-25	3.97e-27	-12.6162	50.9505	-0.328102	OPA1	OPA1, mitochondrial dynamin like GTPase
212918_at	1.71e-25	4.04e-27	-12.6137	50.9332	-0.756251	RECQL	RecQ like helicase
222284_at	1.72e-25	4.07e-27	12.6126	50.9251	0.284639
244811_at	1.76e-25	4.16e-27	-12.6093	50.9028	-0.425135	PHIP	pleckstrin homology domain interacting protein
226785_at	1.76e-25	4.19e-27	-12.6085	50.8971	-0.588958	ATP11C	ATPase phospholipid transporting 11C
208669_s_at	1.79e-25	4.26e-27	-12.6062	50.8807	-0.781001	EID1	EP300 interacting inhibitor of differentiation 1
1570335_at	1.79e-25	4.26e-27	12.606	50.8796	0.303586
235408_x_at	1.8e-25	4.27e-27	-12.6056	50.8768	-0.707111	ZNF117	zinc finger protein 117
244100_at	1.82e-25	4.33e-27	12.6038	50.8642	0.186697
206095_s_at	1.82e-25	4.33e-27	-12.6038	50.8641	-0.665948	SRSF10	serine and arginine rich splicing factor 10
225547_at	1.82e-25	4.35e-27	-12.6032	50.8603	-0.766104	SNORD87///SNHG6	small nucleolar RNA, C/D box 87///small nucleolar RNA host gene 6
225850_at	1.85e-25	4.42e-27	-12.6008	50.8434	-0.556006	SFT2D1	SFT2 domain containing 1
220521_s_at	1.87e-25	4.47e-27	12.5992	50.8324	0.251256	ATG16L1	autophagy related 16 like 1
201724_s_at	1.89e-25	4.5e-27	-12.5981	50.8246	-0.542509	GALNT1	polypeptide N-acetylgalactosaminyltransferase 1
228201_at	1.97e-25	4.7e-27	-12.592	50.7818	-0.308706	ARL13B	ADP ribosylation factor like GTPase 13B
211387_x_at	2.01e-25	4.8e-27	12.589	50.7614	0.274841	RNGTT	RNA guanylyltransferase and 5'-phosphatase
202034_x_at	2.02e-25	4.83e-27	-12.5882	50.7554	-0.582388	RB1CC1	RB1 inducible coiled-coil 1
223167_s_at	2.02e-25	4.83e-27	-12.5881	50.7552	-0.534143	USP25	ubiquitin specific peptidase 25
233124_s_at	2.02e-25	4.85e-27	-12.5876	50.7518	-0.410855	ECHDC1	ethylmalonyl-CoA decarboxylase 1
218042_at	2.03e-25	4.88e-27	-12.5868	50.7462	-0.679196	COPS4	COP9 signalosome subunit 4
1553538_s_at	2.07e-25	4.97e-27	12.5842	50.7279	0.43709	COX1	cytochrome c oxidase subunit I
1560116_a_at	2.09e-25	5.03e-27	-12.5823	50.7147	-0.413104	NEDD1	neural precursor cell expressed, developmentally down-regulated 1
201132_at	2.1e-25	5.05e-27	-12.5818	50.7113	-0.649161	RPL36A-HNRNPH2///HNRNPH2	RPL36A-HNRNPH2 readthrough///heterogeneous nuclear ribonucleoprotein H2 (H')
200978_at	2.13e-25	5.13e-27	-12.5796	50.6961	-0.649301	MDH1	malate dehydrogenase 1
218499_at	2.15e-25	5.19e-27	-12.578	50.6847	-0.790919	STK26	serine/threonine protein kinase 26
213034_at	2.18e-25	5.27e-27	12.5758	50.6693	0.389664	SIK3	SIK family kinase 3
1557551_at	2.19e-25	5.29e-27	12.5753	50.6659	0.453497
1554089_s_at	2.2e-25	5.31e-27	-12.5747	50.6621	-0.461989	SBDSP1///SBDS	Shwachman-Bodian-Diamond syndrome pseudogene 1///SBDS ribosome assembly guanine nucleotide exchange factor
229460_at	2.4e-25	5.79e-27	-12.5623	50.5755	-0.965396	FAM126B	family with sequence similarity 126 member B
215908_at	2.4e-25	5.81e-27	12.5617	50.5717	0.255687
1561195_at	2.4e-25	5.82e-27	12.5616	50.5706	0.47284
208405_s_at	2.48e-25	6.01e-27	-12.5571	50.5395	-0.750603	CD164	CD164 molecule
229858_at	2.51e-25	6.09e-27	12.5552	50.5263	0.484293
226873_at	2.53e-25	6.14e-27	-12.554	50.5177	-0.439315	FAM63B	family with sequence similarity 63 member B
232522_at	2.54e-25	6.18e-27	12.553	50.5106	0.341412
202727_s_at	2.54e-25	6.18e-27	-12.553	50.5106	-0.752928	IFNGR1	interferon gamma receptor 1
234986_at	2.54e-25	6.18e-27	-12.5529	50.5104	-0.317863	GCLM	glutamate-cysteine ligase modifier subunit
215719_x_at	2.57e-25	6.25e-27	-12.5515	50.5004	-0.744135	FAS	Fas cell surface death receptor
218288_s_at	2.6e-25	6.33e-27	-12.5496	50.4869	-0.559529	CCDC90B	coiled-coil domain containing 90B
219551_at	2.64e-25	6.43e-27	-12.5473	50.4712	-0.540983	EAF2	ELL associated factor 2
233315_at	2.64e-25	6.44e-27	12.5472	50.4703	0.255273
224558_s_at	2.64e-25	6.45e-27	-12.547	50.4693	-0.928042	MALAT1	metastasis associated lung adenocarcinoma transcript 1 (non-protein coding)
207606_s_at	2.65e-25	6.46e-27	-12.5466	50.4666	-0.418266	ARHGAP12	Rho GTPase activating protein 12
215898_at	2.67e-25	6.52e-27	12.5455	50.4585	0.18051	TTLL5	tubulin tyrosine ligase like 5
200021_at	2.67e-25	6.52e-27	12.5454	50.458	0.31839	CFL1	cofilin 1
224665_at	2.68e-25	6.57e-27	-12.5443	50.4507	-0.543073	ANAPC16	anaphase promoting complex subunit 16
201795_at	2.69e-25	6.59e-27	-12.5439	50.4472	-0.786302	LBR	lamin B receptor
204218_at	2.7e-25	6.61e-27	-12.5434	50.444	-0.234087	ANAPC15	anaphase promoting complex subunit 15
201840_at	2.7e-25	6.62e-27	-12.5432	50.4429	-0.294573	NEDD8	neural precursor cell expressed, developmentally down-regulated 8
201951_at	2.74e-25	6.73e-27	-12.541	50.4273	-0.351342	ALCAM	activated leukocyte cell adhesion molecule
220809_at	2.77e-25	6.8e-27	12.5394	50.4163	0.189528
202594_at	2.78e-25	6.83e-27	-12.5389	50.4127	-0.721919	LEPROTL1	leptin receptor overlapping transcript-like 1
218729_at	2.78e-25	6.84e-27	-12.5385	50.41	-0.378274	LXN	latexin
226294_x_at	2.78e-25	6.85e-27	-12.5384	50.4095	-0.603072	FAM91A1	family with sequence similarity 91 member A1
218129_s_at	2.79e-25	6.89e-27	-12.5376	50.4039	-0.417926	NFYB	nuclear transcription factor Y subunit beta
236966_at	2.88e-25	7.1e-27	12.5332	50.373	0.433072	ARMC8	armadillo repeat containing 8
215171_s_at	2.88e-25	7.11e-27	-12.533	50.3716	-0.699602	TIMM17A	translocase of inner mitochondrial membrane 17 homolog A (yeast)
230836_at	2.88e-25	7.13e-27	-12.5328	50.3701	-0.779202	ST8SIA4	ST8 alpha-N-acetyl-neuraminide alpha-2,8-sialyltransferase 4
1559410_at	2.98e-25	7.36e-27	12.5281	50.3374	0.47245
232939_at	3e-25	7.42e-27	12.527	50.3301	0.30322
233637_at	3.01e-25	7.45e-27	12.5263	50.3255	0.346907	DCAF8	DDB1 and CUL4 associated factor 8
212636_at	3.07e-25	7.6e-27	-12.5235	50.3059	-0.856137	QKI	QKI, KH domain containing RNA binding
218669_at	3.11e-25	7.7e-27	-12.5217	50.2929	-0.680647	RAP2C	RAP2C, member of RAS oncogene family
209898_x_at	3.11e-25	7.71e-27	-12.5216	50.2923	-0.757912	ITSN2	intersectin 2
205071_x_at	3.17e-25	7.87e-27	-12.5186	50.2714	-0.334286	XRCC4	X-ray repair cross complementing 4
213024_at	3.18e-25	7.9e-27	-12.518	50.2678	-0.502537	TMF1	TATA element modulatory factor 1
225334_at	3.18e-25	7.9e-27	-12.518	50.2672	-0.635016	BORCS7	BLOC-1 related complex subunit 7
228149_at	3.23e-25	8.03e-27	-12.5157	50.2517	-0.595096	BMT2	base methyltransferase of 25S rRNA 2 homolog
207941_s_at	3.27e-25	8.15e-27	-12.5135	50.2365	-0.839645	RBM39	RNA binding motif protein 39
218495_at	3.27e-25	8.15e-27	-12.5135	50.2363	-0.544593	UXT	ubiquitously expressed prefoldin like chaperone
1557751_at	3.31e-25	8.25e-27	12.5119	50.2254	0.269769
1569387_at	3.33e-25	8.3e-27	12.511	50.2188	0.278501	CSGALNACT1	chondroitin sulfate N-acetylgalactosaminyltransferase 1
240572_s_at	3.34e-25	8.34e-27	-12.5102	50.2135	-0.537771	LOC374443	C-type lectin domain family 2 member D pseudogene
200926_at	3.35e-25	8.36e-27	-12.5099	50.2115	-0.655818	RPS23	ribosomal protein S23
1563364_at	3.35e-25	8.38e-27	12.5097	50.2098	0.276045
209115_at	3.35e-25	8.39e-27	-12.5094	50.2077	-0.757391	UBA3	ubiquitin like modifier activating enzyme 3
219303_at	3.38e-25	8.47e-27	-12.5081	50.1985	-0.515377	RNF219	ring finger protein 219
201047_x_at	3.38e-25	8.48e-27	-12.5079	50.1972	-0.54802	WTH3DI///RAB6A	RAB6C-like///RAB6A, member RAS oncogene family
220960_x_at	3.38e-25	8.49e-27	-12.5078	50.1963	-0.751799	RPL22	ribosomal protein L22
230403_at	3.4e-25	8.55e-27	-12.5068	50.1899	-0.44416	RFX3	regulatory factor X3
1557987_at	3.42e-25	8.59e-27	12.506	50.1844	0.920075
212241_at	3.43e-25	8.62e-27	-12.5057	50.1817	-0.265123	MYZAP///GCOM1///POLR2M	myocardial zonula adherens protein///GRINL1A complex locus 1///RNA polymerase II subunit M
1563130_a_at	3.44e-25	8.66e-27	12.505	50.1772	0.282281
223547_at	3.47e-25	8.73e-27	-12.5037	50.1682	-0.35738	JKAMP	JNK1/MAPK8-associated membrane protein
218936_s_at	3.47e-25	8.75e-27	-12.5035	50.1669	-0.563016	CCDC59	coiled-coil domain containing 59
223004_s_at	3.48e-25	8.78e-27	-12.503	50.1632	-0.334937	TIMMDC1	translocase of inner mitochondrial membrane domain containing 1
240271_at	3.5e-25	8.84e-27	12.502	50.1563	0.699076
218285_s_at	3.6e-25	9.08e-27	-12.4982	50.1299	-0.484211	BDH2	3-hydroxybutyrate dehydrogenase, type 2
201859_at	3.6e-25	9.09e-27	-12.4981	50.129	-0.380767	SRGN	serglycin
225578_at	3.6e-25	9.09e-27	-12.498	50.1286	-0.428783	MZT1	mitotic spindle organizing protein 1
228032_s_at	3.62e-25	9.16e-27	-12.497	50.1214	-0.555641	DENND1B	DENN domain containing 1B
209363_s_at	3.65e-25	9.26e-27	-12.4955	50.1108	-0.358115	LOC101928625///MED21	uncharacterized LOC101928625///mediator complex subunit 21
203734_at	3.75e-25	9.51e-27	12.4915	50.0835	0.234116	FOXJ2	forkhead box J2
210048_at	3.76e-25	9.54e-27	-12.4911	50.0808	-0.191954	NAPG	NSF attachment protein gamma
1557505_a_at	3.8e-25	9.64e-27	12.4897	50.0707	0.292752
236961_at	3.83e-25	9.73e-27	12.4883	50.0612	0.158693
223240_at	3.89e-25	9.89e-27	-12.486	50.0448	-0.398102	FBXO8	F-box protein 8
226633_at	3.92e-25	9.98e-27	-12.4847	50.0359	-0.719658	RAB8B	RAB8B, member RAS oncogene family
212790_x_at	3.95e-25	1.01e-26	-12.4835	50.0276	-0.586802	RPL13AP5///SNORD32A///SNORD33///SNORD34///SNORD35A///RPL13A	ribosomal protein L13a pseudogene 5///small nucleolar RNA, C/D box 32A///small nucleolar RNA, C/D box 33///small nucleolar RNA, C/D box 34///small nucleolar RNA, C/D box 35A///ribosomal protein L13a
213754_s_at	3.98e-25	1.01e-26	-12.4824	50.0203	-0.435527	PAIP1	poly(A) binding protein interacting protein 1
209272_at	4e-25	1.02e-26	-12.4818	50.0161	-0.619607	NAB1	NGFI-A binding protein 1
205412_at	4.03e-25	1.03e-26	-12.4807	50.0079	-0.527836	ACAT1	acetyl-CoA acetyltransferase 1
225872_at	4.05e-25	1.03e-26	-12.4796	50.0003	-0.513486	SLC35F5	solute carrier family 35 member F5
206272_at	4.11e-25	1.05e-26	-12.4775	49.986	-0.408154	SPHAR///RAB4A	S-phase response (cyclin related)///RAB4A, member RAS oncogene family
210568_s_at	4.17e-25	1.07e-26	-12.4754	49.9712	-0.509442	RECQL	RecQ like helicase
213233_s_at	4.24e-25	1.09e-26	-12.4727	49.9525	-0.540373	KLHL9	kelch like family member 9
205140_at	4.26e-25	1.09e-26	-12.472	49.9477	-0.511164	FPGT	fucose-1-phosphate guanylyltransferase
225101_s_at	4.36e-25	1.12e-26	-12.4685	49.9236	-0.576389	SNX14	sorting nexin 14
233274_at	4.37e-25	1.12e-26	12.4683	49.9224	0.325854
213166_x_at	4.38e-25	1.12e-26	-12.4679	49.9194	-0.436323	MIR4784///MZT2A///MZT2B	microRNA 4784///mitotic spindle organizing protein 2A///mitotic spindle organizing protein 2B
223433_at	4.41e-25	1.13e-26	-12.4666	49.9101	-0.337836	YAE1D1	Yae1 domain containing 1
211210_x_at	4.47e-25	1.15e-26	-12.4647	49.8971	-0.293181	SH2D1A	SH2 domain containing 1A
201483_s_at	4.48e-25	1.15e-26	-12.4643	49.8943	-0.506155	SUPT4H1	SPT4 homolog, DSIF elongation factor subunit
224830_at	4.51e-25	1.16e-26	-12.4633	49.8876	-0.872784	NUDT21	nudix hydrolase 21
212751_at	4.51e-25	1.16e-26	-12.4631	49.8858	-0.524839	UBE2N	ubiquitin conjugating enzyme E2 N
202778_s_at	4.55e-25	1.17e-26	-12.4616	49.8757	-0.660867	ZMYM2	zinc finger MYM-type containing 2
201256_at	4.56e-25	1.18e-26	-12.4612	49.8727	-0.60388	COX7A2L	cytochrome c oxidase subunit 7A2 like
228708_at	4.58e-25	1.18e-26	-12.4606	49.8689	-0.619907	RAB27B	RAB27B, member RAS oncogene family
218577_at	4.61e-25	1.19e-26	-12.4597	49.8622	-0.689857	LRRC40	leucine rich repeat containing 40
225585_at	4.76e-25	1.23e-26	-12.4551	49.8301	-0.644182	RAP2A	RAP2A, member of RAS oncogene family
240238_at	4.95e-25	1.28e-26	12.4492	49.7894	0.288065
226038_at	5.05e-25	1.31e-26	-12.4463	49.7694	-0.438739	LONRF1	LON peptidase N-terminal domain and ring finger 1
203960_s_at	5.27e-25	1.36e-26	-12.4401	49.726	-0.421235	HSPB11	heat shock protein family B (small) member 11
225234_at	5.28e-25	1.37e-26	12.4396	49.7226	0.593229	CBL	Cbl proto-oncogene
222631_at	5.29e-25	1.37e-26	-12.4393	49.7204	-0.414435	SEPSECS-AS1///PI4K2B	SEPSECS antisense RNA 1 (head to head)///phosphatidylinositol 4-kinase type 2 beta
219974_x_at	5.38e-25	1.4e-26	-12.4369	49.7036	-0.534434	ECHDC1	ethylmalonyl-CoA decarboxylase 1
222980_at	5.54e-25	1.44e-26	-12.4325	49.6731	-0.613481	RAB10	RAB10, member RAS oncogene family
202512_s_at	5.58e-25	1.45e-26	-12.4314	49.6658	-0.449748	ATG5	autophagy related 5
212982_at	5.73e-25	1.49e-26	-12.4275	49.6386	-0.715123	ZDHHC17	zinc finger DHHC-type containing 17
223314_at	5.79e-25	1.51e-26	12.4259	49.6277	0.339419	TSPAN14	tetraspanin 14
223106_at	5.8e-25	1.51e-26	-12.4256	49.6253	-0.62825	TMEM14C	transmembrane protein 14C
239274_at	5.91e-25	1.54e-26	12.4228	49.6061	0.789159
214700_x_at	5.94e-25	1.55e-26	-12.4219	49.5997	-0.381154	RIF1	replication timing regulatory factor 1
214843_s_at	5.98e-25	1.56e-26	-12.4209	49.593	-0.569452	USP33	ubiquitin specific peptidase 33
222411_s_at	5.99e-25	1.56e-26	-12.4207	49.5916	-0.436588	SSR3	signal sequence receptor subunit 3
231086_at	6e-25	1.57e-26	12.4203	49.5883	0.180205
225022_at	6.07e-25	1.59e-26	-12.4184	49.5757	-0.531194	GOPC	golgi associated PDZ and coiled-coil motif containing
212900_at	6.07e-25	1.59e-26	-12.4183	49.5749	-0.528232	SEC24A	SEC24 homolog A, COPII coat complex component
226842_at	6.08e-25	1.59e-26	12.4181	49.5735	0.402509	FBXL20	F-box and leucine rich repeat protein 20
237330_at	6.1e-25	1.6e-26	12.4175	49.5694	0.613649
218877_s_at	6.21e-25	1.63e-26	-12.415	49.5515	-0.543986	TRMT11	tRNA methyltransferase 11 homolog
238937_at	6.22e-25	1.63e-26	-12.4146	49.5492	-0.361224	ZNF420	zinc finger protein 420
217747_s_at	6.35e-25	1.67e-26	-12.4116	49.5281	-0.770002	RPS9	ribosomal protein S9
203970_s_at	6.43e-25	1.69e-26	-12.4095	49.5138	-0.544426	PEX3	peroxisomal biogenesis factor 3
204616_at	6.6e-25	1.74e-26	-12.4057	49.4873	-0.475181	UCHL3	ubiquitin C-terminal hydrolase L3
213017_at	6.69e-25	1.76e-26	-12.4037	49.4736	-0.739064	ABHD3	abhydrolase domain containing 3
205281_s_at	6.69e-25	1.76e-26	-12.4037	49.4735	-0.330851	PIGA	phosphatidylinositol glycan anchor biosynthesis class A
219216_at	6.69e-25	1.76e-26	-12.4035	49.4719	-0.350073	ETAA1	Ewing tumor associated antigen 1
219157_at	6.77e-25	1.79e-26	-12.4017	49.4596	-0.805977	KLHL2	kelch like family member 2
1569180_at	6.81e-25	1.8e-26	12.4007	49.4526	0.657344
226894_at	6.84e-25	1.81e-26	-12.4	49.4477	-0.621648	SLC35A3	solute carrier family 35 member A3
235493_at	6.88e-25	1.82e-26	12.3992	49.442	0.396747
202304_at	6.93e-25	1.83e-26	-12.3981	49.4343	-0.507627	FNDC3A	fibronectin type III domain containing 3A
1557252_at	6.93e-25	1.83e-26	12.3979	49.4329	0.172669
238580_at	6.95e-25	1.84e-26	12.3974	49.4294	0.297871
208598_s_at	6.95e-25	1.84e-26	12.3973	49.429	0.316703	HUWE1	HECT, UBA and WWE domain containing 1, E3 ubiquitin protein ligase
201164_s_at	6.99e-25	1.85e-26	12.3965	49.4232	0.364286	PUM1	pumilio RNA binding family member 1
207121_s_at	7e-25	1.86e-26	-12.3961	49.4204	-0.465845	MAPK6	mitogen-activated protein kinase 6
222748_s_at	7.07e-25	1.88e-26	-12.3945	49.4092	-0.17943	TXNL4B	thioredoxin like 4B
226037_s_at	7.2e-25	1.91e-26	-12.3918	49.3905	-0.386694	TAF9B	TATA-box binding protein associated factor 9b
221616_s_at	7.33e-25	1.95e-26	12.3892	49.3729	0.275953	TAF9B	TATA-box binding protein associated factor 9b
201535_at	7.38e-25	1.96e-26	-12.3882	49.3654	-0.566173	UBL3	ubiquitin like 3
244674_at	7.42e-25	1.98e-26	12.3873	49.3595	0.371679
225517_at	7.42e-25	1.98e-26	-12.3872	49.359	-0.481486	ZNF770	zinc finger protein 770
231784_s_at	7.48e-25	2e-26	-12.3859	49.3494	-0.441146	DCAF13	DDB1 and CUL4 associated factor 13
200743_s_at	7.49e-25	2e-26	12.3857	49.348	0.530412	TPP1	tripeptidyl peptidase 1
240008_at	7.72e-25	2.06e-26	12.3813	49.3178	0.411527
229298_at	7.86e-25	2.1e-26	-12.3785	49.2984	-0.363302	KBTBD7	kelch repeat and BTB domain containing 7
225523_at	7.95e-25	2.12e-26	-12.3769	49.2874	-0.512782	MRPL53///CCDC142	mitochondrial ribosomal protein L53///coiled-coil domain containing 142
1552772_at	7.95e-25	2.13e-26	-12.3767	49.2859	-0.482291	CLEC4D	C-type lectin domain family 4 member D
240765_at	7.98e-25	2.14e-26	12.3761	49.2815	0.236645
224740_at	8.08e-25	2.16e-26	-12.3742	49.2686	-0.754251	SMIM15	small integral membrane protein 15
218842_at	8.14e-25	2.18e-26	-12.373	49.2603	-0.607264	RPAP3	RNA polymerase II associated protein 3
228087_at	8.15e-25	2.19e-26	-12.3729	49.2592	-0.502822	CCDC126	coiled-coil domain containing 126
207654_x_at	8.27e-25	2.22e-26	-12.3706	49.2433	-0.310078	DR1	down-regulator of transcription 1
227295_at	8.39e-25	2.25e-26	-12.3684	49.2283	-0.629573	IKBIP	IKBKB interacting protein
1554471_a_at	8.41e-25	2.26e-26	-12.3681	49.2262	-0.311702	ANKRD13C	ankyrin repeat domain 13C
242563_at	8.61e-25	2.32e-26	12.3646	49.202	0.480796
244450_at	8.65e-25	2.33e-26	12.3639	49.1967	0.387554
1566243_at	8.75e-25	2.36e-26	12.362	49.184	0.296253
232809_s_at	8.77e-25	2.36e-26	12.3617	49.1818	0.285043	FLT1	fms related tyrosine kinase 1
240592_at	8.84e-25	2.38e-26	-12.3604	49.173	-0.597227	LCORL	ligand dependent nuclear receptor corepressor like
211675_s_at	8.92e-25	2.41e-26	-12.359	49.1628	-0.827317	MDFIC	MyoD family inhibitor domain containing
202823_at	8.94e-25	2.42e-26	-12.3586	49.16	-0.341554	TCEB1	transcription elongation factor B subunit 1
216252_x_at	8.97e-25	2.42e-26	-12.358	49.1562	-0.627013	FAS	Fas cell surface death receptor
232583_at	9.23e-25	2.5e-26	12.3539	49.1277	0.565796
209838_at	9.48e-25	2.56e-26	-12.35	49.1006	-0.362645	COPS2	COP9 signalosome subunit 2
48580_at	9.5e-25	2.57e-26	12.3496	49.0977	0.244263	CXXC1	CXXC finger protein 1
224876_at	9.54e-25	2.59e-26	-12.3488	49.0923	-0.693889	C5orf24	chromosome 5 open reading frame 24
220926_s_at	9.68e-25	2.62e-26	-12.3467	49.0775	-0.519602	EDEM3	ER degradation enhancing alpha-mannosidase like protein 3
211755_s_at	9.77e-25	2.65e-26	-12.3453	49.0677	-0.774083	ATP5F1	ATP synthase, H+ transporting, mitochondrial Fo complex subunit B1
218203_at	9.78e-25	2.66e-26	-12.345	49.0656	-0.56025	ALG5	ALG5, dolichyl-phosphate beta-glucosyltransferase
202105_at	9.8e-25	2.66e-26	-12.3447	49.0637	-0.505356	IGBP1	immunoglobulin (CD79A) binding protein 1
1556285_s_at	9.94e-25	2.7e-26	-12.3425	49.0485	-0.55134	PPA2	pyrophosphatase (inorganic) 2
238611_at	1e-24	2.72e-26	12.3416	49.0422	0.397131
200056_s_at	1.01e-24	2.76e-26	-12.3394	49.0266	-0.654562	C1D	C1D nuclear receptor corepressor
232396_at	1.03e-24	2.8e-26	12.3374	49.0128	0.569153
1558877_at	1.04e-24	2.83e-26	12.3361	49.0038	0.494588
217482_at	1.05e-24	2.85e-26	12.3349	48.9955	0.545059
238544_at	1.05e-24	2.86e-26	12.3345	48.9927	0.434895
219133_at	1.05e-24	2.86e-26	-12.3343	48.9916	-0.363266	OXSM	3-oxoacyl-ACP synthase, mitochondrial
202474_s_at	1.05e-24	2.87e-26	12.3341	48.9902	0.247306	HCFC1	host cell factor C1
1569237_at	1.05e-24	2.88e-26	12.3333	48.9847	0.335565
212530_at	1.06e-24	2.9e-26	-12.3327	48.9804	-0.821339	NEK7	NIMA related kinase 7
200087_s_at	1.06e-24	2.91e-26	-12.3319	48.9751	-0.61466	TMED2	transmembrane p24 trafficking protein 2
228415_at	1.07e-24	2.92e-26	-12.3314	48.9713	-0.44284	AP1S2	adaptor related protein complex 1 sigma 2 subunit
239923_at	1.07e-24	2.92e-26	12.3313	48.9707	0.340684
213346_at	1.07e-24	2.93e-26	-12.3308	48.9669	-0.271872	TEX30	testis expressed 30
207365_x_at	1.08e-24	2.95e-26	12.3298	48.9602	0.458136	USP34	ubiquitin specific peptidase 34
212907_at	1.11e-24	3.04e-26	-12.3259	48.9329	-0.746001	SLC30A1	solute carrier family 30 member 1
207605_x_at	1.12e-24	3.07e-26	-12.3243	48.9221	-0.512149	ZNF117	zinc finger protein 117
200716_x_at	1.12e-24	3.07e-26	-12.3242	48.9217	-0.657177	RPL13AP5///SNORD32A///SNORD33///SNORD34///SNORD35A///RPL13A	ribosomal protein L13a pseudogene 5///small nucleolar RNA, C/D box 32A///small nucleolar RNA, C/D box 33///small nucleolar RNA, C/D box 34///small nucleolar RNA, C/D box 35A///ribosomal protein L13a
225723_at	1.13e-24	3.12e-26	-12.3221	48.9069	-0.26723	CCDC167	coiled-coil domain containing 167
227124_at	1.14e-24	3.13e-26	-12.3215	48.9027	-0.424471	SMIM13	small integral membrane protein 13
209014_at	1.14e-24	3.15e-26	12.3207	48.8973	0.276239	MAGED1	MAGE family member D1
241438_at	1.15e-24	3.18e-26	12.3191	48.886	0.259754
229874_x_at	1.16e-24	3.2e-26	-12.3184	48.8812	-0.442613	LOC105376805	uncharacterized LOC105376805
236526_x_at	1.16e-24	3.21e-26	-12.3178	48.8771	-0.350474	TRAPPC13	trafficking protein particle complex 13
233834_at	1.16e-24	3.22e-26	12.3176	48.8758	0.273585
218118_s_at	1.19e-24	3.3e-26	-12.3138	48.8494	-0.280964	TIMM23B///TIMM23	translocase of inner mitochondrial membrane 23 homolog B///translocase of inner mitochondrial membrane 23
224625_x_at	1.19e-24	3.31e-26	-12.3138	48.849	-0.429001	MIR1282///HYPK///SERF2	microRNA 1282///huntingtin interacting protein K///small EDRK-rich factor 2
202061_s_at	1.21e-24	3.34e-26	-12.3123	48.8391	-0.597709	SEL1L	SEL1L ERAD E3 ligase adaptor subunit
222805_at	1.23e-24	3.4e-26	-12.3096	48.8203	-0.53157	MANEA	mannosidase endo-alpha
209080_x_at	1.24e-24	3.45e-26	-12.3079	48.808	-0.443595	GLRX3	glutaredoxin 3
239264_at	1.25e-24	3.48e-26	12.3065	48.7982	0.447352
215147_at	1.25e-24	3.48e-26	12.3064	48.7979	0.464178
226691_at	1.27e-24	3.52e-26	12.3048	48.7864	0.344495	TNRC18	trinucleotide repeat containing 18
226753_at	1.28e-24	3.56e-26	-12.3031	48.7747	-0.732218	FAM76B	family with sequence similarity 76 member B
226283_at	1.3e-24	3.61e-26	-12.3012	48.762	-0.489463	POC1B	POC1 centriolar protein B
223071_at	1.3e-24	3.63e-26	-12.3003	48.7555	-0.666778	IER3IP1	immediate early response 3 interacting protein 1
238341_at	1.34e-24	3.74e-26	12.2962	48.7269	0.386572
222436_s_at	1.35e-24	3.77e-26	-12.295	48.719	-0.38155	RNF103-CHMP3///CHMP3///RNF103	RNF103-CHMP3 readthrough///charged multivesicular body protein 3///ring finger protein 103
243827_at	1.4e-24	3.91e-26	12.2899	48.6834	0.413432
239862_at	1.43e-24	4e-26	12.2865	48.6601	0.288562
210646_x_at	1.44e-24	4.03e-26	-12.2855	48.6531	-0.508351	RPL13AP5///SNORD32A///SNORD33///SNORD34///SNORD35A///RPL13A	ribosomal protein L13a pseudogene 5///small nucleolar RNA, C/D box 32A///small nucleolar RNA, C/D box 33///small nucleolar RNA, C/D box 34///small nucleolar RNA, C/D box 35A///ribosomal protein L13a
209566_at	1.45e-24	4.06e-26	-12.2844	48.645	-0.431476	INSIG2	insulin induced gene 2
244078_at	1.46e-24	4.08e-26	12.2838	48.641	0.235563
1565804_at	1.49e-24	4.16e-26	12.281	48.6216	0.337583
235680_at	1.54e-24	4.31e-26	12.2757	48.5849	0.441996
213801_x_at	1.54e-24	4.32e-26	-12.2757	48.5849	-0.615129	RPSAP19///RPSAP9///SNORA6///RPSAP58///SNORA62///RPSA	ribosomal protein SA pseudogene 19///ribosomal protein SA pseudogene 9///small nucleolar RNA, H/ACA box 6///ribosomal protein SA pseudogene 58///small nucleolar RNA, H/ACA box 62///ribosomal protein SA
217945_at	1.54e-24	4.32e-26	-12.2756	48.5842	-0.611439	BTBD1	BTB domain containing 1
218490_s_at	1.55e-24	4.35e-26	-12.2744	48.576	-0.697404	ZNF302	zinc finger protein 302
205690_s_at	1.55e-24	4.36e-26	-12.2743	48.5751	-0.277985	BUD31	BUD31 homolog
218633_x_at	1.56e-24	4.4e-26	-12.273	48.5659	-0.492919	ABHD10	abhydrolase domain containing 10
223391_at	1.58e-24	4.46e-26	-12.2711	48.553	-0.571521	SGPP1	sphingosine-1-phosphate phosphatase 1
243077_at	1.61e-24	4.52e-26	12.2691	48.5393	0.184379	FLJ16734	uncharacterized LOC641928
203427_at	1.61e-24	4.53e-26	-12.2686	48.5358	-0.69093	ASF1A	anti-silencing function 1A histone chaperone
209932_s_at	1.61e-24	4.55e-26	-12.2681	48.5321	-0.517005	DUT	deoxyuridine triphosphatase
236075_s_at	1.63e-24	4.6e-26	-12.2664	48.5206	-0.295193	LOC101928000	uncharacterized LOC101928000
223361_at	1.64e-24	4.62e-26	-12.2658	48.5165	-0.610581	ABRACL	ABRA C-terminal like
221428_s_at	1.65e-24	4.65e-26	-12.265	48.5108	-0.526493	TBL1XR1	transducin (beta)-like 1 X-linked receptor 1
225348_at	1.68e-24	4.75e-26	-12.2619	48.4891	-0.447953	SRSF10	serine and arginine rich splicing factor 10
225501_at	1.69e-24	4.77e-26	-12.2613	48.4849	-0.523376	PHF6	PHD finger protein 6
222317_at	1.69e-24	4.78e-26	-12.2611	48.4836	-0.522588	PDE3B	phosphodiesterase 3B
1553928_at	1.69e-24	4.79e-26	-12.2608	48.4814	-0.362323	ELMOD2	ELMO domain containing 2
200031_s_at	1.69e-24	4.79e-26	-12.2606	48.4805	-0.357146	SNORD35B///RPS11	small nucleolar RNA, C/D box 35B///ribosomal protein S11
225290_at	1.77e-24	5.01e-26	-12.2542	48.4361	-0.887167	ETNK1	ethanolamine kinase 1
204354_at	1.78e-24	5.06e-26	-12.2531	48.4278	-0.561933	POT1	protection of telomeres 1
244304_at	1.79e-24	5.08e-26	-12.2523	48.4226	-0.223709	DIS3L2	DIS3 like 3'-5' exoribonuclease 2
213452_at	1.8e-24	5.12e-26	-12.2511	48.4146	-0.441465	ZNF184	zinc finger protein 184
228437_at	1.82e-24	5.18e-26	-12.2496	48.4036	-0.251546	CNIH4	cornichon family AMPA receptor auxiliary protein 4
1566491_at	1.83e-24	5.21e-26	12.2487	48.3979	0.203065
222478_at	1.84e-24	5.25e-26	-12.2477	48.3908	-0.679902	VPS36	vacuolar protein sorting 36 homolog
225411_at	1.86e-24	5.29e-26	-12.2466	48.383	-0.556075	TMEM87B	transmembrane protein 87B
223260_s_at	1.91e-24	5.45e-26	-12.2424	48.3538	-0.323333	POLK	DNA polymerase kappa
201824_at	1.92e-24	5.47e-26	-12.2419	48.3503	-0.557327	RNF14	ring finger protein 14
219235_s_at	1.99e-24	5.69e-26	12.2363	48.3115	0.266742	PHACTR4	phosphatase and actin regulator 4
227766_at	2.15e-24	6.14e-26	-12.2253	48.2355	-0.53966	LIG4	DNA ligase 4
209404_s_at	2.15e-24	6.15e-26	-12.225	48.2334	-0.442381	TMED7-TICAM2///TMED7	TMED7-TICAM2 readthrough///transmembrane p24 trafficking protein 7
243788_at	2.17e-24	6.21e-26	12.2237	48.2244	0.521851
241508_at	2.18e-24	6.24e-26	12.2231	48.2199	0.488553
212731_at	2.2e-24	6.29e-26	-12.2218	48.211	-0.501183	ANKRD46	ankyrin repeat domain 46
235885_at	2.21e-24	6.32e-26	-12.2212	48.2073	-0.398308	P2RY12	purinergic receptor P2Y12
1570166_a_at	2.21e-24	6.34e-26	12.2206	48.203	0.269721
211566_x_at	2.25e-24	6.44e-26	12.2184	48.1877	0.217759	BRE	brain and reproductive organ-expressed (TNFRSF1A modulator)
218139_s_at	2.27e-24	6.52e-26	-12.2167	48.1756	-0.601637	AP5M1	adaptor related protein complex 5 mu 1 subunit
210648_x_at	2.27e-24	6.53e-26	-12.2164	48.174	-0.546539	SNX3	sorting nexin 3
240969_at	2.29e-24	6.59e-26	12.2152	48.1651	0.170748
200667_at	2.29e-24	6.59e-26	-12.2151	48.1649	-0.63076	UBE2D3	ubiquitin conjugating enzyme E2 D3
213545_x_at	2.31e-24	6.65e-26	-12.2139	48.1564	-0.597589	SNX3	sorting nexin 3
225071_at	2.4e-24	6.92e-26	-12.2082	48.1169	-0.344923	NUS1	NUS1 dehydrodolichyl diphosphate synthase subunit
205087_at	2.41e-24	6.94e-26	-12.2077	48.1133	-0.542376	RWDD3	RWD domain containing 3
208684_at	2.45e-24	7.07e-26	12.205	48.0948	0.381679	COPA	coatomer protein complex subunit alpha
214093_s_at	2.46e-24	7.09e-26	-12.2048	48.0933	-0.619904	FUBP1	far upstream element binding protein 1
225084_at	2.49e-24	7.18e-26	-12.2029	48.0803	-0.523682	EXOC5	exocyst complex component 5
223086_x_at	2.5e-24	7.22e-26	-12.202	48.0742	-0.452738	MRPL51	mitochondrial ribosomal protein L51
203840_at	2.51e-24	7.24e-26	-12.2017	48.0721	-0.367391	BLZF1	basic leucine zipper nuclear factor 1
218586_at	2.52e-24	7.3e-26	-12.2006	48.0642	-0.246195	MRGBP	MRG/MORF4L binding protein
228355_s_at	2.53e-24	7.32e-26	-12.2002	48.0613	-0.269103	NDUFAF2	NADH:ubiquinone oxidoreductase complex assembly factor 2
220147_s_at	2.54e-24	7.35e-26	-12.1996	48.0573	-0.542781	FAM60A	family with sequence similarity 60 member A
235046_at	2.56e-24	7.42e-26	-12.1982	48.0473	-0.781305	INPP4B	inositol polyphosphate-4-phosphatase type II B
214429_at	2.59e-24	7.5e-26	-12.1966	48.0363	-0.615091	MTMR6	myotubularin related protein 6
1558759_s_at	2.61e-24	7.56e-26	12.1955	48.0292	0.225424	CLASP2	cytoplasmic linker associated protein 2
227357_at	2.61e-24	7.58e-26	-12.1952	48.0266	-0.56286	TAB3	TGF-beta activated kinase 1/MAP3K7 binding protein 3
214743_at	2.63e-24	7.63e-26	12.1942	48.0196	0.375995	CUX1	cut like homeobox 1
235601_at	2.63e-24	7.63e-26	12.1941	48.0194	0.30589
201872_s_at	2.69e-24	7.82e-26	-12.1908	47.9962	-0.561213	ABCE1	ATP binding cassette subfamily E member 1
211734_s_at	2.71e-24	7.89e-26	-12.1895	47.9871	-1.01706	FCER1A	Fc fragment of IgE receptor Ia
241965_at	2.72e-24	7.91e-26	12.1891	47.9842	0.336683
223542_at	2.73e-24	7.95e-26	-12.1883	47.979	-0.456415	SLF1	SMC5-SMC6 complex localization factor 1
215596_s_at	2.75e-24	8e-26	-12.1874	47.9726	-0.571678	LTN1	listerin E3 ubiquitin protein ligase 1
229640_x_at	2.8e-24	8.16e-26	-12.1847	47.9537	-0.455337	LINC00621	long intergenic non-protein coding RNA 621
231958_at	2.81e-24	8.21e-26	12.1837	47.9473	0.172098	TAMM41	TAM41 mitochondrial translocator assembly and maintenance homolog
226326_at	2.83e-24	8.26e-26	-12.1828	47.9409	-0.630397	PCGF5	polycomb group ring finger 5
244383_at	2.84e-24	8.31e-26	12.182	47.9352	0.440922
213794_s_at	2.89e-24	8.47e-26	-12.1794	47.917	-0.460391	NGDN	neuroguidin
211945_s_at	2.93e-24	8.58e-26	-12.1774	47.9033	-0.781123	ITGB1	integrin subunit beta 1
225787_at	2.98e-24	8.73e-26	-12.1749	47.8861	-0.353083	UBE2F	ubiquitin conjugating enzyme E2 F (putative)
225144_at	2.99e-24	8.76e-26	-12.1744	47.8828	-0.518232	BMPR2	bone morphogenetic protein receptor type 2
1559910_at	3.01e-24	8.82e-26	12.1735	47.8763	0.441542
223320_s_at	3.06e-24	8.96e-26	-12.1712	47.8605	-0.614421	ABCB10	ATP binding cassette subfamily B member 10
241348_at	3.06e-24	8.98e-26	-12.1709	47.8581	-0.448806	ZNF654	zinc finger protein 654
200620_at	3.07e-24	9.02e-26	-12.1702	47.8537	-0.526117	TMEM59	transmembrane protein 59
228751_at	3.14e-24	9.22e-26	-12.1672	47.8326	-0.781644	CLK4	CDC like kinase 4
225174_at	3.21e-24	9.44e-26	-12.1638	47.8093	-0.650655	DNAJC10	DnaJ heat shock protein family (Hsp40) member C10
201630_s_at	3.21e-24	9.45e-26	-12.1637	47.8082	-0.496148	ACP1	acid phosphatase 1, soluble
238299_at	3.31e-24	9.73e-26	12.1594	47.7788	0.434084
203259_s_at	3.34e-24	9.83e-26	-12.158	47.7692	-0.506425	HDDC2	HD domain containing 2
1565706_at	3.38e-24	9.97e-26	12.1559	47.7548	0.223498
220547_s_at	3.39e-24	9.99e-26	-12.1556	47.7526	-0.814196	FAM35A	family with sequence similarity 35 member A
225594_at	3.4e-24	1e-25	-12.1549	47.7475	-0.508918	CREBZF	CREB/ATF bZIP transcription factor
1553678_a_at	3.45e-24	1.02e-25	-12.1529	47.7337	-0.661377	ITGB1	integrin subunit beta 1
204349_at	3.56e-24	1.05e-25	-12.1482	47.7014	-0.474236	MED7	mediator complex subunit 7
218919_at	3.59e-24	1.06e-25	-12.1472	47.6939	-0.619323	ZFAND1	zinc finger AN1-type containing 1
238412_at	3.6e-24	1.06e-25	12.1465	47.6895	0.302465	LOC101060405///RRN3P3	putative RRN3-like protein RRN3P1///RRN3 homolog, RNA polymerase I transcription factor pseudogene 3
238774_at	3.65e-24	1.08e-25	12.1445	47.6755	1.11686
207416_s_at	3.65e-24	1.08e-25	12.1442	47.6731	0.212062	NFATC3	nuclear factor of activated T-cells 3
224597_at	3.85e-24	1.14e-25	-12.1368	47.6219	-0.579715	NORAD	non-coding RNA activated by DNA damage
235227_at	3.89e-24	1.15e-25	-12.1352	47.6109	-0.573759	STXBP5	syntaxin binding protein 5
208706_s_at	3.89e-24	1.16e-25	-12.1349	47.6088	-0.654099	EIF5	eukaryotic translation initiation factor 5
232096_x_at	3.98e-24	1.18e-25	12.1316	47.5864	0.325305	FOXP1-IT1	FOXP1 intronic transcript 1
1562673_at	3.99e-24	1.19e-25	12.1312	47.5832	0.235014
229454_at	3.99e-24	1.19e-25	-12.1309	47.5813	-0.3928	BCLAF1	BCL2 associated transcription factor 1
224364_s_at	4e-24	1.19e-25	-12.1307	47.58	-0.728013	PPIL3	peptidylprolyl isomerase like 3
232700_at	4e-24	1.19e-25	12.1304	47.5782	0.185488
206572_x_at	4.02e-24	1.2e-25	-12.1297	47.5727	-0.316058	ZNF85	zinc finger protein 85
227268_at	4.06e-24	1.21e-25	-12.1281	47.5618	-0.588836	RNFT1	ring finger protein, transmembrane 1
200777_s_at	4.08e-24	1.22e-25	-12.1276	47.5584	-0.724202	BZW1	basic leucine zipper and W2 domains 1
223342_at	4.09e-24	1.22e-25	-12.1271	47.5552	-0.558395	RRM2B	ribonucleotide reductase regulatory TP53 inducible subunit M2B
201740_at	4.17e-24	1.25e-25	-12.124	47.5335	-0.398698	NDUFS3	NADH:ubiquinone oxidoreductase core subunit S3
229437_at	4.18e-24	1.25e-25	-12.1238	47.5325	-0.426993	MIR155///MIR155HG	microRNA 155///MIR155 host gene
226031_at	4.27e-24	1.28e-25	-12.1207	47.5104	-0.543074	VPS50	VPS50, EARP/GARPII complex subunit
211942_x_at	4.32e-24	1.29e-25	-12.1187	47.497	-0.51486	RPL13AP5///RPL13AP6///SNORD32A///SNORD33///SNORD34///SNORD35A///RPL13A	ribosomal protein L13a pseudogene 5///ribosomal protein L13a pseudogene 6///small nucleolar RNA, C/D box 32A///small nucleolar RNA, C/D box 33///small nucleolar RNA, C/D box 34///small nucleolar RNA, C/D box 35A///ribosomal protein L13a
237600_at	4.35e-24	1.3e-25	12.1178	47.4905	0.288915
203538_at	4.39e-24	1.32e-25	-12.1162	47.4799	-0.397249	CAMLG	calcium modulating ligand
212519_at	4.41e-24	1.32e-25	-12.1157	47.476	-0.727407	UBE2E1	ubiquitin conjugating enzyme E2 E1
1555372_at	4.44e-24	1.33e-25	12.1145	47.4678	0.329656	BCL2L11	BCL2 like 11
235302_at	4.45e-24	1.34e-25	-12.1141	47.4649	-0.487712	GPATCH2L	G-patch domain containing 2 like
221191_at	4.47e-24	1.34e-25	12.1135	47.4605	0.269626	STAG3L3	stromal antigen 3-like 3 (pseudogene)
240870_at	4.51e-24	1.35e-25	12.1121	47.4513	0.303252
1563781_at	4.54e-24	1.37e-25	12.1109	47.4426	0.370496	LOC101928623///LOC401320	uncharacterized LOC101928623///uncharacterized LOC401320
1569201_a_at	4.56e-24	1.37e-25	12.1102	47.438	0.202924
232048_at	4.57e-24	1.38e-25	-12.1099	47.4359	-0.250131	FAM76B	family with sequence similarity 76 member B
1559426_at	4.57e-24	1.38e-25	12.1097	47.4348	0.193362	SMURF1	SMAD specific E3 ubiquitin protein ligase 1
201994_at	4.59e-24	1.38e-25	-12.109	47.4299	-0.628089	MORF4L2	mortality factor 4 like 2
217534_at	4.61e-24	1.39e-25	12.1084	47.4253	0.413963	FAM49B	family with sequence similarity 49 member B
212006_at	4.62e-24	1.39e-25	-12.108	47.4225	-0.619312	UBXN4	UBX domain protein 4
225508_at	4.64e-24	1.4e-25	-12.1073	47.4178	-0.568259	KIAA1468	KIAA1468
222553_x_at	4.64e-24	1.4e-25	-12.1072	47.4175	-0.679781	OXR1	oxidation resistance 1
209748_at	4.64e-24	1.4e-25	-12.107	47.4159	-0.554714	SPAST	spastin
226407_at	4.65e-24	1.41e-25	12.1068	47.4143	0.176289	TPT1-AS1	TPT1 antisense RNA 1
244358_at	4.67e-24	1.41e-25	12.1059	47.4084	0.596738
232383_at	4.7e-24	1.42e-25	-12.1049	47.4011	-0.559664	TFEC	transcription factor EC
227069_at	4.72e-24	1.43e-25	12.1044	47.398	0.430103	CUX1	cut like homeobox 1
200853_at	4.88e-24	1.48e-25	-12.0995	47.3639	-0.61244	H2AFZ	H2A histone family member Z
212603_at	4.88e-24	1.48e-25	-12.0992	47.3621	-0.472921	MRPS31	mitochondrial ribosomal protein S31
201200_at	4.88e-24	1.48e-25	-12.0992	47.3621	-0.591748	CREG1	cellular repressor of E1A stimulated genes 1
219294_at	4.92e-24	1.49e-25	-12.098	47.3535	-0.252895	CENPQ	centromere protein Q
235807_at	4.92e-24	1.5e-25	12.098	47.3533	0.184843
226140_s_at	4.96e-24	1.51e-25	-12.0968	47.3451	-0.547933	OTUD1	OTU deubiquitinase 1
224824_at	4.98e-24	1.52e-25	-12.096	47.3397	-0.263685	COX20	COX20, cytochrome c oxidase assembly factor
218193_s_at	5.05e-24	1.54e-25	-12.094	47.3256	-0.349467	GOLT1B	golgi transport 1B
211211_x_at	5.05e-24	1.54e-25	-12.0939	47.3252	-0.232832	SH2D1A	SH2 domain containing 1A
218970_s_at	5.05e-24	1.54e-25	-12.0937	47.3237	-0.379151	CUTC	cutC copper transporter
1555653_at	5.1e-24	1.56e-25	12.0923	47.3143	0.918595
227577_at	5.11e-24	1.56e-25	-12.092	47.3122	-0.671486	EXOC8	exocyst complex component 8
232659_at	5.12e-24	1.56e-25	12.0916	47.3095	0.20747
223996_s_at	5.17e-24	1.58e-25	-12.0901	47.2988	-0.256529	MRPL30	mitochondrial ribosomal protein L30
223022_s_at	5.17e-24	1.58e-25	-12.0901	47.2988	-0.366854	VTA1	vesicle trafficking 1
219691_at	5.18e-24	1.58e-25	-12.0896	47.2955	-0.561099	SAMD9	sterile alpha motif domain containing 9
204278_s_at	5.22e-24	1.6e-25	-12.0884	47.287	-0.316481	EBAG9	estrogen receptor binding site associated, antigen, 9
202596_at	5.3e-24	1.62e-25	-12.0861	47.2712	-0.363227	ENSA	endosulfine alpha
224751_at	5.32e-24	1.63e-25	-12.0856	47.2678	-0.583541	LOC101930655///C7orf73	uncharacterized LOC101930655///chromosome 7 open reading frame 73
225365_at	5.45e-24	1.67e-25	-12.082	47.2427	-0.593667	ZDHHC20	zinc finger DHHC-type containing 20
214295_at	5.53e-24	1.7e-25	12.0799	47.2286	0.219053	KIAA0485	uncharacterized LOC57235
226650_at	5.53e-24	1.7e-25	-12.0798	47.2274	-0.352896	ZFAND2A	zinc finger AN1-type containing 2A
210942_s_at	5.56e-24	1.71e-25	-12.0787	47.2202	-0.41433	ST3GAL6	ST3 beta-galactoside alpha-2,3-sialyltransferase 6
210792_x_at	5.6e-24	1.72e-25	-12.0779	47.2143	-0.215568	SIVA1	SIVA1 apoptosis inducing factor
236226_at	5.96e-24	1.83e-25	-12.0687	47.151	-0.525448	BTLA	B and T lymphocyte associated
204781_s_at	6.01e-24	1.85e-25	-12.0675	47.1426	-0.576275	FAS	Fas cell surface death receptor
203302_at	6.13e-24	1.89e-25	-12.0646	47.1226	-0.698841	DCK	deoxycytidine kinase
223256_at	6.33e-24	1.95e-25	-12.0599	47.0898	-0.396498	G2E3	G2/M-phase specific E3 ubiquitin protein ligase
1556000_s_at	6.4e-24	1.97e-25	12.0582	47.078	0.230342	BTBD7	BTB domain containing 7
201987_at	6.43e-24	1.98e-25	-12.0574	47.0729	-0.551858	MED13	mediator complex subunit 13
212565_at	6.51e-24	2.01e-25	-12.0555	47.0596	-0.364306	STK38L	serine/threonine kinase 38 like
218100_s_at	6.55e-24	2.02e-25	-12.0546	47.0529	-0.583135	IFT57	intraflagellar transport 57
236379_at	6.55e-24	2.02e-25	12.0545	47.0527	0.553244
203531_at	6.61e-24	2.04e-25	-12.0531	47.0431	-0.731934	CUL5	cullin 5
215589_at	6.7e-24	2.07e-25	12.0512	47.0296	0.226793
226838_at	6.78e-24	2.1e-25	-12.0493	47.0167	-0.491633	TTC32	tetratricopeptide repeat domain 32
1553387_at	6.78e-24	2.1e-25	12.0492	47.0157	0.256637	ATM	ATM serine/threonine kinase
229174_at	6.93e-24	2.15e-25	-12.0461	46.9941	-0.555906	C3orf38	chromosome 3 open reading frame 38
201832_s_at	6.93e-24	2.15e-25	-12.046	46.9936	-0.575467	USO1	USO1 vesicle transport factor
202536_at	6.93e-24	2.15e-25	-12.0458	46.9926	-0.709891	CHMP2B	charged multivesicular body protein 2B
202629_at	6.93e-24	2.15e-25	-12.0458	46.992	-0.372998	APPBP2	amyloid beta precursor protein binding protein 2
225406_at	6.94e-24	2.16e-25	-12.0455	46.9904	-0.407467	TWSG1	twisted gastrulation BMP signaling modulator 1
218341_at	6.98e-24	2.17e-25	-12.0447	46.9847	-0.406591	PPCS	phosphopantothenoylcysteine synthetase
215245_x_at	7.08e-24	2.2e-25	-12.0424	46.9689	-0.778553	FMR1	fragile X mental retardation 1
203893_at	7.09e-24	2.21e-25	-12.0421	46.9667	-0.563664	AK6	adenylate kinase 6
239388_at	7.09e-24	2.21e-25	12.0421	46.9664	0.468993	RNASET2	ribonuclease T2
213052_at	7.15e-24	2.23e-25	12.0408	46.9574	0.205012	PRKAR2A	protein kinase cAMP-dependent type II regulatory subunit alpha
240263_at	7.23e-24	2.25e-25	12.0392	46.9467	0.455824
226109_at	7.31e-24	2.28e-25	-12.0374	46.9342	-0.784526	C21orf91	chromosome 21 open reading frame 91
224365_s_at	7.34e-24	2.29e-25	-12.0367	46.9294	-0.342971	TIGD7	tigger transposable element derived 7
1556345_s_at	7.34e-24	2.29e-25	12.0367	46.9293	0.182294
242449_at	7.36e-24	2.3e-25	12.0363	46.9268	0.240648
200863_s_at	7.36e-24	2.3e-25	-12.0361	46.9251	-0.344662	RAB11A	RAB11A, member RAS oncogene family
212050_at	7.42e-24	2.32e-25	12.0349	46.9169	0.385337	WIPF2	WAS/WASL interacting protein family member 2
243817_at	7.44e-24	2.33e-25	12.0344	46.9135	0.183637
212040_at	7.6e-24	2.38e-25	12.0314	46.8924	0.516471	TGOLN2	trans-golgi network protein 2
202078_at	7.67e-24	2.4e-25	-12.0299	46.8823	-0.392756	COPS3	COP9 signalosome subunit 3
227861_at	7.7e-24	2.41e-25	-12.0293	46.8783	-0.595812	TMEM161B	transmembrane protein 161B
225921_at	7.73e-24	2.42e-25	-12.0287	46.874	-0.71975	NIN	ninein
1569296_a_at	7.75e-24	2.43e-25	12.0281	46.8701	0.202827	GS1-124K5.11	RAB guanine nucleotide exchange factor 1 pseudogene
205771_s_at	7.78e-24	2.44e-25	-12.0276	46.8666	-0.647059	AKAP7	A-kinase anchoring protein 7
244845_at	7.8e-24	2.45e-25	12.0271	46.8632	0.680806
226479_at	7.9e-24	2.48e-25	-12.0252	46.8499	-0.436805	KBTBD6	kelch repeat and BTB domain containing 6
1561130_at	7.97e-24	2.51e-25	12.0238	46.8403	0.159312	HECTD4	HECT domain E3 ubiquitin protein ligase 4
226361_at	7.97e-24	2.51e-25	-12.0237	46.8395	-0.29004	TMEM42	transmembrane protein 42
216310_at	8.11e-24	2.56e-25	12.0212	46.8219	0.27575	TAOK1	TAO kinase 1
210895_s_at	8.27e-24	2.61e-25	-12.0184	46.8025	-0.551659	CD86	CD86 molecule
211075_s_at	8.36e-24	2.64e-25	-12.0167	46.7907	-0.609205	CD47	CD47 molecule
201534_s_at	8.37e-24	2.64e-25	-12.0164	46.7886	-0.471508	UBL3	ubiquitin like 3
244015_at	8.45e-24	2.67e-25	12.0149	46.7786	0.307347
237640_at	8.49e-24	2.68e-25	12.0141	46.7733	0.378306	VCPKMT	valosin containing protein lysine methyltransferase
56829_at	8.51e-24	2.69e-25	12.0138	46.771	0.202653	TRAPPC9	trafficking protein particle complex 9
240216_at	8.55e-24	2.7e-25	12.0131	46.7659	0.287806
223114_at	8.79e-24	2.78e-25	-12.0089	46.7373	-0.454489	COQ5	coenzyme Q5, methyltransferase
218017_s_at	8.84e-24	2.8e-25	12.0081	46.7312	0.307284	HGSNAT	heparan-alpha-glucosaminide N-acetyltransferase
243966_at	8.9e-24	2.82e-25	12.007	46.7237	0.266775
202742_s_at	8.93e-24	2.83e-25	-12.0065	46.7205	-0.758264	PRKACB	protein kinase cAMP-activated catalytic subunit beta
208993_s_at	8.93e-24	2.83e-25	-12.0063	46.7192	-0.696477	PPIG	peptidylprolyl isomerase G
1559126_at	9.03e-24	2.87e-25	-12.0048	46.7085	-0.180248	RRP12	ribosomal RNA processing 12 homolog
209629_s_at	9.1e-24	2.89e-25	-12.0035	46.6996	-0.271834	NXT2	nuclear transport factor 2 like export factor 2
217779_s_at	9.25e-24	2.94e-25	-12.0011	46.6833	-0.788609	PNRC2	proline rich nuclear receptor coactivator 2
232778_at	9.26e-24	2.95e-25	12.0008	46.6811	0.361274
223263_s_at	9.35e-24	2.98e-25	-11.9993	46.6709	-0.631252	FGFR1OP2	FGFR1 oncogene partner 2
201873_s_at	9.51e-24	3.03e-25	-11.9968	46.6534	-0.50291	ABCE1	ATP binding cassette subfamily E member 1
226866_at	9.57e-24	3.05e-25	-11.9959	46.6473	-0.640851	ESCO1	establishment of sister chromatid cohesion N-acetyltransferase 1
218535_s_at	9.8e-24	3.12e-25	-11.9923	46.6226	-0.464618	RIOK2	RIO kinase 2
208673_s_at	9.81e-24	3.13e-25	-11.9921	46.6209	-0.551016	SRSF3	serine and arginine rich splicing factor 3
228571_at	9.83e-24	3.14e-25	-11.9917	46.6184	-0.625872	RBAK	RB associated KRAB zinc finger
213137_s_at	9.94e-24	3.17e-25	-11.9901	46.6071	-0.401827	PTPN2	protein tyrosine phosphatase, non-receptor type 2
224331_s_at	1e-23	3.2e-25	-11.9891	46.6002	-0.524166	MRPL36	mitochondrial ribosomal protein L36
200669_s_at	1e-23	3.2e-25	-11.989	46.5992	-0.420852	UBE2D3	ubiquitin conjugating enzyme E2 D3
201144_s_at	1.01e-23	3.22e-25	-11.9879	46.5919	-0.394337	EIF2S1	eukaryotic translation initiation factor 2 subunit alpha
206829_x_at	1.02e-23	3.26e-25	-11.9864	46.5815	-0.407703	ZNF430	zinc finger protein 430
217347_at	1.02e-23	3.27e-25	-11.986	46.5785	-0.263875
214152_at	1.03e-23	3.31e-25	-11.9843	46.5668	-0.5024	DYX1C1-CCPG1///CCPG1	DYX1C1-CCPG1 readthrough (NMD candidate)///cell cycle progression 1
236934_at	1.04e-23	3.32e-25	11.9836	46.5621	0.570107
244579_at	1.05e-23	3.36e-25	11.9817	46.5493	0.394275
213225_at	1.07e-23	3.44e-25	-11.9784	46.5264	-0.482963	PPM1B	protein phosphatase, Mg2+/Mn2+ dependent 1B
218566_s_at	1.07e-23	3.45e-25	-11.9784	46.5259	-0.550218	CHORDC1	cysteine and histidine rich domain containing 1
203584_at	1.07e-23	3.45e-25	-11.9782	46.5251	-0.606325	EMC2	ER membrane protein complex subunit 2
235170_at	1.09e-23	3.49e-25	-11.9764	46.5127	-0.570545	ZNF92	zinc finger protein 92
1555852_at	1.09e-23	3.49e-25	-11.9764	46.5124	-0.561223	PSMB8-AS1	PSMB8 antisense RNA 1 (head to head)
209861_s_at	1.09e-23	3.51e-25	-11.9757	46.5075	-0.608962	METAP2	methionyl aminopeptidase 2
209628_at	1.1e-23	3.53e-25	-11.9747	46.5005	-0.577578	NXT2	nuclear transport factor 2 like export factor 2
241925_x_at	1.1e-23	3.55e-25	-11.974	46.4959	-0.359899	SLC16A7	solute carrier family 16 member 7
241837_at	1.1e-23	3.55e-25	11.974	46.4958	0.371683
214148_at	1.11e-23	3.57e-25	11.9733	46.491	0.185582	LOC100507424///ITFG2	uncharacterized LOC100507424///integrin alpha FG-GAP repeat containing 2
221718_s_at	1.12e-23	3.62e-25	11.9714	46.4777	0.616229	AKAP13	A-kinase anchoring protein 13
212416_at	1.12e-23	3.62e-25	-11.9713	46.477	-0.497186	SCAMP1	secretory carrier membrane protein 1
200053_at	1.13e-23	3.64e-25	-11.9705	46.4716	-0.291984	SPAG7	sperm associated antigen 7
235389_at	1.16e-23	3.76e-25	-11.9658	46.4392	-0.242987	PHF20	PHD finger protein 20
1559117_at	1.18e-23	3.82e-25	11.9634	46.4224	0.309523
235985_at	1.19e-23	3.85e-25	11.9623	46.4148	0.3813
218718_at	1.19e-23	3.86e-25	-11.9621	46.4133	-0.47348	PDGFC	platelet derived growth factor C
219237_s_at	1.2e-23	3.89e-25	-11.961	46.4061	-0.651709	DNAJB14	DnaJ heat shock protein family (Hsp40) member B14
236883_at	1.22e-23	3.96e-25	11.9584	46.3881	0.357381
48612_at	1.23e-23	3.99e-25	11.9574	46.3809	0.35685	N4BP1	NEDD4 binding protein 1
223269_at	1.24e-23	4.04e-25	-11.9556	46.3684	-0.527145	POLR3GL	RNA polymerase III subunit G like
203137_at	1.26e-23	4.08e-25	-11.9542	46.3591	-0.652869	WTAP	Wilms tumor 1 associated protein
225837_at	1.26e-23	4.1e-25	-11.9534	46.3536	-0.345494	RHNO1	RAD9-HUS1-RAD1 interacting nuclear orphan 1
232929_at	1.26e-23	4.11e-25	11.9529	46.3501	0.3833	ZBTB20	zinc finger and BTB domain containing 20
226635_at	1.26e-23	4.12e-25	-11.9529	46.3496	-0.733835	EBLN3P	endogenous Bornavirus-like nucleoprotein 3, pseudogene
1565888_at	1.27e-23	4.13e-25	11.9525	46.3472	0.174225
215227_x_at	1.27e-23	4.14e-25	-11.9518	46.3427	-0.480281	ACP1	acid phosphatase 1, soluble
213379_at	1.28e-23	4.17e-25	-11.951	46.3368	-0.364796	COQ2	coenzyme Q2, polyprenyltransferase
220710_at	1.3e-23	4.25e-25	11.9482	46.3174	0.300587	ANP32A-IT1	ANP32A intronic transcript 1
226821_at	1.31e-23	4.26e-25	-11.9479	46.3155	-0.463421	RIF1	replication timing regulatory factor 1
205961_s_at	1.31e-23	4.29e-25	-11.947	46.309	-0.69931	PSIP1	PC4 and SFRS1 interacting protein 1
218597_s_at	1.32e-23	4.3e-25	-11.9467	46.307	-0.275473	CISD1	CDGSH iron sulfur domain 1
228397_at	1.32e-23	4.3e-25	-11.9466	46.3064	-0.407289	TUG1	taurine up-regulated 1 (non-protein coding)
219487_at	1.35e-23	4.43e-25	-11.9423	46.277	-0.41154	BBS10	Bardet-Biedl syndrome 10
218871_x_at	1.36e-23	4.46e-25	-11.9415	46.2709	-0.657967	CSGALNACT2	chondroitin sulfate N-acetylgalactosaminyltransferase 2
214823_at	1.39e-23	4.54e-25	-11.9388	46.2526	-0.286612	ZNF204P	zinc finger protein 204, pseudogene
226642_s_at	1.39e-23	4.54e-25	-11.9387	46.2519	-0.587936	NUDCD2	NudC domain containing 2
240302_at	1.39e-23	4.56e-25	11.9381	46.2479	0.24052
223267_at	1.42e-23	4.64e-25	-11.9356	46.2303	-0.596077	TRMT10C	tRNA methyltransferase 10C, mitochondrial RNase P subunit
226711_at	1.42e-23	4.67e-25	-11.9348	46.2252	-0.693322	FOXN2	forkhead box N2
225574_at	1.43e-23	4.7e-25	-11.9339	46.2185	-0.506998	RWDD4	RWD domain containing 4
223831_x_at	1.46e-23	4.78e-25	-11.9313	46.2007	-0.183876	ISY1	ISY1 splicing factor homolog
230326_s_at	1.46e-23	4.79e-25	-11.9312	46.1998	-0.460403	HIKESHI	Hikeshi, heat shock protein nuclear import factor
230304_at	1.47e-23	4.84e-25	-11.9297	46.1899	-0.580469
232465_at	1.47e-23	4.84e-25	11.9297	46.1898	0.242557
203675_at	1.47e-23	4.85e-25	-11.9294	46.1876	-0.617503	NUCB2	nucleobindin 2
203132_at	1.47e-23	4.86e-25	-11.9291	46.1853	-0.576742	RB1	RB transcriptional corepressor 1
205550_s_at	1.53e-23	5.06e-25	11.9233	46.1456	0.254697	BRE	brain and reproductive organ-expressed (TNFRSF1A modulator)
225133_at	1.53e-23	5.06e-25	-11.9233	46.1454	-0.69281	KLF3	Kruppel like factor 3
216862_s_at	1.54e-23	5.08e-25	-11.9226	46.1403	-0.371983	CMC4	C-X9-C motif containing 4
226502_at	1.54e-23	5.1e-25	-11.9222	46.1378	-0.40975	ELMOD2	ELMO domain containing 2
202558_s_at	1.56e-23	5.15e-25	-11.9208	46.1279	-0.326748	HSPA13	heat shock protein family A (Hsp70) member 13
212287_at	1.56e-23	5.16e-25	-11.9204	46.1255	-0.715156	SUZ12	SUZ12 polycomb repressive complex 2 subunit
223879_s_at	1.56e-23	5.16e-25	-11.9204	46.1254	-0.350604	OXR1	oxidation resistance 1
205055_at	1.57e-23	5.2e-25	-11.9194	46.1184	-0.478458	ITGAE	integrin subunit alpha E
226297_at	1.57e-23	5.2e-25	-11.9193	46.1177	-0.785655	HIPK3	homeodomain interacting protein kinase 3
236062_at	1.6e-23	5.3e-25	11.9165	46.0985	0.381326
207585_s_at	1.61e-23	5.35e-25	-11.9153	46.0899	-0.631165	RPL36AL	ribosomal protein L36a like
202142_at	1.62e-23	5.36e-25	-11.9149	46.0877	-0.354039	COPS8	COP9 signalosome subunit 8
226290_at	1.64e-23	5.43e-25	-11.913	46.0743	-0.720312	BDP1	B double prime 1, subunit of RNA polymerase III transcription initiation factor IIIB
242075_at	1.64e-23	5.45e-25	11.9125	46.071	0.368566
209894_at	1.65e-23	5.47e-25	-11.9122	46.0685	-0.332034	LEPROT///LEPR	leptin receptor overlapping transcript///leptin receptor
219869_s_at	1.65e-23	5.48e-25	-11.9118	46.0659	-0.288242	SLC39A8	solute carrier family 39 member 8
226338_at	1.65e-23	5.5e-25	-11.9113	46.0626	-0.561643	TMEM55A	transmembrane protein 55A
226390_at	1.66e-23	5.53e-25	-11.9105	46.0571	-0.369795	STARD4	StAR related lipid transfer domain containing 4
241853_at	1.66e-23	5.53e-25	-11.9104	46.0566	-0.245708
217868_s_at	1.67e-23	5.55e-25	-11.9099	46.0528	-0.514969	METTL9	methyltransferase like 9
203489_at	1.67e-23	5.56e-25	-11.9097	46.0519	-0.229927	SIVA1	SIVA1 apoptosis inducing factor
227685_at	1.69e-23	5.63e-25	-11.908	46.04	-0.496977	TMF1	TATA element modulatory factor 1
212585_at	1.73e-23	5.77e-25	-11.9045	46.0155	-0.879124	OSBPL8	oxysterol binding protein like 8
239868_at	1.73e-23	5.77e-25	11.9044	46.0146	0.196148
222201_s_at	1.74e-23	5.8e-25	-11.9036	46.0095	-0.594386	CASP8AP2	caspase 8 associated protein 2
222311_s_at	1.75e-23	5.85e-25	11.9025	46.0017	0.217816	SCAF4	SR-related CTD associated factor 4
233824_at	1.85e-23	6.2e-25	11.8942	45.9442	0.234902
242080_at	1.85e-23	6.2e-25	11.8941	45.9436	0.560441
222410_s_at	1.87e-23	6.25e-25	-11.8929	45.9355	-0.613437	SNX6	sorting nexin 6
219467_at	1.87e-23	6.26e-25	-11.8928	45.9349	-0.450233	GIN1	gypsy retrotransposon integrase 1
213934_s_at	1.88e-23	6.29e-25	-11.892	45.9294	-0.365938	ZNF23	zinc finger protein 23
226503_at	1.92e-23	6.42e-25	-11.889	45.9088	-0.470714	RIF1	replication timing regulatory factor 1
226261_at	1.93e-23	6.46e-25	-11.8881	45.9025	-0.304003	ZNRF2	zinc and ring finger 2, E3 ubiquitin protein ligase
205176_s_at	1.94e-23	6.51e-25	-11.887	45.895	-0.635282	ITGB3BP	integrin subunit beta 3 binding protein
222423_at	1.97e-23	6.62e-25	-11.8848	45.8793	-0.642877	NDFIP1	Nedd4 family interacting protein 1
230590_at	2e-23	6.72e-25	11.8824	45.8631	0.890842
1552703_s_at	2e-23	6.72e-25	-11.8824	45.8631	-0.843687	CARD16///CASP1	caspase recruitment domain family member 16///caspase 1
204435_at	2e-23	6.73e-25	-11.8822	45.8618	-0.464637	NUP58	nucleoporin 58
226438_at	2.02e-23	6.79e-25	-11.8811	45.8537	-0.344295	SNTB1	syntrophin beta 1
202146_at	2.06e-23	6.95e-25	-11.8777	45.8305	-0.716699	IFRD1	interferon related developmental regulator 1
202641_at	2.08e-23	7.01e-25	-11.8765	45.8224	-0.296078	ARL3	ADP ribosylation factor like GTPase 3
226344_at	2.1e-23	7.07e-25	-11.8752	45.8136	-0.549703	ZMAT1	zinc finger matrin-type 1
232614_at	2.11e-23	7.12e-25	11.8743	45.807	0.786752
213151_s_at	2.14e-23	7.23e-25	-11.8719	45.7908	-0.670354	SEPT7	septin 7
1553148_a_at	2.15e-23	7.26e-25	-11.8715	45.7875	-0.365796	SNX13	sorting nexin 13
209944_at	2.16e-23	7.31e-25	-11.8704	45.7805	-0.361225	PTGR2///ZNF410	prostaglandin reductase 2///zinc finger protein 410
243025_at	2.17e-23	7.32e-25	11.8702	45.7787	0.196595
203517_at	2.18e-23	7.38e-25	-11.8691	45.7713	-0.272813	MTX2	metaxin 2
244443_at	2.19e-23	7.41e-25	-11.8685	45.7672	-0.3986	LINC01578	long intergenic non-protein coding RNA 1578
229418_at	2.22e-23	7.5e-25	11.8668	45.7551	0.175311	FAM222B	family with sequence similarity 222 member B
239482_x_at	2.23e-23	7.57e-25	-11.8654	45.7458	-0.383476	ZNF708	zinc finger protein 708
219694_at	2.24e-23	7.59e-25	-11.8651	45.7432	-0.34212	FAM105A	family with sequence similarity 105 member A
226350_at	2.24e-23	7.6e-25	-11.8649	45.742	-0.59946	CHML	CHM like, Rab escort protein 2
203831_at	2.26e-23	7.68e-25	11.8633	45.7313	0.232487	R3HDM2	R3H domain containing 2
217743_s_at	2.28e-23	7.75e-25	-11.8621	45.7231	-0.574561	TMEM30A	transmembrane protein 30A
1557688_at	2.29e-23	7.78e-25	11.8615	45.7188	0.740871
225336_at	2.3e-23	7.81e-25	-11.861	45.715	-0.638402	SCAF11	SR-related CTD associated factor 11
201084_s_at	2.31e-23	7.84e-25	-11.8603	45.7106	-0.799483	BCLAF1	BCL2 associated transcription factor 1
218389_s_at	2.36e-23	8.02e-25	-11.8571	45.6881	-0.403758	APH1A	aph-1 homolog A, gamma-secretase subunit
212371_at	2.37e-23	8.07e-25	-11.8563	45.6829	-0.511661	DESI2	desumoylating isopeptidase 2
1558836_at	2.43e-23	8.28e-25	11.8526	45.657	0.353379
219994_at	2.44e-23	8.31e-25	11.852	45.6529	0.416122	APBB1IP	amyloid beta precursor protein binding family B member 1 interacting protein
208728_s_at	2.44e-23	8.32e-25	-11.8519	45.6527	-0.327872	CDC42	cell division cycle 42
1553132_a_at	2.46e-23	8.38e-25	-11.8508	45.6448	-0.516009	TC2N	tandem C2 domains, nuclear
203403_s_at	2.46e-23	8.4e-25	-11.8506	45.6432	-0.701353	RNF6	ring finger protein 6
243869_at	2.46e-23	8.4e-25	11.8505	45.6426	0.388599
204342_at	2.46e-23	8.42e-25	-11.8502	45.641	-0.619305	SLC25A24	solute carrier family 25 member 24
228189_at	2.48e-23	8.48e-25	-11.849	45.6328	-0.526206	BAG4	BCL2 associated athanogene 4
220044_x_at	2.51e-23	8.57e-25	-11.8476	45.6229	-0.783389	LUC7L3	LUC7 like 3 pre-mRNA splicing factor
201129_at	2.51e-23	8.6e-25	-11.8471	45.6196	-0.627709	SRSF7	serine and arginine rich splicing factor 7
227428_at	2.55e-23	8.72e-25	-11.8451	45.6059	-0.491435	GABPA	GA binding protein transcription factor alpha subunit
215983_s_at	2.57e-23	8.79e-25	-11.844	45.598	-0.263455	UBXN8	UBX domain protein 8
1556595_at	2.68e-23	9.19e-25	11.8377	45.5542	0.250124
239606_at	2.69e-23	9.22e-25	11.8371	45.5502	0.272963
200067_x_at	2.75e-23	9.45e-25	-11.8336	45.5259	-0.545596	SNX3	sorting nexin 3
214739_at	2.75e-23	9.46e-25	11.8335	45.5254	0.283206	LRCH3	leucine rich repeats and calponin homology domain containing 3
211760_s_at	2.79e-23	9.57e-25	-11.8318	45.5138	-0.380239	VAMP4	vesicle associated membrane protein 4
227418_at	2.79e-23	9.59e-25	-11.8315	45.5116	-0.482969	MSANTD4	Myb/SANT DNA binding domain containing 4 with coiled-coils
201320_at	2.85e-23	9.81e-25	11.8282	45.4888	0.273597	SMARCC2	SWI/SNF related, matrix associated, actin dependent regulator of chromatin subfamily c member 2
239757_at	2.86e-23	9.84e-25	11.8278	45.4864	0.456629	ZFAND6	zinc finger AN1-type containing 6
224747_at	2.87e-23	9.89e-25	-11.827	45.4807	-0.683478	UBE2Q2	ubiquitin conjugating enzyme E2 Q2
244487_at	2.92e-23	1.01e-24	-11.8245	45.4631	-0.283107	NCK1	NCK adaptor protein 1
205078_at	2.95e-23	1.02e-24	-11.8233	45.4549	-0.355899	PIGF	phosphatidylinositol glycan anchor biosynthesis class F
205091_x_at	2.95e-23	1.02e-24	-11.823	45.4533	-0.549259	RECQL	RecQ like helicase
244332_at	2.97e-23	1.03e-24	11.8219	45.4452	0.219454
228829_at	2.97e-23	1.03e-24	-11.8217	45.4438	-0.266033	ATF7	activating transcription factor 7
222531_s_at	3.12e-23	1.08e-24	-11.8147	45.3961	-0.484026	AP5M1	adaptor related protein complex 5 mu 1 subunit
204157_s_at	3.14e-23	1.08e-24	11.8139	45.3905	0.300752	SIK3	SIK family kinase 3
212149_at	3.15e-23	1.09e-24	-11.8133	45.3864	-0.657517	EFR3A	EFR3 homolog A
202126_at	3.15e-23	1.09e-24	-11.8131	45.385	-0.552211	PRPF4B	pre-mRNA processing factor 4B
226466_s_at	3.15e-23	1.09e-24	-11.8131	45.3845	-0.255137	FAM58A	family with sequence similarity 58 member A
226521_s_at	3.15e-23	1.09e-24	-11.813	45.3838	-0.456554	FAM175A	family with sequence similarity 175 member A
226238_at	3.15e-23	1.09e-24	-11.8129	45.3834	-0.346118	MCEE	methylmalonyl-CoA epimerase
1555475_x_at	3.17e-23	1.1e-24	11.8121	45.3779	0.17294	TTLL3	tubulin tyrosine ligase like 3
226853_at	3.17e-23	1.1e-24	-11.812	45.3771	-0.377091	BMP2K	BMP2 inducible kinase
206175_x_at	3.2e-23	1.11e-24	-11.8106	45.3677	-0.235323	ZNF222	zinc finger protein 222
217503_at	3.25e-23	1.13e-24	-11.8083	45.3517	-0.426859	STK17B	serine/threonine kinase 17b
1558014_s_at	3.25e-23	1.13e-24	-11.8081	45.3506	-0.480292	FAR1	fatty acyl-CoA reductase 1
213000_at	3.26e-23	1.13e-24	-11.8077	45.3473	-0.619358	MORC3	MORC family CW-type zinc finger 3
213902_at	3.26e-23	1.13e-24	-11.8074	45.3453	-0.419823	ASAH1	N-acylsphingosine amidohydrolase 1
224883_at	3.28e-23	1.14e-24	-11.8065	45.3392	-0.327858	BLOC1S6	biogenesis of lysosomal organelles complex 1 subunit 6
203856_at	3.35e-23	1.17e-24	-11.8031	45.3156	-0.509027	VRK1	vaccinia related kinase 1
214167_s_at	3.35e-23	1.17e-24	-11.8031	45.3156	-0.751952	RPLP0	ribosomal protein lateral stalk subunit P0
226254_s_at	3.35e-23	1.17e-24	-11.8031	45.3155	-0.652952	CFAP97	cilia and flagella associated protein 97
212851_at	3.52e-23	1.23e-24	-11.7961	45.2674	-0.275692	DCUN1D4	defective in cullin neddylation 1 domain containing 4
201821_s_at	3.53e-23	1.23e-24	-11.7955	45.2637	-0.453554	TIMM17A	translocase of inner mitochondrial membrane 17 homolog A (yeast)
203566_s_at	3.53e-23	1.23e-24	-11.7955	45.2632	-0.794631	AGL	amylo-alpha-1, 6-glucosidase, 4-alpha-glucanotransferase
201179_s_at	3.55e-23	1.24e-24	-11.7946	45.2574	-0.504034	GNAI3	G protein subunit alpha i3
225811_at	3.6e-23	1.26e-24	-11.7926	45.2434	-0.607175	C11orf58	chromosome 11 open reading frame 58
207350_s_at	3.63e-23	1.27e-24	-11.7913	45.2347	-0.176615	VAMP4	vesicle associated membrane protein 4
205352_at	3.73e-23	1.3e-24	-11.7874	45.2076	-0.255814	SERPINI1	serpin family I member 1
225228_at	3.74e-23	1.31e-24	-11.7869	45.2038	-0.432049	DRAM2	DNA damage regulated autophagy modulator 2
243218_at	3.74e-23	1.31e-24	11.7868	45.2033	0.240141
203224_at	3.74e-23	1.31e-24	-11.7865	45.2016	-0.529889	RFK	riboflavin kinase
219244_s_at	3.77e-23	1.32e-24	-11.7855	45.1945	-0.251587	MRPL46	mitochondrial ribosomal protein L46
204523_at	3.83e-23	1.34e-24	-11.783	45.1771	-0.464071	ZNF140	zinc finger protein 140
225638_at	3.83e-23	1.35e-24	-11.7829	45.1762	-0.393948	COA6	cytochrome c oxidase assembly factor 6
226039_at	3.93e-23	1.38e-24	-11.7793	45.1518	-0.75876	MGAT4A	mannosyl (alpha-1,3-)-glycoprotein beta-1,4-N-acetylglucosaminyltransferase, isozyme A
213027_at	3.94e-23	1.38e-24	-11.7787	45.1479	-0.492864	TROVE2	TROVE domain family member 2
222785_x_at	3.97e-23	1.4e-24	-11.7776	45.1397	-0.295992	C11orf1	chromosome 11 open reading frame 1
210813_s_at	3.97e-23	1.4e-24	-11.7775	45.1395	-0.302277	XRCC4	X-ray repair cross complementing 4
221531_at	4e-23	1.41e-24	-11.7764	45.1319	-0.37301	WDR61	WD repeat domain 61
205842_s_at	4e-23	1.41e-24	-11.7763	45.1311	-0.516503	JAK2	Janus kinase 2
201858_s_at	4.01e-23	1.41e-24	-11.7758	45.1277	-0.688582	SRGN	serglycin
213246_at	4.02e-23	1.41e-24	-11.7756	45.1261	-0.425465	TMEM251	transmembrane protein 251
1557813_at	4.04e-23	1.42e-24	11.7747	45.1199	0.38477
209862_s_at	4.04e-23	1.43e-24	-11.7745	45.1189	-0.442605	CEP57	centrosomal protein 57
230505_at	4.16e-23	1.47e-24	11.7704	45.0907	0.27044	LOC145474	uncharacterized LOC145474
227074_at	4.16e-23	1.47e-24	11.7702	45.089	0.629065	CCDC18-AS1	CCDC18 antisense RNA 1
222407_s_at	4.17e-23	1.47e-24	11.7697	45.0852	0.419011	ZNF106	zinc finger protein 106
234993_at	4.19e-23	1.48e-24	-11.7691	45.0815	-0.268757	ABHD13	abhydrolase domain containing 13
223418_x_at	4.23e-23	1.5e-24	-11.7676	45.0709	-0.485981	ANKRD13C	ankyrin repeat domain 13C
212922_s_at	4.23e-23	1.5e-24	-11.7676	45.0708	-0.439632	SMYD2	SET and MYND domain containing 2
229618_at	4.27e-23	1.51e-24	-11.766	45.0603	-0.441166	SNX16	sorting nexin 16
235564_at	4.28e-23	1.51e-24	-11.7658	45.0585	-0.448404	ZNF117	zinc finger protein 117
238974_at	4.28e-23	1.52e-24	-11.7655	45.0563	-0.688627	C2orf69	chromosome 2 open reading frame 69
1556306_at	4.29e-23	1.52e-24	11.7651	45.054	0.414766
236561_at	4.36e-23	1.55e-24	11.7629	45.0383	0.5321	TGFBR1	transforming growth factor beta receptor 1
242612_at	4.38e-23	1.55e-24	11.7622	45.0335	0.224855
235679_at	4.38e-23	1.56e-24	11.7619	45.0321	0.241963
219326_s_at	4.41e-23	1.57e-24	-11.7611	45.0261	-0.302264	B3GNT2	UDP-GlcNAc:betaGal beta-1,3-N-acetylglucosaminyltransferase 2
209884_s_at	4.43e-23	1.58e-24	-11.7601	45.0196	-0.613019	SLC4A7	solute carrier family 4 member 7
236128_at	4.46e-23	1.59e-24	-11.7592	45.0132	-0.363537	ZNF91	zinc finger protein 91
213106_at	4.49e-23	1.6e-24	-11.7583	45.0067	-0.718821	ATP8A1	ATPase phospholipid transporting 8A1
205930_at	4.51e-23	1.61e-24	-11.7572	44.9996	-0.382173	GTF2E1	general transcription factor IIE subunit 1
204299_at	4.51e-23	1.61e-24	-11.7572	44.9995	-0.55534	SRSF10	serine and arginine rich splicing factor 10
244286_at	4.53e-23	1.61e-24	11.7568	44.9964	0.519943
211761_s_at	4.55e-23	1.62e-24	-11.756	44.9914	-0.521972	CACYBP	calcyclin binding protein
201952_at	4.59e-23	1.64e-24	-11.7547	44.9822	-0.596852	ALCAM	activated leukocyte cell adhesion molecule
209188_x_at	4.62e-23	1.65e-24	-11.7536	44.9746	-0.312081	DR1	down-regulator of transcription 1
224892_at	4.66e-23	1.66e-24	-11.7524	44.9663	-0.588446	BLOC1S6	biogenesis of lysosomal organelles complex 1 subunit 6
227580_s_at	4.66e-23	1.67e-24	11.7521	44.9645	0.305808	TECPR1	tectonin beta-propeller repeat containing 1
211926_s_at	4.79e-23	1.71e-24	11.7482	44.9371	0.472145	MYH9	myosin, heavy chain 9, non-muscle
232867_at	4.93e-23	1.76e-24	11.7441	44.9089	0.27992
218350_s_at	4.94e-23	1.77e-24	-11.7435	44.9052	-0.365099	GMNN	geminin, DNA replication inhibitor
227787_s_at	4.98e-23	1.78e-24	-11.7424	44.8977	-0.465941	MED30	mediator complex subunit 30
1564753_at	5.04e-23	1.81e-24	11.7406	44.8848	0.199911
239600_at	5.06e-23	1.81e-24	11.74	44.8805	0.591
228332_s_at	5.06e-23	1.81e-24	-11.7399	44.8799	-0.704606	C11orf31	chromosome 11 open reading frame 31
233431_x_at	5.06e-23	1.82e-24	11.7397	44.879	0.232317
225087_at	5.09e-23	1.83e-24	-11.7389	44.873	-0.591015	FOPNL	FGFR1OP N-terminal like
222607_s_at	5.09e-23	1.83e-24	-11.7387	44.8716	-0.552708	DIS3	DIS3 homolog, exosome endoribonuclease and 3'-5' exoribonuclease
234984_at	5.26e-23	1.89e-24	-11.7339	44.8391	-0.478109	NEDD1	neural precursor cell expressed, developmentally down-regulated 1
202265_at	5.3e-23	1.91e-24	-11.7327	44.8305	-0.743747	COMMD3-BMI1///BMI1	COMMD3-BMI1 readthrough///BMI1 proto-oncogene, polycomb ring finger
201588_at	5.38e-23	1.94e-24	-11.7305	44.8152	-0.434522	TXNL1	thioredoxin like 1
231107_at	5.5e-23	1.98e-24	11.7274	44.7941	0.207562
215212_at	5.51e-23	1.98e-24	11.7271	44.7918	0.23462
201441_at	5.53e-23	1.99e-24	-11.7264	44.7869	-0.299869	COX6B1	cytochrome c oxidase subunit 6B1
225475_at	5.59e-23	2.01e-24	-11.7249	44.7766	-0.562011	MIER1	MIER1 transcriptional regulator
233080_s_at	5.59e-23	2.02e-24	-11.7247	44.7754	-0.550082	PRPF40A	pre-mRNA processing factor 40 homolog A
212244_at	5.67e-23	2.04e-24	-11.7227	44.7618	-0.520174	GCOM1///POLR2M	GRINL1A complex locus 1///RNA polymerase II subunit M
238176_at	5.68e-23	2.05e-24	11.7223	44.7587	0.383251	RAPGEF2	Rap guanine nucleotide exchange factor 2
228381_at	5.69e-23	2.05e-24	-11.7219	44.7564	-0.344872	ATF7IP2	activating transcription factor 7 interacting protein 2
225243_s_at	5.7e-23	2.06e-24	-11.7216	44.7539	-0.559103	SLMAP	sarcolemma associated protein
207974_s_at	5.77e-23	2.09e-24	-11.7197	44.7413	-0.488561	SKP1	S-phase kinase-associated protein 1
225799_at	5.78e-23	2.09e-24	-11.7195	44.7397	-0.556507	LOC101930489///MIR4435-2HG///LINC00152	uncharacterized LOC101930489///MIR4435-2 host gene///long intergenic non-protein coding RNA 152
203810_at	5.78e-23	2.09e-24	-11.7194	44.739	-0.292306	DNAJB4	DnaJ heat shock protein family (Hsp40) member B4
225327_at	5.85e-23	2.12e-24	-11.7175	44.7258	-0.594714	FAM214A	family with sequence similarity 214 member A
231437_at	5.95e-23	2.15e-24	11.7151	44.7093	0.189814	SLC35D2	solute carrier family 35 member D2
1558569_at	5.99e-23	2.17e-24	11.714	44.7017	0.42182	LOC100131541	uncharacterized LOC100131541
238174_at	6e-23	2.17e-24	-11.7138	44.7006	-0.254552	FBXL17	F-box and leucine rich repeat protein 17
201121_s_at	6.05e-23	2.19e-24	-11.7125	44.6911	-0.570656	PGRMC1	progesterone receptor membrane component 1
203494_s_at	6.13e-23	2.22e-24	-11.7105	44.6777	-0.689717	CEP57	centrosomal protein 57
225194_at	6.19e-23	2.25e-24	-11.709	44.6675	-0.527333	PLRG1	pleiotropic regulator 1
226377_at	6.2e-23	2.25e-24	11.7087	44.6651	0.235055	NFIC	nuclear factor I C
1556568_a_at	6.21e-23	2.26e-24	11.7084	44.6631	0.276867
238739_at	6.31e-23	2.29e-24	-11.7061	44.6474	-0.249987	IPMK	inositol polyphosphate multikinase
215450_at	6.31e-23	2.3e-24	-11.7059	44.6461	-0.601757	SNRPE	small nuclear ribonucleoprotein polypeptide E
211378_x_at	6.35e-23	2.31e-24	-11.7051	44.6402	-0.588357	LOC101060363///PPIA	peptidyl-prolyl cis-trans isomerase A pseudogene///peptidylprolyl isomerase A
227162_at	6.5e-23	2.37e-24	-11.7016	44.6167	-0.510789	ZBTB26	zinc finger and BTB domain containing 26
221156_x_at	6.53e-23	2.38e-24	-11.7009	44.6115	-0.533071	CCPG1	cell cycle progression 1
221724_s_at	6.59e-23	2.4e-24	-11.6995	44.602	-0.592733	CLEC4A	C-type lectin domain family 4 member A
226339_at	6.62e-23	2.42e-24	-11.6987	44.5962	-0.453579	TRUB1	TruB pseudouridine synthase family member 1
202725_at	6.64e-23	2.42e-24	11.6982	44.5926	0.278909	POLR2A	RNA polymerase II subunit A
203087_s_at	6.69e-23	2.44e-24	-11.6971	44.5855	-0.522644	KIF2A	kinesin family member 2A
214578_s_at	6.7e-23	2.45e-24	-11.6968	44.5831	-0.408091	ROCK1	Rho associated coiled-coil containing protein kinase 1
1556982_at	6.71e-23	2.45e-24	11.6964	44.5807	0.197865
221511_x_at	6.73e-23	2.46e-24	-11.696	44.5777	-0.570218	DYX1C1-CCPG1///CCPG1	DYX1C1-CCPG1 readthrough (NMD candidate)///cell cycle progression 1
211996_s_at	6.79e-23	2.48e-24	11.6947	44.569	0.475652	LOC101060275///NPIPA5///NPIPB5///NPIPB11///LOC613037///NPIPB4///NPIPB3	putative NPIP-like protein LOC613037///nuclear pore complex interacting protein family member A5///nuclear pore complex interacting protein family member B5///nuclear pore complex interacting protein family member B11///nuclear pore complex interacting protein member///nuclear pore complex interacting protein family member B4///nuclear pore complex interacting protein family member B3
235798_at	6.84e-23	2.5e-24	-11.6935	44.5606	-0.595266	TMEM170B	transmembrane protein 170B
[truncated: 52,614 more rows]

## Sheet: Sheet1
ID	adj.P.Val	P.Value	t	B	logFC	Gene.symbol	Gene.title
218117_at	1.37e-45	2.51e-50	-20.3589	103.893	-1.26013	RBX1	ring-box 1
210908_s_at	2.07e-45	7.57e-50	-20.1913	102.801	-2.00262	PFDN5	prefoldin subunit 5
206584_at	6.11e-44	3.59e-48	-19.6085	98.9803	-1.66109	LY96	lymphocyte antigen 96
207132_x_at	6.11e-44	4.48e-48	-19.5755	98.7626	-1.93499	PFDN5	prefoldin subunit 5
203371_s_at	6.43e-44	5.89e-48	-19.5343	98.4914	-1.28267	NDUFB3	NADH:ubiquinone oxidoreductase subunit B3
201568_at	6.64e-44	7.3e-48	-19.5021	98.2787	-1.24161	UQCRQ	ubiquinol-cytochrome c reductase complex III subunit VII
202110_at	1.02e-43	1.35e-47	-19.4094	97.6661	-1.82132	COX7B	cytochrome c oxidase subunit 7B
200963_x_at	1.02e-43	1.5e-47	-19.3942	97.5654	-2.60744	RPL31	ribosomal protein L31
221791_s_at	1.12e-43	1.85e-47	-19.3632	97.3601	-1.63969	TMA7	translation machinery associated 7 homolog
225190_x_at	4.4e-43	8.12e-47	-19.1419	95.893	-1.25267	RPL35A	ribosomal protein L35a
218357_s_at	4.4e-43	8.87e-47	-19.1287	95.8053	-1.14963	TIMM8B	translocase of inner mitochondrial membrane 8 homolog B
200061_s_at	1.34e-42	2.95e-46	-18.9496	94.6138	-2.58535	RPS24	ribosomal protein S24
217801_at	2.24e-42	5.34e-46	-18.8617	94.0276	-1.12429	ATP5E	ATP synthase, H+ transporting, mitochondrial F1 complex, epsilon subunit
210907_s_at	2.24e-42	5.74e-46	-18.8511	93.9568	-1.60971	PDCD10	programmed cell death 10
200082_s_at	2.47e-42	6.87e-46	-18.8244	93.7784	-2.37162	RPS7	ribosomal protein S7
225312_at	2.47e-42	7.23e-46	-18.8166	93.7268	-2.27005	COMMD6	COMM domain containing 6
210532_s_at	7.79e-42	2.43e-45	-18.6374	92.5282	-1.63601	C14orf2	chromosome 14 open reading frame 2
209732_at	2.17e-41	7.95e-45	-18.4621	91.3528	-2.08228	CLEC2B	C-type lectin domain family 2 member B
213687_s_at	4.29e-41	1.73e-44	-18.3477	90.5841	-1.47562	RPL35A	ribosomal protein L35a
202428_x_at	6.23e-41	2.85e-44	-18.2738	90.0866	-1.45525	DBI	diazepam binding inhibitor, acyl-CoA binding protein
200026_at	7.42e-41	3.57e-44	-18.2409	89.865	-2.44229	RPL34	ribosomal protein L34
214512_s_at	9.65e-41	4.95e-44	-18.1928	89.5409	-1.62313	SUB1	SUB1 homolog, transcriptional regulator
206790_s_at	2.35e-40	1.33e-43	-18.0475	88.5596	-1.32005	NDUFB1	NADH:ubiquinone oxidoreductase subunit B1
217491_x_at	2.46e-40	1.48e-43	-18.0321	88.4559	-1.56131	COX7C	cytochrome c oxidase subunit 7C
212578_x_at	2.46e-40	1.49e-43	-18.0311	88.4494	-1.72998	RPS17	ribosomal protein S17
213941_x_at	2.63e-40	1.64e-43	-18.017	88.3539	-2.28123	RPS7	ribosomal protein S7
200043_at	2.76e-40	1.77e-43	-18.0056	88.277	-1.14864	ERH	enhancer of rudimentary homolog (Drosophila)
201665_x_at	2.86e-40	1.89e-43	-17.9964	88.2143	-1.79642	RPS17	ribosomal protein S17
205644_s_at	5.99e-40	4.39e-43	-17.8728	87.3778	-1.42993	SNRPG	small nuclear ribonucleoprotein polypeptide G
211487_x_at	6.77e-40	5.21e-43	-17.8477	87.2083	-1.75471	RPS17	ribosomal protein S17
217915_s_at	8.27e-40	6.51e-43	-17.8152	86.9876	-1.67042	RSL24D1	ribosomal L24 domain containing 1
208864_s_at	9.51e-40	7.83e-43	-17.7881	86.804	-1.07342	TXN	thioredoxin
200010_at	1.08e-39	9.32e-43	-17.7628	86.6322	-1.23598	RPL11	ribosomal protein L11
211070_x_at	1.11e-39	9.79e-43	-17.7555	86.5829	-1.29242	DBI	diazepam binding inhibitor, acyl-CoA binding protein
201754_at	1.18e-39	1.06e-42	-17.7442	86.5065	-1.66057	COX6C	cytochrome c oxidase subunit 6C
224586_x_at	1.36e-39	1.24e-42	-17.7208	86.3475	-1.87563	SUB1	SUB1 homolog, transcriptional regulator
201134_x_at	2.02e-39	1.93e-42	-17.6566	85.9115	-1.36785	COX7C	cytochrome c oxidase subunit 7C
202298_at	2.02e-39	1.96e-42	-17.6539	85.8931	-1.00512	NDUFA1	NADH:ubiquinone oxidoreductase subunit A1
221434_s_at	2.4e-39	2.38e-42	-17.6261	85.7042	-1.07862	SLIRP	SRA stem-loop interacting RNA binding protein
212857_x_at	3.76e-39	3.86e-42	-17.5555	85.2244	-1.87599	SUB1	SUB1 homolog, transcriptional regulator
217773_s_at	3.97e-39	4.14e-42	-17.5451	85.1535	-1.47291	NDUFA4	NDUFA4, mitochondrial complex associated
209389_x_at	4.13e-39	4.38e-42	-17.5369	85.0974	-1.09119	DBI	diazepam binding inhibitor, acyl-CoA binding protein
205681_at	5.83e-39	6.4e-42	-17.4817	84.722	-1.53686	BCL2A1	BCL2 related protein A1
210453_x_at	6.35e-39	7.21e-42	-17.4644	84.6043	-1.15682	ATP5L	ATP synthase, H+ transporting, mitochondrial Fo complex subunit G
202001_s_at	7.95e-39	9.61e-42	-17.4227	84.3199	-1.00269	NDUFA6	NADH:ubiquinone oxidoreductase subunit A6
226276_at	7.95e-39	9.61e-42	-17.4226	84.3195	-1.07122	TMEM167A	transmembrane protein 167A
200781_s_at	8.13e-39	9.97e-42	-17.4173	84.2832	-1.524	RPS15A	ribosomal protein S15a
226835_s_at	8.62e-39	1.07e-41	-17.4065	84.2095	-1.07694	ZFAS1	ZNFX1 antisense RNA 1
213846_at	1.31e-38	1.78e-41	-17.333	83.7083	-1.23863	COX7C	cytochrome c oxidase subunit 7C
224587_at	1.35e-38	1.85e-41	-17.3272	83.6685	-1.18092	SUB1	SUB1 homolog, transcriptional regulator
200025_s_at	1.44e-38	2.03e-41	-17.3142	83.5802	-1.39702	RPL27	ribosomal protein L27
200013_at	1.55e-38	2.21e-41	-17.3013	83.4921	-1.32473	RPL24	ribosomal protein L24
223191_at	2.01e-38	2.97e-41	-17.2587	83.2011	-1.09061	COX16	COX16, cytochrome c oxidase assembly homolog
201238_s_at	2.06e-38	3.1e-41	-17.2524	83.158	-1.2775	CAPZA2	capping actin protein of muscle Z-line alpha subunit 2
208695_s_at	2.06e-38	3.2e-41	-17.2479	83.1274	-1.46092	RPL39	ribosomal protein L39
207573_x_at	2.38e-38	3.75e-41	-17.2247	82.969	-1.07205	ATP5L	ATP synthase, H+ transporting, mitochondrial Fo complex subunit G
208746_x_at	2.65e-38	4.47e-41	-17.1995	82.7965	-1.15222	ATP5L	ATP synthase, H+ transporting, mitochondrial Fo complex subunit G
202635_s_at	2.83e-38	4.82e-41	-17.1885	82.7218	-1.24505	POLR2K	RNA polymerase II subunit K
200081_s_at	2.96e-38	5.15e-41	-17.1788	82.6555	-1.31855	RPS6	ribosomal protein S6
209276_s_at	3.41e-38	6.05e-41	-17.1554	82.4953	-1.21365	GLRX	glutaredoxin
212042_x_at	3.41e-38	6.05e-41	-17.1554	82.4951	-1.67279	RPL7	ribosomal protein L7
200095_x_at	3.67e-38	6.59e-41	-17.143	82.4108	-1.09697	RPS10	ribosomal protein S10
201023_at	3.99e-38	7.24e-41	-17.1295	82.3183	-1.13284	TAF7	TATA-box binding protein associated factor 7
200817_x_at	4.42e-38	8.17e-41	-17.1119	82.198	-1.07702	RPS10	ribosomal protein S10
222465_at	4.8e-38	9.06e-41	-17.097	82.096	-1.54218	RSL24D1	ribosomal L24 domain containing 1
207721_x_at	5.19e-38	9.88e-41	-17.0845	82.0101	-1.39643	HINT1	histidine triad nucleotide binding protein 1
201317_s_at	5.58e-38	1.1e-40	-17.0685	81.9007	-1.21771	PSMA2	proteasome subunit alpha 2
201597_at	5.83e-38	1.17e-40	-17.0595	81.8392	-1.1846	COX7A2	cytochrome c oxidase subunit 7A2
208826_x_at	6.6e-38	1.35e-40	-17.0388	81.6973	-1.397	HINT1	histidine triad nucleotide binding protein 1
200032_s_at	7.15e-38	1.49e-40	-17.0251	81.6037	-1.92408	RPL9	ribosomal protein L9
224779_s_at	7.15e-38	1.49e-40	-17.0247	81.6007	-1.07072	FAM96A	family with sequence similarity 96 member A
200019_s_at	9.01e-38	1.91e-40	-16.9887	81.354	-1.01436	FAU	FAU, ubiquitin like and ribosomal protein S30 fusion
209134_s_at	9.29e-38	1.99e-40	-16.9831	81.3161	-1.0345	RPS6	ribosomal protein S6
223993_s_at	1.05e-37	2.27e-40	-16.9639	81.1847	-1.03639	CNIH4	cornichon family AMPA receptor auxiliary protein 4
225036_at	1.2e-37	2.61e-40	-16.944	81.0481	-1.0407	TOMM5	translocase of outer mitochondrial membrane 5
223416_at	1.87e-37	4.14e-40	-16.8772	80.5899	-1.01504	SF3B6	splicing factor 3b subunit 6
212368_at	3.18e-37	7.23e-40	-16.7967	80.0371	-1.11803	ZNF292	zinc finger protein 292
223809_at	3.4e-37	7.84e-40	-16.7849	79.9562	-1.50188	RGS18	regulator of G-protein signaling 18
200093_s_at	3.46e-37	8.05e-40	-16.7812	79.9308	-1.48388	HINT1	histidine triad nucleotide binding protein 1
211542_x_at	3.79e-37	8.89e-40	-16.7668	79.8319	-1.10315	RPS10	ribosomal protein S10
202325_s_at	5.38e-37	1.29e-39	-16.7127	79.4603	-1.06261	ATP5J	ATP synthase, H+ transporting, mitochondrial Fo complex subunit F6
208716_s_at	6.92e-37	1.74e-39	-16.6703	79.1686	-1.14417	TMCO1	transmembrane and coiled-coil domains 1
200717_x_at	9.91e-37	2.63e-39	-16.6104	78.7565	-1.69133	RPL7	ribosomal protein L7
204774_at	1e-36	2.68e-39	-16.6077	78.7381	-1.66322	EVI2A	ecotropic viral integration site 2A
201094_at	1.2e-36	3.24e-39	-16.5802	78.5489	-1.07114	RPS29	ribosomal protein S29
202467_s_at	1.39e-36	3.79e-39	-16.5577	78.3939	-1.33104	COPS2	COP9 signalosome subunit 2
1555961_a_at	1.41e-36	3.86e-39	-16.555	78.3756	-1.42258	HINT1	histidine triad nucleotide binding protein 1
225413_at	1.47e-36	4.1e-39	-16.5466	78.3174	-1.17121	USMG5	up-regulated during skeletal muscle growth 5 homolog (mouse)
200834_s_at	2.42e-36	7.04e-39	-16.4685	77.7798	-1.33514	RPS21	ribosomal protein S21
224915_x_at	2.48e-36	7.35e-39	-16.4625	77.7383	-1.04603	ZFAS1	ZNFX1 antisense RNA 1
201012_at	3.11e-36	9.39e-39	-16.4272	77.4952	-1.50539	ANXA1	annexin A1
200826_at	4.11e-36	1.27e-38	-16.3836	77.1946	-1.25794	SNRPD2	small nuclear ribonucleoprotein D2 polypeptide
211968_s_at	5.28e-36	1.67e-38	-16.3442	76.9223	-1.18712	HSP90AA1	heat shock protein 90 alpha family class A member 1
201699_at	8.34e-36	2.67e-38	-16.2769	76.4579	-1.45539	PSMC6	proteasome 26S subunit, ATPase 6
223480_s_at	8.35e-36	2.69e-38	-16.2759	76.4511	-1.06246	MRPL47	mitochondrial ribosomal protein L47
225541_at	8.58e-36	2.8e-38	-16.2703	76.4124	-1.28515	RPL22L1	ribosomal protein L22 like 1
201472_at	1.01e-35	3.35e-38	-16.2445	76.2343	-1.12311	VBP1	VHL binding protein 1
203138_at	1.08e-35	3.62e-38	-16.2333	76.1567	-1.2021	HAT1	histone acetyltransferase 1
204971_at	1.2e-35	4.1e-38	-16.2155	76.0337	-1.52071	CSTA	cystatin A
214467_at	1.54e-35	5.37e-38	-16.1767	75.7657	-1.10921	GPR65	G protein-coupled receptor 65
218303_x_at	1.71e-35	6.28e-38	-16.1543	75.6111	-1.1602	KRCC1	lysine rich coiled-coil 1
214143_x_at	1.72e-35	6.44e-38	-16.1507	75.5864	-1.05462	RPL24	ribosomal protein L24
218351_at	3.48e-35	1.36e-37	-16.0432	74.8425	-1.30542	COMMD8	COMM domain containing 8
218589_at	3.92e-35	1.56e-37	-16.0242	74.7109	-1.3097	LPAR6	lysophosphatidic acid receptor 6
34210_at	5.57e-35	2.26e-37	-15.9704	74.339	-1.47079	CD52	CD52 molecule
204220_at	5.74e-35	2.34e-37	-15.9655	74.305	-1.10254	GMFG	glia maturation factor gamma
202917_s_at	5.79e-35	2.38e-37	-15.9636	74.2914	-1.25648	S100A8	S100 calcium binding protein A8
211747_s_at	7.42e-35	3.09e-37	-15.9261	74.0321	-1.04122	LSM5	LSM5 homolog, U6 small nuclear RNA and mRNA degradation associated
221622_s_at	8.46e-35	3.56e-37	-15.9056	73.8895	-1.13159	TMEM126B	transmembrane protein 126B
223239_at	8.67e-35	3.67e-37	-15.9015	73.8613	-1.06874	GSKIP	GSK3B interacting protein
205849_s_at	1.56e-34	6.75e-37	-15.8141	73.2558	-1.87439	UQCRB	ubiquinol-cytochrome c reductase binding protein
201304_at	1.84e-34	8.14e-37	-15.7875	73.071	-1.27916	NDUFA5	NADH:ubiquinone oxidoreductase subunit A5
211758_x_at	1.97e-34	8.71e-37	-15.7777	73.0035	-1.07647	TXNDC9	thioredoxin domain containing 9
225049_at	1.98e-34	8.85e-37	-15.7755	72.9881	-1.06738	BLOC1S2	biogenesis of lysosomal organelles complex 1 subunit 2
226165_at	2.13e-34	9.56e-37	-15.7644	72.9109	-1.28752	C8orf59	chromosome 8 open reading frame 59
203316_s_at	2.17e-34	9.87e-37	-15.7599	72.8796	-1.27266	SNRPE	small nuclear ribonucleoprotein polypeptide E
219356_s_at	2.27e-34	1.04e-36	-15.7527	72.8302	-1.20538	CHMP5	charged multivesicular body protein 5
208924_at	2.32e-34	1.06e-36	-15.7491	72.8047	-1.12325	RNF11	ring finger protein 11
203008_x_at	2.7e-34	1.26e-36	-15.7249	72.6371	-1.08762	TXNDC9	thioredoxin domain containing 9
217870_s_at	3.6e-34	1.71e-36	-15.6816	72.3367	-1.05681	CMPK1	cytidine/uridine monophosphate kinase 1
201049_s_at	3.63e-34	1.73e-36	-15.68	72.3251	-1.10632	RPS18	ribosomal protein S18
224786_at	4.71e-34	2.28e-36	-15.6404	72.0503	-1.13489	SCOC	short coiled-coil protein
200833_s_at	5.6e-34	2.77e-36	-15.6125	71.8571	-1.02511	RAP1B	RAP1B, member of RAS oncogene family
201254_x_at	5.74e-34	2.85e-36	-15.6083	71.8276	-1.0013	RPS6	ribosomal protein S6
204118_at	6.87e-34	3.45e-36	-15.5812	71.6396	-1.00391	CD48	CD48 molecule
200002_at	1.01e-33	5.19e-36	-15.5228	71.2335	-1.3958	RPL35	ribosomal protein L35
209066_x_at	1.02e-33	5.24e-36	-15.5213	71.223	-1.71419	UQCRB	ubiquinol-cytochrome c reductase binding protein
204661_at	1.09e-33	5.68e-36	-15.51	71.1445	-1.33888	CD52	CD52 molecule
224731_at	1.32e-33	6.94e-36	-15.4812	70.9446	-1.15453	HMGB1	high mobility group box 1
203396_at	2.41e-33	1.35e-35	-15.3863	70.2846	-1.32444	PSMA4	proteasome subunit alpha 4
209476_at	3.42e-33	1.95e-35	-15.3341	69.9216	-1.057	TMX1	thioredoxin related transmembrane protein 1
212795_at	3.83e-33	2.22e-35	-15.3154	69.7912	-1.00823	KIAA1033	KIAA1033
217147_s_at	1.39e-32	8.77e-35	-15.1199	68.4301	-1.05835	TRAT1	T cell receptor associated transmembrane adaptor 1
218007_s_at	1.57e-32	1.01e-34	-15.1002	68.2928	-1.24321	RPS27L	ribosomal protein S27 like
221478_at	1.67e-32	1.08e-34	-15.0908	68.2276	-1.27348	BNIP3L	BCL2 interacting protein 3 like
202673_at	2.81e-32	1.88e-34	-15.0117	67.6762	-1.1098	DPM1	dolichyl-phosphate mannosyltransferase subunit 1, catalytic
211969_at	2.86e-32	1.92e-34	-15.0085	67.6535	-1.04937	HSP90AA1	heat shock protein 90 alpha family class A member 1
221593_s_at	3.12e-32	2.11e-34	-14.9949	67.5592	-1.05139	RPL31	ribosomal protein L31
200741_s_at	7.97e-32	5.9e-34	-14.8488	66.5399	-1.04704	RPS27	ribosomal protein S27
208697_s_at	8.13e-32	6.05e-34	-14.8452	66.5153	-1.10892	EIF3E	eukaryotic translation initiation factor 3 subunit E
213366_x_at	9.4e-32	7.13e-34	-14.8218	66.352	-1.03719	ATP5C1	ATP synthase, H+ transporting, mitochondrial F1 complex, gamma polypeptide 1
210211_s_at	1.01e-31	7.78e-34	-14.8094	66.2651	-1.31103	HSP90AA1	heat shock protein 90 alpha family class A member 1
201273_s_at	1.42e-31	1.11e-33	-14.7587	65.9117	-1.17511	SRP9	signal recognition particle 9
226119_at	1.57e-31	1.24e-33	-14.7432	65.8036	-1.03153	PCMTD1	protein-L-isoaspartate (D-aspartate) O-methyltransferase domain containing 1
208808_s_at	1.87e-31	1.52e-33	-14.7145	65.6029	-1.16288	HMGB2	high mobility group box 2
232024_at	1.9e-31	1.54e-33	-14.7123	65.5877	-1.17297	GIMAP2	GTPase, IMAP family member 2
208787_at	2.45e-31	2.02e-33	-14.6736	65.3178	-1.03445	MRPL3	mitochondrial ribosomal protein L3
201153_s_at	3.35e-31	2.84e-33	-14.6255	64.9819	-1.00167	MBNL1	muscleblind like splicing regulator 1
242121_at	3.51e-31	2.99e-33	14.6183	64.9316	1.00257	FTX	FTX transcript, XIST regulator (non-protein coding)
200818_at	9.16e-31	8.39e-33	-14.4716	63.907	-1.03214	ATP5O	ATP synthase, H+ transporting, mitochondrial F1 complex, O subunit
214328_s_at	1.26e-30	1.19e-32	-14.4218	63.5592	-1.20871	HSP90AA1	heat shock protein 90 alpha family class A member 1
203306_s_at	3.93e-30	4.14e-32	-14.2451	62.3238	-1.01303	SLC35A1	solute carrier family 35 member A1
200934_at	6.3e-30	6.82e-32	-14.1742	61.8288	-1.06586	DEK	DEK proto-oncogene
200977_s_at	1.46e-29	1.68e-31	-14.0463	60.9344	-1.01293	TAX1BP1	Tax1 binding protein 1
200034_s_at	5.4e-29	6.81e-31	-13.8478	59.5465	-1.04004	RPL6	ribosomal protein L6
209273_s_at	5.55e-29	7.03e-31	-13.8434	59.5159	-1.01477	ISCA1	iron-sulfur cluster assembly 1
202076_at	6.61e-29	8.43e-31	-13.8176	59.3354	-1.0336	BIRC2	baculoviral IAP repeat containing 2
213539_at	7.02e-29	9.03e-31	-13.8078	59.2672	-1.00525	CD3D	CD3d molecule
218067_s_at	9.39e-29	1.24e-30	-13.7631	58.9545	-1.06372	ARGLU1	arginine and glutamate rich 1
218085_at	1.93e-28	2.7e-30	-13.6526	58.1822	-1.03932	CHMP5	charged multivesicular body protein 5
223716_s_at	2.58e-28	3.7e-30	-13.6079	57.8693	-1.03818	ZRANB2	zinc finger RANBP2-type containing 2
204115_at	2.16e-27	3.69e-29	-13.2814	55.5883	-1.09763	GNG11	G protein subunit gamma 11
222717_at	4.04e-27	7.26e-29	-13.1853	54.9174	-1.04117	SDPR	serum deprivation response
214470_at	6.56e-27	1.22e-28	-13.1111	54.3993	-1.16463	KLRB1	killer cell lectin like receptor B1
227309_at	8e-27	1.52e-28	-13.0803	54.1847	-1.03555	YOD1	YOD1 deubiquitinase
214146_s_at	1.26e-26	2.49e-28	-13.0104	53.6966	-1.26193	PPBP	pro-platelet basic protein
1552701_a_at	2.88e-26	6.07e-28	-12.8834	52.8114	-1.06188	CARD16	caspase recruitment domain family member 16
211734_s_at	2.71e-24	7.89e-26	-12.1895	47.9871	-1.01706	FCER1A	Fc fragment of IgE receptor Ia
205488_at	9.32e-23	3.47e-24	-11.6464	44.2364	-1.12337	GZMA	granzyme A
205863_at	6.69e-20	3.67e-21	-10.6347	37.3396	-1.03328	S100A12	S100 calcium binding protein A12
219672_at	5.66e-16	4.92e-17	-9.21091	27.9433	-1.06267	AHSP	alpha hemoglobin stabilizing protein
206834_at	8.3e-15	8.25e-16	-8.77366	25.1592	-1.00735	HBD	hemoglobin subunit delta
205950_s_at	4.39e-12	5.93e-13	-7.71469	18.6784	-1.0132	CA1	carbonic anhydrase 1

## Sheet: Sheet2
Gene.symbol	adj.P.Val	P.Value	t	B	logFC	Gene.title
ERH	2.76e-40	1.77e-43	-18.0056	88.277	-1.14864	enhancer of rudimentary homolog (Drosophila)
VBP1	1.01e-35	3.35e-38	-16.2445	76.2343	-1.12311	VHL binding protein 1
PSMA4	2.41e-33	1.35e-35	-15.3863	70.2846	-1.32444	proteasome subunit alpha 4
TOMM5	1.2e-37	2.61e-40	-16.944	81.0481	-1.0407	translocase of outer mitochondrial membrane 5
BNIP3L	1.67e-32	1.08e-34	-15.0908	68.2276	-1.27348	BCL2 interacting protein 3 like
POLR2K	2.83e-38	4.82e-41	-17.1885	82.7218	-1.24505	RNA polymerase II subunit K
