# Supplementary material for: Identification of key pathways, genes and immune cell infiltration in hypoxia of high-altitude acclimatization via meta-analysis and integrated bioinformatics analysis
Source: Front Genet. 2023 Mar 24;14:1055372. doi: 10.3389/fgene.2023.1055372 (PMC10080023; doi:10.3389/fgene.2023.1055372)
Supplement: Supplementary file 6 [file Table6.XLSX]

## Sheet: Supplementary File S8. Common d
Names	total	elements
GSE46480 meta	6	PSMA4
		VBP1
		TOMM5
		BNIP3L
		POLR2K
		ERH
meta	352	MMS19
		ELMO2
		HAUS2
		AK1
		UIMC1
		PINK1
		ENO1
		ERCC5
		STK10
		L1CAM
		MCM3
		ZNF684
		PFKP
		BID
		OSBPL2
		BNIP3
		COX5A
		CCDC107
		ARG2
		GTPBP8
		FBXL16
		BRIX1
		PPP2R2D
		PAM
		RNF113A
		FOSL2
		TOMM20
		DDB1
		CDK6
		ATP6AP1L
		EWSR1
		ATP6V1G2
		NOL9
		AXIN1
		C12orf49
		ALKBH5
		RASSF7
		RBM12
		MX1
		MRTO4
		SIAH2
		VASP
		AKAP10
		FBXO34
		RARA
		MRPS33
		NEIL2
		PDK1
		PGAM1
		MPV17L2
		MKNK2
		FBXO42
		TYW3
		TTC30B
		UCN
		SKAP1
		ZNF337
		BAK1
		VPS37C
		TUBB2A
		ZNF607
		CERK
		YY1AP1
		TOMM40L
		VLDLR
		MRPL38
		LONP1
		C4orf3
		PPP1R3B
		EIF3D
		YEATS4
		MRPL1
		PGM1
		MPI
		TPP2
		HRH3
		SNRPD1
		GINS3
		DDIT4
		LSM6
		LAX1
		NAMPT
		S1PR5
		FBXL20
		TTF2
		GPATCH4
		PDZD11
		SAAL1
		CDC25B
		DOLK
		RPL22
		TMEM19
		LDHA
		SVIP
		EIF2S1
		EGLN1
		BCO2
		GCC1
		RXRA
		USP31
		BAZ1B
		UPP1
		GPN3
		GOLGB1
		FGD3
		LCLAT1
		ADAT1
		HINFP
		ZBTB8OS
		B3GNT4
		MAPK8IP3
		NARF
		MTA3
		PRKACA
		XPNPEP1
		FOXO4
		KLHL17
		UAP1L1
		INPP1
		NOP16
		WIPI2
		TACC1
		ENO2
		CFDP1
		SMYD3
		OXSM
		TMEM45A
		ZNF620
		CYTH2
		RNMT
		PARP6
		PPP2R5B
		YRDC
		ADO
		MIF
		PPIL1
		MAP2K1
		CLK3
		DPH3
		HIVEP3
		SESN1
		CDH26
		WDR4
		GBE1
		FAM53C
		MIB2
		CDC42
		WDR25
		MRPL13
		CTDSP2
		ZNF706
		RIMKLA
		MXI1
		HARS2
		TPRKB
		CTSK
		SEC22C
		ACOT4
		TAF1B
		RNF181
		TPI1
		PIGW
		GLRX2
		EXOSC3
		ZCCHC10
		KDM4C
		LARP4
		MFSD5
		ZNF689
		SYK
		ZNF596
		RNF19A
		SLC15A4
		GDPD3
		UFSP2
		GCH1
		NAP1L5
		WDR60
		SLC25A16
		ZNF142
		YEATS2
		CRTC1
		ISG20L2
		ZNF592
		CCDC137
		ZNF579
		LRP8
		FDXACB1
		GNPNAT1
		NISCH
		LINGO2
		TBCD
		YPEL1
		ARID3A
		WDR43
		GEMIN6
		NUDT15
		ABHD2
		EFNA4
		ORAI3
		UBLCP1
		N4BP2L1
		FOXO3
		CLK2
		OAS2
		ENDOD1
		GAPDH
		SEC61G
		ELAC1
		IFT20
		WSB1
		SIGLEC7
		DBR1
		NXF1
		IMMP1L
		G6PD
		VEGFA
		CSRNP1
		UBR7
		SLC35E1
		ING1
		NGLY1
		ELAC2
		GPI
		RIOK3
		TMEM126A
		CHAC2
		MAGI3
		SLC27A4
		ZBTB25
		MTX2
		NIPSNAP1
		NAGS
		EFEMP2
		DTX3
		CHD3
		TIMD4
		C1orf131
		RPS3
		RPL3
		USP28
		KDM3A
		ILF3
		NTRK3
		MLLT3
		NF2
		DDX41
		KIAA0355
		CCDC130
		PTPN9
		ZNF395
		BMP2K
		ALG1
		CS
		HDAC2
		SRP19
		CRKL
		FUT11
		UNC45A
		CYTIP
		THAP8
		GPR160
		E2F3
		ALDOA
		SNRPF
		RPL18
		CCNG2
		SYTL3
		HSDL1
		TMEM177
		TMEM138
		ZBTB4
		NFIL3
		TM6SF1
		NOL6
		RPL37
		COX10
		MBLAC1
		SLC25A33
		CNN3
		SIK1
		GCA
		UBE4B
		TBXA2R
		LTBP3
		SIGMAR1
		TBX19
		DHX40
		CD247
		MRPS16
		CCDC28A
		SMC1A
		GGA2
		CBFA2T2
		COQ2
		EVL
		BHLHE40
		DCTN6
		HLA-DPB2
		TDRKH
		RCN2
		AGTPBP1
		YPEL3
		TRMT5
		ZNF160
		DDX50
		MZF1
		PHLDA2
		REM2
		CPT2
		TBC1D9B
		VGLL4
		ZNF251
		CD58
		RLN1
		TMEM154
		GAR1
		POLR2H
		NCKIPSD
		SBK1
		AFMID
		PARP8
		ZER1
		UBC
		ZNF862
		HDLBP
		PRPF3
		DPCD
		NSUN4
		LOC154761
		STRADA
		PA2G4
		S100A10
		KLHL24
		FANCD2
		ANKZF1
		PDE12
		SGPP1
		GOLGA1
		PPRC1
		C12orf45
		SLC35B4
		METTL1
		ARID3B
		RNASEH1
		LZTS2
		PGK1
		EIF4B
		NOL3
		PIK3IP1
		TBC1D22A
		ANKRD37
GSE46480	153	KRCC1
		RPS17
		PSMA2
		GSKIP
		CSTA
		NDUFB1
		TAX1BP1
		SNRPE
		RPS18
		RPL17-C18orf32///SNORD58C///C18orf32///SNORD58A///SNORD58B///RPL17
		GIMAP2
		MIR612///NEAT1
		COX16
		ANXA1
		FAU
		LPAR6
		RPL35A
		RPL7
		RPL5///SNORD21
		GPR65
		SUB1
		NDUFA6
		RPS27L
		SNORD77///SNORD76///SNORD74///GAS5///SNORD44///SNORD47///SNORD80///SNORD79///SNORD81
		COX6C
		COPS2
		FCER1A
		RPS7
		UQCRB
		SNORD50B///SNHG5///SNORD50A
		TAF7
		ATP5L
		BLOC1S2
		RPS6
		KIAA1033
		MRPL3
		SNORD54///RPS20
		SNORA41///EEF1B2
		ATP5O
		SDPR
		RPL10///NDUFS5
		RPL35
		DPM1
		RPS10
		TMEM126B
		RPL11
		RAP1B
		SCOC
		RPS29
		YOD1
		NDUFA4
		RSL24D1
		GZMA
		HBD
		CHMP5
		RPL17-C18orf32///C18orf32///RPL17
		COX7B
		SLIRP
		SNORA21///RPL23
		LSM5
		RPS15A
		CAPZA2
		ATP5C1
		EVI2A
		RPL36A-HNRNPH2///RPL36A
		RBX1
		MBNL1
		EIF3E
		RPL31
		RPL21P28///SNORA27///SNORD102///RPL21
		TXN
		DEK
		DBI
		ZFAS1
		CLEC2B
		CMPK1
		RPL39
		RNF11
		SNRPG
		MRPL47
		S100A12
		RPL34
		UQCRQ
		SF3B6
		COX7C
		CD3D
		C14orf2
		COMMD6
		FAM96A
		CD52
		USMG5
		RPL6
		TMEM167A
		ATP5J
		LOC101928826///TPT1
		ATP5E
		CA1
		PFDN5
		BIRC2
		GMFG
		PPBP
		S100A8
		COX7A2
		C4orf46///TOMM7
		ISCA1
		HINT1
		RPS24
		RPL27
		RPL24
		SLC35A1
		PCMTD1
		NDUFA1
		RGS18
		HSPE1-MOB4///MOB4
		UQCRHL///UQCRH
		ZNF292
		LY96
		TIMM8B
		TMCO1
		SNORD73A///RPS3A
		AHSP
		ZRANB2
		ARGLU1
		SRP9
		TXNDC9
		RPL9
		PDCD10
		KIAA0391///PSMA6
		HMGB2
		C8orf59
		NDUFA5
		SNHG4///MATR3
		CNIH4
		CARD16
		RPL22L1
		TMA7
		CD48
		GLRX
		BCL2A1
		GNG11
		PSMC6
		KLRB1
		FTX
		HSP90AA1
		TRAT1
		RPS21
		HMGB1
		TMX1
		COMMD8
		NDUFB3
		HAT1
		RPS27
		SNRPD2
