# Supplementary material for: Identification of key pathways, genes and immune cell infiltration in hypoxia of high-altitude acclimatization via meta-analysis and integrated bioinformatics analysis
Source: Front Genet. 2023 Mar 24;14:1055372. doi: 10.3389/fgene.2023.1055372 (PMC10080023; doi:10.3389/fgene.2023.1055372)
Supplement: Supplementary file 7 [file Table4.XLSX]

## Sheet: Supplementary File S6. GO terms
ONTOLOGY	ID	Description	GeneRatio	BgRatio	pvalue	p.adjust	qvalue	geneID	Count
BP	GO:0009135	purine nucleoside diphosphate metabolic process	14/317	103/18723	2.12195e-09	3.13582e-06	2.96308e-06	GPI/PGK1/PGAM1/ENO1/LDHA/ALDOA/TPI1/GAPDH/PFKP/PGM1/ENO2/MAGI3/DDIT4/AK1	14
BP	GO:0009179	purine ribonucleoside diphosphate metabolic process	14/317	103/18723	2.12195e-09	3.13582e-06	2.96308e-06	GPI/PGK1/PGAM1/ENO1/LDHA/ALDOA/TPI1/GAPDH/PFKP/PGM1/ENO2/MAGI3/DDIT4/AK1	14
BP	GO:0009185	ribonucleoside diphosphate metabolic process	14/317	106/18723	3.11452e-09	3.13582e-06	2.96308e-06	GPI/PGK1/PGAM1/ENO1/LDHA/ALDOA/TPI1/GAPDH/PFKP/PGM1/ENO2/MAGI3/DDIT4/AK1	14
BP	GO:0046031	ADP metabolic process	13/317	90/18723	3.75323e-09	3.13582e-06	2.96308e-06	GPI/PGK1/PGAM1/ENO1/LDHA/ALDOA/TPI1/GAPDH/PFKP/PGM1/ENO2/DDIT4/AK1	13
BP	GO:0006096	glycolytic process	12/317	81/18723	1.12244e-08	6.18338e-06	5.84275e-06	GPI/PGK1/PGAM1/ENO1/LDHA/ALDOA/TPI1/GAPDH/PFKP/PGM1/ENO2/DDIT4	12
BP	GO:0006165	nucleoside diphosphate phosphorylation	13/317	99/18723	1.23265e-08	6.18338e-06	5.84275e-06	GPI/PGK1/PGAM1/ENO1/LDHA/ALDOA/TPI1/GAPDH/PFKP/PGM1/ENO2/DDIT4/AK1	13
BP	GO:0006757	ATP generation from ADP	12/317	82/18723	1.29514e-08	6.18338e-06	5.84275e-06	GPI/PGK1/PGAM1/ENO1/LDHA/ALDOA/TPI1/GAPDH/PFKP/PGM1/ENO2/DDIT4	12
BP	GO:0046939	nucleotide phosphorylation	13/317	101/18723	1.57759e-08	6.59039e-06	6.22734e-06	GPI/PGK1/PGAM1/ENO1/LDHA/ALDOA/TPI1/GAPDH/PFKP/PGM1/ENO2/DDIT4/AK1	13
BP	GO:0009132	nucleoside diphosphate metabolic process	14/317	124/18723	2.43811e-08	9.05353e-06	8.55479e-06	GPI/PGK1/PGAM1/ENO1/LDHA/ALDOA/TPI1/GAPDH/PFKP/PGM1/ENO2/MAGI3/DDIT4/AK1	14
BP	GO:0006090	pyruvate metabolic process	13/317	106/18723	2.85176e-08	9.53058e-06	9.00555e-06	GPI/PGK1/PGAM1/ENO1/LDHA/ALDOA/TPI1/GAPDH/PFKP/PGM1/PDK1/ENO2/DDIT4	13
BP	GO:0034470	ncRNA processing	24/317	395/18723	7.42207e-08	2.25496e-05	2.13074e-05	RNF113A/FDXACB1/BRIX1/TPRKB/ELAC2/ADAT1/DPH3/NOL9/PA2G4/RIOK3/EXOSC3/MRTO4/TRMT5/ELAC1/NOL6/GAR1/WDR4/MRPL1/NSUN4/ZBTB8OS/WDR43/METTL1/LSM6/TYW3	24
BP	GO:0019318	hexose metabolic process	18/317	237/18723	1.27678e-07	3.55583e-05	3.35994e-05	GPI/PGK1/MPI/ENO1/PPP1R3B/SIK1/ALDOA/TPI1/GAPDH/PFKP/CLK2/PGM1/PDK1/SLC35B4/DDB1/NISCH/G6PD/PHLDA2	18
BP	GO:0006006	glucose metabolic process	16/317	196/18723	2.42626e-07	5.92013e-05	5.594e-05	GPI/PGK1/ENO1/PPP1R3B/SIK1/TPI1/GAPDH/PFKP/CLK2/PGM1/PDK1/SLC35B4/DDB1/NISCH/G6PD/PHLDA2	16
BP	GO:0034660	ncRNA metabolic process	26/317	485/18723	2.48001e-07	5.92013e-05	5.594e-05	RNF113A/FDXACB1/BRIX1/TPRKB/ELAC2/ADAT1/DPH3/NOL9/PA2G4/RIOK3/EXOSC3/TDRKH/MRTO4/TRMT5/ELAC1/NOL6/GAR1/WDR4/MRPL1/NSUN4/ZBTB8OS/HARS2/WDR43/METTL1/LSM6/TYW3	26
BP	GO:0006091	generation of precursor metabolites and energy	26/317	490/18723	3.02128e-07	6.73142e-05	6.3606e-05	GPI/PGK1/PGAM1/ENO1/PPP1R3B/LDHA/SLC25A33/ALDOA/TPI1/GAPDH/PINK1/PFKP/GBE1/GLRX2/COX5A/PGM1/ENO2/UCN/BNIP3/DDIT4/PDE12/CS/BID/G6PD/PHLDA2/COX10	26
BP	GO:0005996	monosaccharide metabolic process	18/317	257/18723	4.2642e-07	8.90684e-05	8.41618e-05	GPI/PGK1/MPI/ENO1/PPP1R3B/SIK1/ALDOA/TPI1/GAPDH/PFKP/CLK2/PGM1/PDK1/SLC35B4/DDB1/NISCH/G6PD/PHLDA2	18
BP	GO:0046034	ATP metabolic process	18/317	277/18723	1.26685e-06	0.000245489	0.000231966	GPI/PGK1/PGAM1/ENO1/LDHA/SLC25A33/ALDOA/TPI1/GAPDH/PINK1/PFKP/COX5A/PGM1/ENO2/DDIT4/PDE12/AK1/BID	18
BP	GO:0022613	ribonucleoprotein complex biogenesis	24/317	463/18723	1.3222e-06	0.000245489	0.000231966	FDXACB1/BRIX1/RPL3/NOL9/PA2G4/PRPF3/NOP16/RIOK3/EXOSC3/EIF4B/MRTO4/SNRPD1/SNRPF/NOL6/MPV17L2/GAR1/MRPL1/NSUN4/GEMIN6/WDR43/NOL3/ISG20L2/EIF3D/LSM6	24
BP	GO:0016052	carbohydrate catabolic process	13/317	154/18723	2.26569e-06	0.000398523	0.000376569	GPI/PGK1/PGAM1/ENO1/PPP1R3B/LDHA/ALDOA/TPI1/GAPDH/PFKP/PGM1/ENO2/DDIT4	13
BP	GO:0009117	nucleotide metabolic process	24/317	489/18723	3.40764e-06	0.000569417	0.000538049	GPI/PGK1/PGAM1/OXSM/ENO1/LDHA/ALDOA/TPI1/GAPDH/PINK1/PFKP/NUDT15/PGM1/PDK1/ENO2/MAGI3/DDIT4/AK1/AFMID/ACOT4/UPP1/SLC25A16/NEIL2/NAMPT	24
BP	GO:0019693	ribose phosphate metabolic process	21/317	396/18723	4.33279e-06	0.000682586	0.000644983	GPI/PGK1/PGAM1/OXSM/ENO1/LDHA/ALDOA/TPI1/GAPDH/PINK1/PFKP/PGM1/PDK1/ENO2/MAGI3/DDIT4/AK1/ACOT4/UPP1/SLC25A16/G6PD	21
BP	GO:0006753	nucleoside phosphate metabolic process	24/317	497/18723	4.49338e-06	0.000682586	0.000644983	GPI/PGK1/PGAM1/OXSM/ENO1/LDHA/ALDOA/TPI1/GAPDH/PINK1/PFKP/NUDT15/PGM1/PDK1/ENO2/MAGI3/DDIT4/AK1/AFMID/ACOT4/UPP1/SLC25A16/NEIL2/NAMPT	24
BP	GO:0009259	ribonucleotide metabolic process	20/317	385/18723	9.94858e-06	0.00140856	0.00133097	GPI/PGK1/PGAM1/OXSM/ENO1/LDHA/ALDOA/TPI1/GAPDH/PINK1/PFKP/PGM1/PDK1/ENO2/MAGI3/DDIT4/AK1/ACOT4/UPP1/SLC25A16	20
BP	GO:0046364	monosaccharide biosynthetic process	9/317	82/18723	1.01154e-05	0.00140856	0.00133097	GPI/PGK1/SIK1/TPI1/CLK2/PGM1/SLC35B4/DDB1/G6PD	9
BP	GO:0008033	tRNA processing	11/317	127/18723	1.07112e-05	0.00143187	0.00135299	TPRKB/ELAC2/ADAT1/DPH3/TRMT5/ELAC1/WDR4/ZBTB8OS/METTL1/LSM6/TYW3	11
BP	GO:0006399	tRNA metabolic process	13/317	179/18723	1.18277e-05	0.00152031	0.00143656	TPRKB/ELAC2/ADAT1/DPH3/EXOSC3/TRMT5/ELAC1/WDR4/ZBTB8OS/HARS2/METTL1/LSM6/TYW3	13
BP	GO:0042254	ribosome biogenesis	17/317	299/18723	1.47047e-05	0.00178874	0.0016902	FDXACB1/BRIX1/RPL3/NOL9/PA2G4/NOP16/RIOK3/EXOSC3/MRTO4/NOL6/MPV17L2/GAR1/MRPL1/NSUN4/WDR43/ISG20L2/LSM6	17
BP	GO:0006163	purine nucleotide metabolic process	20/317	396/18723	1.49864e-05	0.00178874	0.0016902	GPI/PGK1/PGAM1/OXSM/ENO1/LDHA/ALDOA/TPI1/GAPDH/PINK1/PFKP/NUDT15/PGM1/PDK1/ENO2/MAGI3/DDIT4/AK1/ACOT4/SLC25A16	20
BP	GO:0009150	purine ribonucleotide metabolic process	19/317	368/18723	1.80855e-05	0.0020842	0.00196938	GPI/PGK1/PGAM1/OXSM/ENO1/LDHA/ALDOA/TPI1/GAPDH/PINK1/PFKP/PGM1/PDK1/ENO2/MAGI3/DDIT4/AK1/ACOT4/SLC25A16	19
BP	GO:0072521	purine-containing compound metabolic process	20/317	416/18723	3.0302e-05	0.00337564	0.00318969	GPI/PGK1/PGAM1/OXSM/ENO1/LDHA/ALDOA/TPI1/GAPDH/PINK1/PFKP/NUDT15/PGM1/PDK1/ENO2/MAGI3/DDIT4/AK1/ACOT4/SLC25A16	20
BP	GO:0006094	gluconeogenesis	8/317	75/18723	3.8951e-05	0.00419916	0.00396784	GPI/PGK1/SIK1/TPI1/CLK2/PGM1/SLC35B4/DDB1	8
BP	GO:0019319	hexose biosynthetic process	8/317	78/18723	5.18087e-05	0.00541077	0.0051127	GPI/PGK1/SIK1/TPI1/CLK2/PGM1/SLC35B4/DDB1	8
BP	GO:0070482	response to oxygen levels	17/317	347/18723	9.50539e-05	0.00947544	0.00895346	BNIP3L/PGK1/ENO1/LDHA/LONP1/PINK1/PAM/PDK1/EGLN1/ALKBH5/BNIP3/DDIT4/NOL3/HDAC2/FOXO3/VEGFA/NAMPT	17
BP	GO:0036294	cellular response to decreased oxygen levels	11/317	161/18723	9.63989e-05	0.00947544	0.00895346	BNIP3L/PGK1/ENO1/PINK1/PDK1/EGLN1/BNIP3/NOL3/FOXO3/VEGFA/NAMPT	11
BP	GO:0000302	response to reactive oxygen species	13/317	222/18723	0.000110975	0.0105966	0.0100128	ANKZF1/SESN1/LDHA/PINK1/BAK1/SIGMAR1/NUDT15/GLRX2/RPS3/BNIP3/GCH1/HDAC2/FOXO3	13
BP	GO:0006839	mitochondrial transport	14/317	254/18723	0.000115958	0.0107648	0.0101718	BNIP3L/TOMM40L/SLC25A33/PINK1/BAK1/CPT2/TOMM20/IMMP1L/BNIP3/MTX2/TOMM5/NOL3/SLC25A16/BID	14
BP	GO:0006364	rRNA processing	13/317	225/18723	0.000126917	0.0113722	0.0107457	FDXACB1/BRIX1/NOL9/PA2G4/RIOK3/EXOSC3/MRTO4/NOL6/GAR1/MRPL1/NSUN4/WDR43/LSM6	13
BP	GO:0036293	response to decreased oxygen levels	16/317	322/18723	0.000129307	0.0113722	0.0107457	BNIP3L/PGK1/ENO1/LDHA/LONP1/PINK1/PAM/PDK1/EGLN1/ALKBH5/BNIP3/DDIT4/NOL3/FOXO3/VEGFA/NAMPT	16
BP	GO:0009451	RNA modification	11/317	167/18723	0.000133521	0.0114417	0.0108114	FDXACB1/TPRKB/DPH3/TRMT5/ALKBH5/RNMT/GAR1/WDR4/NSUN4/METTL1/TYW3	11
BP	GO:0006417	regulation of translation	20/317	468/18723	0.000152344	0.0127284	0.0120272	MKNK2/GAPDH/DPH3/PINK1/PA2G4/ILF3/RPS3/EXOSC3/MRPL13/EIF4B/MPV17L2/UCN/ZNF706/PDE12/RPL22/RARA/EIF3D/FOXO3/EIF2S1/LARP4	20
BP	GO:0016051	carbohydrate biosynthetic process	12/317	202/18723	0.000177387	0.0144592	0.0136626	GPI/PGK1/PPP1R3B/SIK1/TPI1/GBE1/CLK2/PGM1/B3GNT4/SLC35B4/DDB1/G6PD	12
BP	GO:0042542	response to hydrogen peroxide	10/317	146/18723	0.000195215	0.0155335	0.0146778	ANKZF1/LDHA/PINK1/BAK1/SIGMAR1/GLRX2/RPS3/BNIP3/HDAC2/FOXO3	10
BP	GO:0016072	rRNA metabolic process	13/317	236/18723	0.000203441	0.0158116	0.0149406	FDXACB1/BRIX1/NOL9/PA2G4/RIOK3/EXOSC3/MRTO4/NOL6/GAR1/MRPL1/NSUN4/WDR43/LSM6	13
BP	GO:0071453	cellular response to oxygen levels	11/317	177/18723	0.000222352	0.0168887	0.0159583	BNIP3L/PGK1/ENO1/PINK1/PDK1/EGLN1/BNIP3/NOL3/FOXO3/VEGFA/NAMPT	11
BP	GO:0006979	response to oxidative stress	19/317	446/18723	0.000231142	0.0171661	0.0162205	ANKZF1/SESN1/LDHA/LONP1/PINK1/BAK1/SIGMAR1/NUDT15/GLRX2/RPS3/PDK1/UCN/BNIP3/GCH1/NOL3/HDAC2/FOXO3/G6PD/EIF2S1	19
BP	GO:0001666	response to hypoxia	15/317	307/18723	0.000250479	0.0178638	0.0168797	BNIP3L/PGK1/ENO1/LDHA/LONP1/PINK1/PAM/PDK1/EGLN1/ALKBH5/BNIP3/DDIT4/NOL3/FOXO3/VEGFA	15
BP	GO:0051881	regulation of mitochondrial membrane potential	7/317	74/18723	0.000254396	0.0178638	0.0168797	BNIP3L/SLC25A33/PINK1/BAK1/BNIP3/BID/BCO2	7
BP	GO:0071456	cellular response to hypoxia	10/317	151/18723	0.000256571	0.0178638	0.0168797	BNIP3L/PGK1/ENO1/PINK1/PDK1/EGLN1/BNIP3/NOL3/FOXO3/VEGFA	10
BP	GO:0044262	cellular carbohydrate metabolic process	14/317	283/18723	0.000353361	0.0241006	0.022773	PGAM1/PPP1R3B/SIK1/TPI1/GBE1/CLK2/PDK1/B3GNT4/INPP1/DDIT4/SLC35B4/DDB1/COQ2/PHLDA2	14
BP	GO:0034599	cellular response to oxidative stress	14/317	288/18723	0.000421209	0.0281536	0.0266027	ANKZF1/LONP1/PINK1/SIGMAR1/GLRX2/RPS3/PDK1/BNIP3/GCH1/NOL3/HDAC2/FOXO3/G6PD/EIF2S1	14
BP	GO:0001510	RNA methylation	7/317	83/18723	0.000515684	0.0337925	0.0319309	FDXACB1/TRMT5/RNMT/WDR4/NSUN4/METTL1/TYW3	7
CC	GO:0044391	ribosomal subunit	12/338	180/19550	7.28014e-05	0.0159171	0.0146202	RPL3/MRPS33/RPS3/MRPL13/MPV17L2/RPL18/MRPL1/NSUN4/RPL22/RPL37/MRPL38/MRPS16	12
CC	GO:0032592	integral component of mitochondrial membrane	8/338	87/19550	0.000131076	0.0159171	0.0146202	PINK1/BAK1/TOMM20/BNIP3/MTX2/TMEM177/COQ2/BID	8
CC	GO:0098573	intrinsic component of mitochondrial membrane	8/338	88/19550	0.000142048	0.0159171	0.0146202	PINK1/BAK1/TOMM20/BNIP3/MTX2/TMEM177/COQ2/BID	8
CC	GO:0015934	large ribosomal subunit	9/338	113/19550	0.000153049	0.0159171	0.0146202	RPL3/MRPL13/MPV17L2/RPL18/MRPL1/NSUN4/RPL22/RPL37/MRPL38	9
CC	GO:0005742	mitochondrial outer membrane translocase complex	4/338	22/19550	0.00050187	0.0262328	0.0240954	TOMM40L/TOMM20/MTX2/TOMM5	4
CC	GO:0031307	integral component of mitochondrial outer membrane	4/338	23/19550	0.000599304	0.0262328	0.0240954	PINK1/BAK1/TOMM20/BNIP3	4
CC	GO:0098799	outer mitochondrial membrane protein complex	4/338	23/19550	0.000599304	0.0262328	0.0240954	TOMM40L/TOMM20/MTX2/TOMM5	4
CC	GO:0031968	organelle outer membrane	12/338	230/19550	0.000696653	0.0262328	0.0240954	BNIP3L/TOMM40L/PINK1/BAK1/SIGMAR1/TOMM20/BNIP3/MTX2/TOMM5/BID/FOXO3/UBC	12
CC	GO:0031306	intrinsic component of mitochondrial outer membrane	4/338	24/19550	0.000709436	0.0262328	0.0240954	PINK1/BAK1/TOMM20/BNIP3	4
CC	GO:0005759	mitochondrial matrix	19/338	480/19550	0.000742155	0.0262328	0.0240954	ELAC2/LONP1/NAGS/MRPS33/GLRX2/RPS3/MRPL13/PDK1/TRMT5/MPV17L2/PDE12/ARG2/CS/NSUN4/HARS2/BCO2/FOXO3/MRPL38/MRPS16	19
CC	GO:0019867	outer membrane	12/338	232/19550	0.00075159	0.0262328	0.0240954	BNIP3L/TOMM40L/PINK1/BAK1/SIGMAR1/TOMM20/BNIP3/MTX2/TOMM5/BID/FOXO3/UBC	12
CC	GO:0034708	methyltransferase complex	7/338	88/19550	0.000831023	0.0262328	0.0240954	ERH/SNRPD1/SNRPF/RNMT/WDR4/METTL1/HDAC2	7
CC	GO:0098798	mitochondrial protein-containing complex	13/338	268/19550	0.000833904	0.0262328	0.0240954	TOMM40L/MRPS33/COX5A/MRPL13/PDK1/TOMM20/IMMP1L/MPV17L2/MTX2/TOMM5/NSUN4/MRPL38/MRPS16	13
CC	GO:0005741	mitochondrial outer membrane	11/338	205/19550	0.000917051	0.0262328	0.0240954	BNIP3L/TOMM40L/PINK1/BAK1/TOMM20/BNIP3/MTX2/TOMM5/BID/FOXO3/UBC	11
CC	GO:0034709	methylosome	3/338	12/19550	0.00100355	0.0262328	0.0240954	ERH/SNRPD1/SNRPF	3
CC	GO:0005840	ribosome	12/338	240/19550	0.00100896	0.0262328	0.0240954	RPL3/MRPS33/RPS3/MRPL13/MPV17L2/RPL18/MRPL1/NSUN4/RPL22/RPL37/MRPL38/MRPS16	12
CC	GO:0016581	NuRD complex	3/338	14/19550	0.00161834	0.0367719	0.0337758	MTA3/CHD3/HDAC2	3
CC	GO:0090545	CHD-type complex	3/338	14/19550	0.00161834	0.0367719	0.0337758	MTA3/CHD3/HDAC2	3
CC	GO:0071005	U2-type precatalytic spliceosome	5/338	50/19550	0.00167949	0.0367719	0.0337758	RNF113A/PRPF3/SNRPD1/SNRPF/LSM6	5
CC	GO:0071011	precatalytic spliceosome	5/338	53/19550	0.00218093	0.0453633	0.0416672	RNF113A/PRPF3/SNRPD1/SNRPF/LSM6	5
MF	GO:0140098	catalytic activity, acting on RNA	21/341	386/18368	1.19708e-05	0.00681139	0.00637603	DHX40/FDXACB1/ELAC2/POLR2H/EXOSC3/DBR1/TRMT5/POLR2K/ALKBH5/ELAC1/RNMT/DDX50/WDR4/PDE12/NSUN4/DDX41/HARS2/METTL1/ISG20L2/RNASEH1/TYW3	21
