# Supplementary material for: Identification of key pathways, genes and immune cell infiltration in hypoxia of high-altitude acclimatization via meta-analysis and integrated bioinformatics analysis
Source: Front Genet. 2023 Mar 24;14:1055372. doi: 10.3389/fgene.2023.1055372 (PMC10080023; doi:10.3389/fgene.2023.1055372)
Supplement: Supplementary file 8 [file Table1.XLSX]

## Sheet: Sheet2
Database	Search strategy
GEO	(("hypoxia"[MeSH Terms] OR hypoxia[All Fields]) AND immune[All Fields]) AND "Homo sapiens"[porgn]
ArrayExpress	"hypoxia AND immune "AND "Homo sapiens"[Organism]
