# Supplementary material for: Identification of key pathways, genes and immune cell infiltration in hypoxia of high-altitude acclimatization via meta-analysis and integrated bioinformatics analysis
Source: Front Genet. 2023 Mar 24;14:1055372. doi: 10.3389/fgene.2023.1055372 (PMC10080023; doi:10.3389/fgene.2023.1055372)
Supplement: Supplementary file 9 [file Table8.XLS]

gene	immune	cor	corPval
T cells gamma delta	VBP1	0.774390101	2.00E-40
T cells gamma delta	TOMM5	0.771099974	6.82E-40
T cells gamma delta	POLR2K	0.770645537	8.07E-40
T cells gamma delta	PSMA4	0.767382125	2.67E-39
T cells gamma delta	ERH	0.743212929	1.06E-35
T cells CD4 memory resting	VBP1	0.660569425	6.06E-26
T cells CD4 memory resting	TOMM5	0.660105354	6.74E-26
T cells CD4 memory resting	POLR2K	0.659790433	7.24E-26
T cells CD4 memory resting	PSMA4	0.625231046	1.18E-22
T cells CD4 memory resting	ERH	0.602162192	1.00E-20
T cells CD4 memory resting	BNIP3L	0.540940115	2.73E-16
T cells gamma delta	BNIP3L	0.489013403	3.53E-13
Dendritic cells activated	PSMA4	0.379139863	4.25E-08
Dendritic cells activated	POLR2K	0.297214012	2.33E-05
Dendritic cells activated	VBP1	0.295535815	2.61E-05
Dendritic cells activated	TOMM5	0.286610494	4.65E-05
T cells CD4 memory activated	PSMA4	0.279180206	7.41E-05
Dendritic cells activated	ERH	0.2772284	8.36E-05
T cells CD4 memory activated	TOMM5	0.256751812	0.000280558
T cells CD4 memory activated	VBP1	0.237784492	0.000790915
T cells CD4 memory activated	POLR2K	0.236988398	0.000824645
Dendritic cells activated	BNIP3L	0.191691769	0.007112605
T cells CD4 memory activated	ERH	0.183775458	0.009925969
B cells memory	BNIP3L	0.139959633	0.050401267
B cells memory	POLR2K	0.1356443	0.058007124
B cells memory	PSMA4	0.134281721	0.060596723
B cells memory	VBP1	0.133382285	0.062357643
B cells memory	TOMM5	0.118177809	0.099005814
Dendritic cells resting	BNIP3L	0.11391158	0.111893336
Macrophages M1	BNIP3L	0.112350314	0.116925136
Mast cells resting	ERH	0.109527396	0.126468676
B cells memory	ERH	0.100017608	0.163079186
Mast cells resting	VBP1	0.095597042	0.182580179
Eosinophils	BNIP3L	0.092946035	0.195069212
Plasma cells	BNIP3L	0.089963328	0.209851163
Plasma cells	ERH	0.084940639	0.236530611
Macrophages M2	POLR2K	0.084431354	0.239363043
Macrophages M2	PSMA4	0.0816461	0.255273141
Plasma cells	PSMA4	0.080063671	0.264630413
Monocytes	ERH	0.078921328	0.271529425
Macrophages M2	VBP1	0.07540275	0.293542338
Monocytes	BNIP3L	0.066409642	0.355065021
Mast cells resting	BNIP3L	0.061802433	0.389500985
Dendritic cells resting	VBP1	0.060252856	0.401521543
Dendritic cells resting	ERH	0.058946611	0.41182407
Plasma cells	TOMM5	0.053290445	0.458195519
Plasma cells	POLR2K	0.05296287	0.46096725
Macrophages M2	TOMM5	0.051880227	0.470193726
Mast cells resting	POLR2K	0.050981584	0.477928352
Mast cells resting	PSMA4	0.04828227	0.501570817
Plasma cells	VBP1	0.046954132	0.513425134
Dendritic cells resting	TOMM5	0.046072571	0.521372686
Dendritic cells resting	POLR2K	0.042056128	0.558360302
Macrophages M2	BNIP3L	0.040273471	0.575172804
Monocytes	PSMA4	0.037652553	0.60031342
Dendritic cells resting	PSMA4	0.036325329	0.613229751
Macrophages M2	ERH	0.030191741	0.674429549
Mast cells resting	TOMM5	0.030139623	0.674959593
Monocytes	TOMM5	0.025003379	0.727943313
Eosinophils	VBP1	0.021932517	0.760268733
Eosinophils	ERH	0.021408958	0.765823446
T cells CD4 memory activated	BNIP3L	0.0058368	0.935288297
Monocytes	POLR2K	0.001744838	0.980636044
Macrophages M1	ERH	-0.00487852	0.945894836
Eosinophils	POLR2K	-0.010470915	0.884190481
Eosinophils	TOMM5	-0.012196749	0.865270777
Eosinophils	PSMA4	-0.039640952	0.581194737
Macrophages M1	TOMM5	-0.042422598	0.554933675
Monocytes	VBP1	-0.043120788	0.548433702
Macrophages M1	PSMA4	-0.04456597	0.535099115
Macrophages M1	VBP1	-0.058598853	0.414592889
Macrophages M1	POLR2K	-0.061519595	0.391678693
T cells CD4 naive	ERH	-0.075169661	0.295041396
T cells CD4 naive	TOMM5	-0.104806926	0.143757393
B cells naive	TOMM5	-0.112353166	0.116915788
B cells naive	ERH	-0.129178498	0.071153062
B cells naive	POLR2K	-0.139697757	0.050837917
T cells CD4 naive	POLR2K	-0.152131636	0.033285262
B cells naive	VBP1	-0.158677318	0.026326192
B cells naive	PSMA4	-0.166503532	0.019677305
B cells naive	BNIP3L	-0.167829464	0.018708656
T cells CD4 naive	VBP1	-0.169615762	0.017469292
T cells CD4 naive	BNIP3L	-0.18806044	0.008300403
T cells CD4 naive	PSMA4	-0.206816316	0.003632609
T cells CD8	BNIP3L	-0.220364703	0.001911718
Neutrophils	BNIP3L	-0.239064171	0.000739348
T cells CD8	ERH	-0.253470694	0.000337582
Macrophages M0	BNIP3L	-0.288508451	4.12E-05
T cells CD8	TOMM5	-0.310678109	9.34E-06
T cells CD8	PSMA4	-0.327764637	2.74E-06
T cells CD8	POLR2K	-0.329776627	2.36E-06
T cells CD8	VBP1	-0.332333646	1.95E-06
Neutrophils	VBP1	-0.348921309	5.38E-07
T cells regulatory (Tregs)	BNIP3L	-0.368530819	1.07E-07
Neutrophils	PSMA4	-0.386364912	2.23E-08
NK cells resting	BNIP3L	-0.392906262	1.22E-08
Neutrophils	POLR2K	-0.409653159	2.49E-09
Macrophages M0	ERH	-0.420011646	8.88E-10
Macrophages M0	POLR2K	-0.430825658	2.92E-10
Macrophages M0	TOMM5	-0.431088994	2.84E-10
T cells regulatory (Tregs)	POLR2K	-0.446643215	5.32E-11
T cells regulatory (Tregs)	TOMM5	-0.449816111	3.74E-11
Macrophages M0	PSMA4	-0.451295594	3.17E-11
Neutrophils	TOMM5	-0.47160379	3.01E-12
Macrophages M0	VBP1	-0.473981936	2.27E-12
T cells regulatory (Tregs)	PSMA4	-0.476399586	1.69E-12
T cells regulatory (Tregs)	ERH	-0.479078325	1.22E-12
Neutrophils	ERH	-0.503702097	5.26E-14
NK cells resting	ERH	-0.50615759	3.79E-14
NK cells resting	PSMA4	-0.52114804	4.84E-15
T cells regulatory (Tregs)	VBP1	-0.522226513	4.16E-15
NK cells resting	TOMM5	-0.526917492	2.13E-15
NK cells resting	POLR2K	-0.536750239	5.09E-16
NK cells resting	VBP1	-0.565297209	6.04E-18
