# Supplementary material for: Identification of key pathways, genes and immune cell infiltration in hypoxia of high-altitude acclimatization via meta-analysis and integrated bioinformatics analysis
Source: Front Genet. 2023 Mar 24;14:1055372. doi: 10.3389/fgene.2023.1055372 (PMC10080023; doi:10.3389/fgene.2023.1055372)
Supplement: Supplementary file 10 [file Table7.XLSX]

## Sheet: Supplementary File S9. Results 
Mixture	B cells naive	B cells memory	Plasma cells	T cells CD8	T cells CD4 naive	T cells CD4 memory resting	T cells CD4 memory activated	T cells regulatory (Tregs)	T cells gamma delta	NK cells resting	Monocytes	Macrophages M0	Macrophages M1	Macrophages M2	Dendritic cells resting	Dendritic cells activated	Mast cells resting	Eosinophils	Neutrophils
GSM1130907	0.00415412	0.0260595	0.00186442	0.0338337	0.187904	0.0202334	0.0505623	0	0	0.0985329	0.276777	0.0192427	0	0	0	0.00150682	0.0150186	0	0.264311
GSM1130908	0.0151436	0.0211862	0.00295435	0.0848069	0.143833	0.00317603	0.0437737	0	0.0953428	0.0679423	0.266721	0	0	0	0	0.00292669	0.00990493	0	0.242289
GSM1130909	0.00719784	0.0184945	0.00510458	0.116688	0.204661	0.0231217	0.0537053	0	0.101298	0.0755066	0.161413	0.00455214	0	0	0	0	0.004955	0	0.223302
GSM1130910	0.0225862	0.00824684	0.00168185	0.0659512	0.168136	0.0365982	0.0464929	0	0	0.0919811	0.13667	0.0217679	0	0	0	0.00129036	0.000594954	0	0.398003
GSM1130911	0.0153282	0.0514035	0	0.0699526	0.108526	0	0.0126414	0.012393	0.0213948	0.1147	0.162938	0.0326511	0	0	0	0	0.0100144	0	0.388056
GSM1130912	0.00844728	0.0104119	0.00800055	0.128423	0.100113	0	0.0389123	0	0	0.101749	0.226937	0.019293	0	0	0	0.00162719	0.0123721	0	0.343713
GSM1130913	0	0.0338325	0.0016426	0.118145	0.218099	0.0319659	0.0417434	0	0.028104	0.0745419	0.212953	0	0	0	0	0.00900629	0.0159875	0	0.213979
GSM1130914	0.0238637	0.0102127	0	0.0700805	0.223237	0	0.0488492	0.0135824	0	0.145961	0.195032	0.0267444	0.00392333	0	0	0	0	0	0.238513
GSM1130915	0.0106065	0.0344967	0	0.0691741	0.206858	0.0573593	0.0199695	0	0.0286425	0.0864547	0.128839	0.0174046	0	0	0	0.0010996	0.00772477	0	0.331371
GSM1130916	0.00291012	0.0178349	0.000154378	0.094801	0.0464809	0	0.0554458	0	0.111691	0.136059	0.187651	0.019534	0	0	0	0.000964297	0.0103021	0	0.316171
GSM1130917	0.0133233	0.0245781	0	0.0355713	0.178036	0.010376	0.0519755	0.00785413	0.0592042	0.0992198	0.176908	0.00207376	0	0	0	0.00374222	0.00375137	0	0.333386
GSM1130918	0	0.0349994	0.00935733	0.0472241	0.17309	0.0302068	0.0337194	0.000522941	0	0.0576285	0.218907	0.0248857	0	0	0	0.0042481	0.0131101	0	0.352101
GSM1130919	0.0115932	0.0358307	0	0.0675696	0.156194	0.00846462	0.0599106	0.00426267	0.0164353	0.103875	0.175028	0	0	0	0	0.0191593	0.0132614	0.00195452	0.326461
GSM1130920	0.024294	0	0	0.155666	0.141843	0	0.0689044	0	0.00793192	0.165867	0.135566	0.0246957	0	0	0	0	0.0166429	0	0.258589
GSM1130921	0.0475323	0.0270149	0	0.0786623	0.276752	0	0.0420268	0.0110505	0.0146885	0.121637	0.174003	0	0	0	0	0.00392347	0.011196	0	0.191513
GSM1130922	0.00587994	0.0401939	5.87e-05	0.0576499	0.209821	0.0227827	0.0478452	0.0031426	0.00880008	0.0903698	0.213136	0.00453104	0	0	0	0	0.0187425	0	0.277047
GSM1130923	0.00322808	0.0210106	0	0.0797911	0.15648	0.00273927	0.0502221	0	0	0.155216	0.220894	0.00693075	0	0.0021087	0	0.000323358	0.0134775	0	0.287578
GSM1130924	0.00865053	0.0169496	0	0.0531217	0.0974164	0	0.0587187	0	0.000527976	0.156325	0.170564	0.0186954	0	0	0	0.000275969	0.0141419	0	0.404613
GSM1130925	0.00189777	0.011707	0.00300758	0.0365202	0.0824058	0.0430797	0.0185156	0	0.0175706	0.0645224	0.133912	0.0261934	0	0	0	0.00233798	0.0189638	0	0.539367
GSM1130926	0.0486125	0.0302885	0	0.131813	0.195223	0	0.0330333	0.011405	0	0.184646	0.121997	0.0159896	0	0	0	0.00383289	0	0	0.223159
GSM1130927	0.00531018	0.0373643	0.00922415	0.168396	0.169858	0.0373556	0.0357386	0	0.0197473	0.0988716	0.158329	0.00941061	0.00322582	0	0.0040725	0	0.0108113	0.0153825	0.216902
GSM1130928	0	0.0129568	0	0.114025	0.0744889	0.0165001	0.0309291	0	0.00311126	0.168136	0.293491	0	0	0	0	0.00387529	0.00928871	0	0.273198
GSM1130929	0.0166556	0.000381945	0.00462687	0.0369869	0.163581	0.026523	0.0339876	0.00308326	0	0.152741	0.212955	0.0152874	0	0	0	0.0014776	0.007525	0	0.324187
GSM1130930	0.0106812	0.0252614	0.00193965	0.0953025	0.131961	0.0164716	0.0211501	0.00713553	0.00464116	0.130523	0.177418	0.0517953	0	0	0	0	0.00664201	0	0.319078
GSM1130931	0.016018	0.00818609	0.00109698	0.0906507	0.158289	0	0.0346089	0	0	0.132686	0.181515	0.011639	0.0017289	0	0	0.00720576	0	0	0.356376
GSM1130932	0.0233138	0.0139732	0	0.13672	0.158914	0	0.0510667	0	0.0232713	0.119616	0.145468	0.0173329	0	0	0	0.00150732	0	0	0.308817
GSM1130933	0.0178278	0.032589	0.00278415	0.0761168	0.207481	0	0.043043	0	0.142484	0.018989	0.22119	0.00372233	0	0	0	0.00371079	0.00471618	0	0.225346
GSM1130934	0.0168515	0.0126696	0	0.0612137	0.159311	0	0.0485879	0	0	0.143104	0.184945	0.0062435	0	0.000773914	0	0	0.010798	0	0.355501
GSM1130935	0.00337811	0.0291009	0.000926565	0.136003	0.123503	0	0.0595661	0	0.0951531	0.0323305	0.103426	0	0	0	0	0	0.0137689	0	0.402844
GSM1130936	0	0.0164191	5.42e-05	0.0959811	0.183946	0	0.075669	0	0.0329172	0.131046	0.123295	0.00870969	0	0	0	0	0.00957879	0	0.322383
GSM1130937	0.0233726	0.00724865	0	0.126031	0.196481	0	0.0564265	0.00497199	0.0095042	0.130726	0.123778	0.00548771	0	0	0	0.00243219	0.00486154	0	0.308679
GSM1130938	0.0016847	0.0151404	0.00144087	0.0653884	0.144307	0.0128475	0.0280436	0	0.0708892	0.0458283	0.240307	0.00781681	0	0	0	0.00444862	0.0241155	0	0.337743
GSM1130939	0.0195079	0.00619747	0.000987646	0.153846	0.12812	0	0.05389	0	0.0962981	0.0975461	0.14207	0.00543512	0	0	0	3.57e-05	0.00493666	0	0.29113
GSM1130940	0.029041	0.0135084	0.00482206	0.126026	0.231097	0	0.0368018	0.0126636	0	0.10918	0.157836	0.0210479	0	0	0	0	0.00898429	0	0.248992
GSM1130941	0.0152885	0.0226539	0.000557279	0.057523	0.143145	0	0.0611	0.00614642	0.00404226	0.175034	0.235618	0.0285948	0	0	0	0	0	0	0.250297
GSM1130942	0.00565584	0.0251037	0	0.0703752	0.217471	0	0.0451465	0.0117443	0	0.142994	0.119227	0.00681616	0	0.000137582	0	0.00343764	0.00562629	0	0.346264
GSM1130943	0	0.0245745	0.00647195	0.0695441	0.154654	0.012883	0.0230193	0.0113046	0	0.0873517	0.25076	0.031207	0	0	0	0.000986745	0.0062457	0	0.320997
GSM1130944	0.0295263	0.00773776	0	0.0286937	0.221413	0.0538685	0.0507741	0.00630693	0	0.140998	0.192424	0.0238797	0	0	0	0.00242036	0.000870192	0	0.241087
GSM1130945	0.00112991	0.0149577	0	0.0411822	0.144259	0.0613503	0.0277115	0	0	0.0985814	0.163131	0.00956311	0	0	0	0.00104035	0.0114699	0.00543329	0.420191
GSM1130946	0.00921964	0.0287835	0.00156783	0.0550926	0.216379	0.0192709	0.0514829	0.00519992	0.0290516	0.146249	0.179513	0.00868838	0	0	0	0	0.00478593	0	0.244716
GSM1130947	0.027379	0.00382467	0	0.153807	0.18073	0	0.0370186	0.00748939	0.0012532	0.17627	0.17401	0.0140779	0	0.000810466	0	0	0.011917	0.00403141	0.207381
GSM1130948	0.00743989	0.0289904	0.00255324	0.0755758	0.114508	0.0310107	0.0368112	0	0.0079095	0.112596	0.227707	0.028534	0	0	0	0.0025418	0.0111733	0	0.312649
GSM1130949	0.0122045	0.0234845	0.00397923	0.162385	0.199565	0	0.0632359	0.00446085	0	0.0918711	0.177717	0.00419297	0	0	0	0.00189428	0.00974418	0	0.245266
GSM1130950	0.037543	0.00349299	0	0.163897	0.225397	0	0.0166782	0.00612941	0	0.10008	0.11744	0.0219489	0	0	0	0.00280416	0	0	0.304498
GSM1130951	0.0110685	0.0260631	0.00195403	0.127781	0.148327	0	0.0523302	0.00632885	0.0374546	0.106394	0.191409	0.00428876	0	0	0	0.00168042	0.0109321	0	0.273989
GSM1130952	0.00858599	0.033906	0	0.0706208	0.157263	0	0.0463012	0.0120775	0	0.179866	0.229802	0	0	0	0	0.00207253	0.000276682	0	0.259228
GSM1130953	0.0061868	0.0262749	0.00200656	0.0208595	0.156093	0	0.030182	0.00758293	0	0.12546	0.229976	0	0	0	0	0.00524502	0.00645727	0	0.383675
GSM1130954	0.0194168	0.0163963	0	0.214539	0.101911	0	0.0510029	0	0	0.139315	0.109754	0.0113816	0	0.00299355	0	0	0.000385053	0	0.332905
GSM1130955	0.0130194	0.0270451	5.77e-05	0.0951615	0.138018	0	0.0455266	0	0.016251	0.13817	0.198781	0	0	0	0	0.00576324	0.00183027	0	0.320376
GSM1130956	0.00124102	0.0348541	0	0.0188578	0.160631	0.132685	0.0633585	0	0.221884	0.105905	0.108328	0.0145103	0	0	0	0.000425464	0.00547494	0.00077284	0.131072
GSM1130957	0.00716307	0.0175135	0.00369787	0.080682	0.230198	0	0.0576796	0.00622361	0	0.171891	0.188002	0	0	0	0	0.00204121	0.0115786	0	0.22333
GSM1130958	0.00891949	0.0490384	0	0.139719	0.173246	0.00320045	0.0397604	0	0	0.139821	0.228289	0.00977935	0.00332525	0	0.00645243	0	0	0	0.198449
GSM1130959	0.0260303	0.0251909	0	0.0879946	0.257722	0.0323733	0.0419452	0.00296717	0	0.102891	0.183909	0.00739603	0	0	0	0.000842277	0.00143282	0	0.229305
GSM1130960	0.022303	0	0.000551845	0.0579718	0.107606	0.0170548	0.0346474	0	0.0158001	0.0782088	0.201755	0.0416068	0	0	0	0.00410415	0.00153731	0	0.416853
GSM1130961	0.0128299	0.0225363	0.00988501	0.165377	0.193303	0	0.0367432	0.00443522	0	0.117534	0.144725	0	0	0	0	0.00879762	0.00915408	0	0.274679
GSM1131017	0.00176931	0.0257624	0	0.0895352	0.123727	0.017151	0.0306836	0	0.0618568	0.187429	0.199395	0	0	0	0	0.00252845	0.0160525	0	0.24411
GSM1131018	0.0166777	0.0198878	0	0.088968	0.170105	0	0.0257518	0.00659333	0	0.147872	0.148327	0	0	0.00015014	0	0	0.0181787	0	0.357489
GSM1131019	0	0.0322977	0.004647	0.0504272	0.214929	0.0319754	0.0493855	0	0.139677	0.0600177	0.244282	0.00458062	0	0	0	0.000373518	0.0171243	0	0.150283
GSM1131020	0	0.0341628	0.00532041	0.0783782	0.165983	0	0.0238993	0.00199111	0	0.142414	0.193866	0.00528734	0	0	0	0.0021203	0.0156318	0	0.330945
GSM1131021	0.00598034	0.0347748	0	0.0805155	0.192109	0	0.0323968	0.010953	0	0.0957564	0.158696	0.0236096	0	0	0	0.000582584	0.0232674	0	0.341359
GSM1131022	0.00158592	0.0157436	0.00392571	0.0643941	0.209097	0.00597549	0.0149151	0.0224777	0	0.0716458	0.184541	0.0225381	0.000270873	0	0	0.00774152	0.00838341	0	0.366765
GSM1131023	0.00217201	0.0165666	0.00109973	0.0597453	0.126519	0	0.0379536	0.00284833	0	0.121546	0.161165	0	0	0	0	0.00279487	0.0092522	0	0.458338
GSM1131024	0	0	0.00665789	0.0726818	0.0590198	0	0.0377281	0	0	0.146805	0.209064	0.0530769	0	0	0	0	0	0	0.414966
GSM1131025	0.00593924	0.00966455	0.00450177	0.137066	0.0803036	0	0.0515296	0	0	0.166426	0.287179	0.0244561	0	0	0	0	6.33e-05	0	0.23287
GSM1131026	0.000218509	0.0195868	0.000214545	0.103048	0.210447	0	0.0490326	0.0111399	0	0.150675	0.155209	0.00236595	0	0	0	0.00058982	0.0198462	0	0.277627
GSM1131027	0.0119797	0.0122233	0	0.0470452	0.174771	0.0168365	0.00914798	0.00854122	0	0.112655	0.137822	0.0258399	0	0	0	0	0.0110268	0	0.432112
GSM1131028	0.00249869	0.00193545	0.00212505	0.197318	0.0797603	0	0.0388452	0	0.0733869	0.136787	0.236357	0.0120061	0	0	0	0.00118226	0.00751842	0	0.21028
GSM1131029	0.00162353	0.00750114	0.00519908	0.0760096	0.092677	0	0.0369822	0.000488112	0.055726	0.0564657	0.248312	0.0254862	0	0	0	0.00182414	0.00912916	0	0.382576
GSM1131030	0.0125805	0	0.00228004	0.061185	0.207648	0	0.044058	0.00250946	0	0.139974	0.114888	0.0323793	0	0	0	0.0010614	0.0156792	0	0.365757
GSM1131031	0.00368477	0.0289327	0.00138261	0.0675091	0.219068	0	0.0225029	0.00556409	0	0.112752	0.216536	0.0335712	0	0	0	0.00129529	0.0166895	0	0.270512
GSM1131032	0.00536645	0.0158676	0.000927752	0.0892971	0.20588	0	0.00629311	0.000348772	0	0.15141	0.213245	0.0212312	0	0	0	0.0041955	0.0107034	0	0.275234
GSM1131033	0.00596319	0.01578	0.001006	0.0685532	0.172709	0.00657896	0.0258112	0.0117897	0	0.0800928	0.152235	0.0232249	0	0	0	0.000317736	0.0182704	0	0.417668
GSM1131034	0.00453549	0.0123515	0.00391084	0.115371	0.103743	0.0392335	0.0252997	0	0.106902	0.1332	0.154088	0.0256173	0	0.00232493	0	9.26e-05	0.00734794	0	0.265982
GSM1131035	0.0148109	0.0254477	0	0.129624	0.249124	0	0.0341	0.0040617	0.0367127	0.0879737	0.150368	0	0	0	0	0.00273111	0.00939182	0	0.255655
GSM1131036	0	0.0249344	0.00647732	0.0703873	0.169683	0.0461076	0.0503187	0	0.0258989	0.139308	0.193437	0.0117844	0	0	0	0.00284151	0.00292847	0	0.255894
GSM1131037	0.00688409	0.0169095	0.00100599	0.115071	0.189211	0	0.0233063	0	0	0.186931	0.186839	0	0	0	0	0.00325795	0.0201943	0	0.25039
GSM1131038	0	0.00639552	0.00664576	0.103223	0.104582	0.00301185	0.0464776	0	0.0303445	0.163848	0.204492	0.0462156	0.00402994	0	0	0	0	0	0.280735
GSM1131039	0.00649638	0.0210894	0.00147672	0.198539	0.158961	0.0446248	0.0138675	0.00101027	0.00735451	0.0511164	0.113189	0.00551695	0	0	0	0.0030662	0.00720467	0	0.366487
GSM1131040	0.0102001	0.00813006	0.00154517	0.0661228	0.126992	0.0209258	0.035464	0	0	0.0706947	0.158384	0.00451119	0	0	0	0.00489901	0.0150222	0	0.47711
GSM1131041	0	0.0284114	0.00174902	0.0874222	0.159114	0.0158771	0.0503277	0.00933649	0	0.190292	0.229411	0.0297631	0	0	0	0	0	0	0.198296
GSM1131042	0.0246367	0.0102295	0	0.109459	0.184572	0	0.0281083	0.00945282	0	0.135354	0.130334	0.0242933	0	0	0	0	0.0220778	0.00943675	0.312045
GSM1131043	0.00611424	0.0343613	0.000563105	0.109085	0.20435	0.00772412	0.0543193	0	0.0534421	0.0652076	0.165407	0.00902011	0	0	0	0.00147231	0.0171584	0	0.271776
GSM1131044	0.00179656	0.0196876	0.00200469	0.101083	0.114113	0	0.031859	0	0	0.13712	0.253752	0.0353863	0	0	0	0.00260882	0.0109118	0	0.289678
GSM1131045	0	0.00464208	0.00683158	0.112316	0.117723	0.00046755	0.0492616	0	0	0.16914	0.211638	0.0356674	0.00393251	0	0	0	0	0	0.282253
GSM1131046	0.0105628	0.0247153	0.0030832	0.123767	0.165416	0.011864	0.0415	0	0	0.115738	0.26082	0.0225175	0	0	0	0.00133644	0.00786954	0	0.21081
GSM1131047	0.0296412	0.0148439	8.49e-05	0.127737	0.215775	0	0.017882	0.0241834	0.004283	0.108995	0.119703	0.0345676	0	0	0	0.00226776	0.00434371	0	0.295692
GSM1131048	0.0118767	0.0053656	0.00304516	0.0751515	0.181498	0	0.027044	0.003865	0	0.147761	0.199601	0.0120031	0	0	0	0.000964486	0.0159074	0	0.315917
GSM1131049	0.0198521	0.017516	0	0.0873162	0.168314	0	0.0576517	0	0	0.180327	0.148998	0	0	0	0	0.00143924	0.0189284	0	0.299658
GSM1131050	0.00385809	0.0336198	0	0.074942	0.149073	0.0217686	0.0318307	0	0.0672198	0.151439	0.164181	0.0334288	0	0	0	0.00151471	0.00493905	0	0.262187
GSM1131051	0	0.0415805	0	0.0408288	0.152041	0	0.0302525	0.00109111	0.021965	0.045358	0.19483	0.00295892	0	0	0.00301499	0	0.0226149	0	0.443464
GSM1131052	0.0277824	0.00449167	0	0.0577409	0.172359	0.0211506	0.0275966	0	0.0189314	0.105432	0.190274	0.0208277	0	0	0	0.00548196	0.00233596	0	0.345595
GSM1131053	0.00805975	0.0148268	0.0077417	0.0359125	0.146154	0.048463	0.0356554	0	0.0883046	0.166991	0.234104	0.0111557	0	0	0	0.00457534	0.00957127	0	0.188486
GSM1131054	0.0110924	0.000516643	0.000344217	0.10882	0.159335	0	0.0665854	0	0.016193	0.19035	0.203945	0.0325378	0.00327989	0	0	0.00395901	0.00283026	0	0.200212
GSM1131055	0.0224325	0.00350375	0	0.115827	0.236811	0.00762817	0.0372026	0	0.0427569	0.109322	0.237539	0.0310903	0.0010305	0	0.00424185	0.00540285	0.00421016	0	0.141001
GSM1131056	0.0195028	0	0.00345954	0.254818	0.0854516	0	0.0517327	0	0.125102	0.0978318	0.148411	0.0114419	0	0	0	0.00147516	0.0132384	0	0.187534
GSM1131057	0.00393798	0.0157661	0.00439292	0.11264	0.250217	0	0.0478627	0	0.100886	0.0523974	0.181786	0	0	0	0	0.00292171	0.0120274	0.00365316	0.21151
GSM1131058	0.0107345	0	0.000729888	0.0739725	0.169907	0.0268969	0.0304104	0	0	0.135389	0.134573	0.0323057	0	0	0	0	0.01347	0	0.371611
GSM1131059	0.0139076	0.0182245	0.00158539	0	0.259735	0.0688602	0.0591021	0	0.0846407	0.132877	0.212291	0	0	0	0	0.00559638	0.00750785	0	0.135673
GSM1130962	0	0.0349366	0.00196748	0.0533932	0.121557	0.0597365	0.0626851	0	0.0427944	0.0209348	0.251267	0.00483209	0	0	0	0.00403657	0.00781204	0	0.334048
GSM1130963	0.0222268	0.0185053	0	0.115357	0.131127	0.0175428	0.0705037	0	0.116381	0.102754	0.15999	0	0	0.00459456	0	0.00525173	0.0113034	0	0.224461
GSM1130964	0.000110492	0.0142844	0.00591023	0.051897	0.0809239	0.00459256	0.0342474	0	0.155615	0.0523979	0.217098	0.0111937	0	0	0	0.00496787	0.00432052	0	0.362441
GSM1130965	0.000908806	0.0427264	0.00244958	0.020467	0.126421	0.123524	0.038071	0	0.127123	0.0355507	0.0729518	0	0	0	0	0.00423187	0.0101023	0	0.395473
GSM1130966	0.00563691	0.0278845	0	0.071064	0.0727245	0.102406	0.0615172	0	0.151157	0.0513006	0.190044	0.00231383	0	0	0	0.00176355	0.00972122	0	0.252467
GSM1130967	0	0.0220241	0.00614567	0.0773331	0.0205233	0.139983	0.0526412	0	0.1352	0.0471055	0.144427	0	0	0.00309014	0	0.00682821	0.0116489	0	0.333049
GSM1130968	0	0.0287865	0.00227663	0.00952081	0.116916	0.102644	0.0472236	0	0.100904	0.0804224	0.194231	0	0	0	0	0.00467053	0.00329277	0	0.309112
GSM1130969	0.0094886	0.0333625	0	0.0329254	0.128286	0.107438	0.0684429	0	0.0257955	0.124083	0.184147	0	0	0	0	0.00800443	0.00615026	0	0.271876
GSM1130970	0.00544583	0.0220051	0.00225277	0.0497351	0.171492	0.0810762	0.0421039	0	0.180931	0.0454737	0.100028	0.00417854	0	0	0	0.00450037	0.0127247	0	0.278054
GSM1130971	0.0122897	0.00279351	0.00181269	0.130206	0.00690123	0.0167276	0.0413077	0	0.13555	0.119254	0.243527	0.0310419	0	0	0	0.00264426	0.0103233	0	0.245621
GSM1130972	0	0.0391799	0	0.0316141	0.168861	0.10699	0.0358115	0	0.102231	0.0737684	0.191833	0.0133417	0	0	0	0.0042345	0.0116298	0	0.220506
GSM1130973	0	0.0642293	0.0235125	0.0221254	0.182058	0.0615733	0.0280132	0	0.0679965	0.0264959	0.115753	0	0	0	0	0.00400404	0.0190878	0	0.385151
GSM1130974	0	0.0563258	0	0.0557726	0.154873	0.0684114	0.0365744	0	0.102016	0.0646539	0.183247	0	0	0	0	0.0135173	0.0121426	0	0.252465
GSM1130975	0	0.0194683	0.00162773	0	0.113561	0.0955681	0.0372832	0	0.215733	0.0957185	0.181267	0.00771453	0	0	0	0.00476547	0.0112947	0	0.215998
GSM1130976	0.0094853	0.0238451	0.000380096	0	0.163305	0.0998854	0.0717999	0	0.0945416	0.103664	0.104992	0	0	0.000286639	0	0.00615764	0.00904417	0	0.312614
GSM1130977	0.00803893	0.020153	0.00190584	0.00428825	0.13684	0.131764	0.0358076	0	0.12272	0.0960325	0.194193	0.0120002	0	0	0	0.00242017	0.0181127	0	0.215723
GSM1130978	0.00526166	0	0.00266655	0.0122837	0.150384	0.108986	0.0244608	0	0.212097	0.0696625	0.169524	0	0	0	0	0.00355706	0.00997597	0	0.23114
GSM1130979	0.00933361	0.0133783	0.00300985	0.0465985	0.119095	0.0148122	0.0419693	0	0.152439	0.0777114	0.197362	0.00697618	0	0	0	0.00288786	0.0172629	0	0.297164
GSM1130980	0	0.0349489	0	0	0.144756	0.128906	0.0643413	0	0.187268	0.0133103	0.135903	0	0.000406193	0	0.00191639	0.00582168	0.00280961	0	0.279612
GSM1130981	0.0576988	0.0241087	0	0.0810576	0.177607	0.0840265	0.0741176	0	0.158582	0.0645483	0.121535	0	0	0	0.00107934	0	0	0.00628301	0.145306
GSM1130982	0	0.0386081	0	0.164243	0.114363	0.0369557	0.0521647	0	0.0976141	0.123237	0.149322	0	0	0.00231901	0	0.00641963	0.00128571	0	0.213468
GSM1130983	0.00554596	0.0048807	0.00376284	0.113233	0.0207195	0.0643531	0.0591527	0	0.109998	0.114021	0.260982	0	0	0	0	0.00634693	0.00483512	0	0.23217
GSM1130984	0	0.040543	0.0061453	0	0.125552	0.133751	0.0262281	0	0.152376	0.105043	0.192959	0.00438369	0	0	0	0.00388464	0.00928726	0	0.199848
GSM1130985	0.00272632	0.0281629	0	0.0470592	0.136116	0.109737	0.0201621	0	0.201177	0.0124811	0.131179	0.0126789	0	0	0	0.0024658	0.0196431	0	0.276411
GSM1130986	0	0.0230137	0.00536624	0.0414718	0.151869	0.0101036	0.0564529	0	0.145436	0.0415316	0.25051	0	0	0	0	0.0129256	0.00703683	0	0.254283
GSM1130987	0.0153096	0.0123039	0.00186036	0.0675819	0.13689	0.0488052	0.0565815	0	0.181269	0.059501	0.1719	0	0	0	0	0.00500219	0.011315	0	0.231681
GSM1130988	0.0290587	0.0357281	0	0.112566	0.189388	0	0.0375651	0	0.110415	0.0634335	0.222346	0.0200506	0	0	0	0	0.00372392	0	0.175725
GSM1130989	0.0143518	0.00163091	0.00150373	0.0031944	0.109201	0.0813996	0.0340685	0	0.0881155	0.0812136	0.253339	0.00313321	0	0	0	0.00221125	0.0195227	0	0.307115
GSM1130990	0	0.02269	0.000120272	0.101549	0.046822	0.0797593	0.0324077	0	0.330578	0	0.126024	0	0	0	0	0.00402639	0.0164387	0	0.239584
GSM1130991	0.0024528	0.0145362	0	0.0102571	0.111856	0.0679584	0.0504528	0	0.137812	0.0564932	0.162715	0.0173703	0	0	0	0.00316914	0.0232867	0	0.34164
GSM1130992	0	0.0313294	0.00860086	0	0.131766	0.116184	0.0322642	0	0.245752	0.00642072	0.197928	0	0	0	0	0.0060494	0.00658578	0	0.21712
GSM1130993	0.00885724	0.00630128	0.0022834	0.000899709	0.210313	0.0944965	0.0495376	0	0.169304	0.00325084	0.212715	0	0	0	0	0.00402395	0.0175347	0	0.220483
GSM1130994	0	0.0344611	0.00423019	0.0905864	0.122376	0.0386542	0.066548	0	0.15585	0.0526842	0.106196	0.0219536	0.00164188	0	0.00345695	0	0	0	0.301361
GSM1130995	0	0.0435527	0	0.0469753	0.190454	0.0619616	0.0449659	0	0.164367	0.0184803	0.120474	0	0	0	0	0.00594116	0.00345487	0	0.299373
GSM1130996	0.00504762	0.0442635	0.00319233	0	0.138055	0.0732303	0.0312481	0	0.12705	0.0347841	0.272706	0	0	0	0	0.00561686	0	0	0.264806
GSM1130997	0	0.0485721	0	0.0291552	0.197383	0.0434009	0.0672045	0.00988622	0	0.119336	0.176705	0	0.00652992	0	0	0.017707	0.0142839	0	0.269835
GSM1130998	0	0.0238384	0.00449597	0	0.0587015	0.0787554	0.00904122	0	0.0718072	0.0304779	0.232603	0	0	0	0	0.0264651	0.0209707	0	0.442844
GSM1130999	0.000571224	0.0176408	0.00431554	0	0.123289	0.141421	0.0461305	0	0.077938	0.0711327	0.16874	0	0	0	0	0.0055125	0.0117461	0	0.331562
GSM1131000	0	0.0273815	0.000717648	0	0.0578865	0	0.0127951	0	0.0540207	0.0486689	0.107653	0.0171469	0	0	0	5.07e-05	0	0	0.670503
GSM1131001	0.00935046	0.0102075	0.00220523	0	0.10063	0.139947	0.0333102	0	0.212101	0.0284837	0.18063	0.00253956	0	0	0	0.00513619	0.0187557	0	0.256703
GSM1131002	0.015926	0.0138667	0.00053734	0.0298046	0.140262	0.127553	0.0457365	0	0.133064	0.0231983	0.15522	0.00356785	0	0	0	0.00682567	0.0211756	0	0.283262
GSM1131003	0	0.0146942	0.00286747	0.0452977	0.140338	0.0401601	0.0529635	0	0.104608	0.0613843	0.190511	0.0219568	0	0	0	0	0.00950651	0	0.315712
GSM1131004	0.0225293	0.0131761	0	0.0955386	0.145562	0	0.044496	0	0.180113	0.0268524	0.183083	0.00871681	0	0	0	0.0023616	0.0148951	0	0.262676
GSM1131005	0	0.0325748	0.00110448	0.0481861	0.144613	0.128952	0.0497654	0	0.236688	0.0110843	0.0925774	0	0	0	0	0.00192432	0.00295681	0	0.249574
GSM1131006	0.0110702	0.017449	0	0.0402311	0.125865	0.0842795	0.0278241	0	0.224874	0.0325438	0.175842	0.00112044	0	0	0	0.00285994	0.0164181	0	0.239623
GSM1131007	0.00586744	0.0475485	0.000100483	0.0364853	0.112328	0.0906659	0.0422988	0	0.151515	0.114436	0.161065	0	0	0.000105434	0	0.00657651	0.00878503	0	0.222224
GSM1131008	0	0.0582946	0.00189187	0	0.167354	0.0904258	0.0683438	0	0.117664	0.0428552	0.150644	0	0	0	0	0.00595381	0.00980639	0	0.286766
GSM1131009	0.00641823	0.0229021	0.000328358	0.192831	0.143312	0	0.0528736	0	0.0801299	0.0740471	0.149902	0.013884	0	0.00236988	0	0.000316527	0.0102425	0	0.250443
GSM1131010	0	0.0430498	0.00531348	0.152658	0.147175	0	0.0285343	0	0.145552	0.0676101	0.143094	0	0	0	0	0.00305979	0.0156083	0	0.248345
GSM1131011	0.0131072	0.0151373	0.000453932	0.041106	0.112141	0.114299	0.0283882	0	0.242549	0.0810516	0.147881	0.0215676	0	0	0	0.00171262	0.0105186	0	0.170087
GSM1131012	0	0.0324576	0.00275649	0.0156165	0.120338	0.107534	0.0391727	0	0.193277	0.0606418	0.185675	0	0	0	0	0.00244085	0.0182268	0	0.221863
GSM1131013	0.0115381	0.0164327	0.0012986	0.207991	0.0959142	0.0239765	0.0748099	0	0.206291	0.0455781	0.149168	0	0	0	0	0.00644329	0.00692259	0.000707025	0.152929
GSM1131014	0	0.050483	0	0.0149742	0.193183	0.158336	0.0354515	0	0.0737983	0.0606416	0.108168	0.00242206	0	0	0	0.00600413	0	0	0.296539
GSM1131015	0.00290484	0.0152439	0	0.0115681	0.0774037	0.113035	0.0557978	0	0.183387	0.0504401	0.183227	0	0	0	0	0.00408624	0.0130936	0	0.289813
GSM1131016	0.0100121	0.0147408	0.00132533	0.152181	0.166164	0.00232001	0.0414728	0	0.238744	0.0426293	0.158001	0.00349176	0	0	0	0.00610689	0.0200803	0	0.142731
GSM1131060	0.0139977	0.00117643	0.00234503	0.0708444	0.141829	0.0553913	0.043572	0	0.0395834	0.07432	0.217431	0.0120871	0	0	0	0	0.0159007	0	0.311521
GSM1131061	0.00792281	0.0344039	0	0.0589119	0.159329	0.108815	0.0396934	0	0.137469	0.0591685	0.192951	0.0141672	0.00166193	0	0.000286528	0.00426957	0	0	0.180951
GSM1131062	0	0.0117404	0.0057061	0.00187043	0.134371	0.0914005	0.0418354	0	0.0885479	0.0519111	0.265005	0.0119641	0	0	0	0.00346083	0.0139874	0	0.278201
GSM1131063	0	0.0365817	0.00477649	0.00866055	0.239836	0.113405	0.0473884	0	0.0768902	0.0608682	0.233203	0	0	0	0	0.0065021	0.0142788	0	0.157609
GSM1131064	0	0.0548515	0.00654752	0.104017	0.137597	0.0627435	0.0266998	0	0.0277106	0.0696901	0.218661	0	0	0	0	0.00472145	0.0224596	0.00907196	0.255229
GSM1131065	0.0240097	0	0	0.021452	0.230343	0.072688	0.0394353	0.0151832	0.0715092	0.0518735	0.174741	0	0.000880773	0	0	0.0097653	0	0	0.288119
GSM1131066	0	0.00591414	0	0.0456994	0.0977127	0.0338078	0.0284382	0	0.00634405	0.0783392	0.203095	0.0159209	0	0	0	0.0055728	0.00233511	0	0.476821
GSM1131067	0	0.0281476	0.00735887	0.150195	0.0833778	0	0.0514619	0	0.01965	0.121382	0.205303	0.0235496	0	0	0	0.00364901	0.0164279	0	0.289498
GSM1131068	0.0318002	0	0.00466767	0.12454	0.130836	0	0.0385935	0	0.0677217	0.0841054	0.27635	0.0144599	0	0	0	0.00101717	0.0103071	0	0.215602
GSM1131069	0.00772744	0.0267957	0	0.0939809	0.185239	0.0547921	0.0493861	0	0.0697981	0.072238	0.279533	0.00246577	0	0	0	0.00193993	0.0158318	0	0.140273
GSM1131070	0.0121782	0.00813847	0.00435151	0.0425616	0.185536	0.0744719	0.034754	0	0.0451587	0.0685777	0.222162	0.00961974	0	0	0	0.00378099	0.0180049	0	0.270705
GSM1131071	0.0089723	0	0.00169224	0.226774	0.13548	0	0.0451782	0	0.161164	0.0602073	0.222285	0.0103121	0.00532115	0	0	0	0	0	0.122614
GSM1131072	0.00386248	0.023775	0	0.0754237	0.108887	0.0481346	0.017994	0	0.0890736	0.0651515	0.290694	0.0164592	0.00295441	0	0.003235	0	0	0	0.254355
GSM1131073	0	0.0128441	0.00522772	0.0785301	0.221384	0	0.0482938	0	0.106761	0.0946401	0.171893	0.00715633	0	0	0	0.00498726	0.00852091	0	0.239762
GSM1131074	0.00649112	0.0554217	0	0.0601355	0.204168	0.0613118	0.0151965	0	0.0360194	0.0562071	0.161948	0.0104485	0.00204003	0	0	0	0.0257408	0	0.304872
GSM1131075	0.0113352	0.0175324	0	0.0298901	0.189623	0.0412027	0.0205982	0	0.0300466	0.11972	0.245712	0.0127675	0	0	0	0.00334472	0.00555376	0	0.272674
GSM1131076	0.00646788	0.0155572	0.00396741	0.116281	0.297998	0	0.0174614	0	0.00936131	0.0998239	0.206917	0.0166804	0	0	0	0.00224861	0.0209789	0	0.186257
GSM1131077	0.00167708	0.0124791	0.000569141	0.0845519	0.0907303	0.0770305	0.00903646	0	0.101822	0.0781061	0.209691	0.0309186	0	0	0	0	0.0205595	0	0.282828
GSM1131078	0.0207319	0.0117288	0.00145033	0.0647978	0.167968	0.0727004	0.0305097	0	0.150418	0.0495018	0.226455	0	0	0	0	0.00242343	0.0169425	0	0.184372
GSM1131079	0	0.03976	0	0.0446849	0.187272	0.0766068	0.034679	0	0.222067	0.0113857	0.217327	0.00439195	0.00242248	0	0.000503877	0.000111267	0	0	0.158788
GSM1131080	0.0121269	0.00682309	0	0.0823083	0.277866	0.0192544	0.0355155	0	0.0663151	0.0316554	0.128326	0.00365277	0.0025901	0	0.00465556	0.00172218	0.0287782	0.0282824	0.270128
GSM1131081	0	0.0500314	0.00334952	0.122179	0.147587	0.0398391	0.0203462	0	0.0255021	0.102699	0.1748	0	0	0	0	0.00289144	0.0197377	0	0.291037
GSM1131082	0.0025531	0.0214586	0	0.0987214	0.167436	0.108294	0.0336691	0	0.114642	0.0381243	0.176821	0	0.00246891	0	0.0037735	0.0135636	0.00793516	0	0.21054
GSM1131083	0.0183786	0.00930823	0	0.04021	0.168797	0.0134559	0.0374076	0	0.0819368	0.0649003	0.203613	0.0123771	0	0	0	0.0118155	0.00233025	0	0.33547
GSM1131084	0.00682412	0.0109468	0.000210785	0.0558227	0.142867	0.103336	0.023359	0	0.0985039	0.100388	0.247315	0.033929	0.00328411	0	0	0.000519859	0	0	0.172694
GSM1131085	0.0199758	0.0168826	0.000522491	0.128824	0.147251	0	0.0179603	0	0.0231669	0.0999869	0.205926	0.0437281	0	0	0	0.000100565	0.0228766	0	0.272799
GSM1131086	0.00511718	0.0284041	0.00468759	0.113384	0.185887	0.0239939	0.0232161	0	0.100297	0.0196678	0.141725	0.0174316	0	0	0	0.00265456	0.0133938	0	0.32014
GSM1131087	0	0.0330214	0.0104256	0	0.156674	0.0597073	0.0403794	0	0.0571018	0.173176	0.255607	0.0144867	0	0	0	0.00312751	0.0143306	0	0.181963
GSM1131088	0	0.0111015	0.00919526	0.12352	0.071683	0	0.0665206	0	0.0877181	0.107099	0.179604	0.0247925	0	0	0	0.00250633	0.0175513	0	0.298709
GSM1131089	0.00110045	0.029428	0.00429536	0.0979188	0.161918	0.00830804	0.0437939	0	0.0691416	0.0486552	0.337305	0	0	0	0	0.00226177	0.0199432	0	0.175931
GSM1131090	0.0321466	0.0151718	0	0.116325	0.175426	0.0318261	0.0180266	0	0.0480518	0.0372881	0.193547	0.0289419	0	0	0	0.00119686	0.0127265	0	0.289326
GSM1131091	0.0131297	0.0114662	0.00354347	0.0815744	0.199074	0.0120114	0.0189502	0	0.0191438	0.08359	0.209552	0.0252406	0	0	0	0	0.0179257	0	0.304798
GSM1131092	0.0241256	0.0255946	0	0.0503096	0.201062	0.0357462	0.0340509	0	0.0378534	0.0889184	0.208615	0.00148584	7.6e-05	0	0.000172299	0.00501749	0.0452564	0	0.241717
GSM1131093	0.00847753	0.0215641	0.00223876	0.0950307	0.183759	0	0.0399259	0	0.0909057	0.153996	0.222179	0.00173895	0	0	0	0.000801112	0.0120688	0	0.167315
GSM1131094	0.0193824	0.0198771	0.00455444	0.051731	0.16652	0	0.00888699	0.00170923	0.0106828	0.0914702	0.242291	0	0	0	0	0.00650916	0.00090528	0	0.375481
GSM1131095	0.0134009	0.00446312	0.00341512	0.0657805	0.15374	0.08206	0.0315817	0	0.0528955	0.0469994	0.225766	0	0	0	0	0.00298084	0.00621885	0	0.310698
GSM1131096	0.0117946	0.0195826	0.0024044	0.00780413	0.122267	0.0973723	0.0357759	0	0.101599	0.0904871	0.219968	0	0	0	0	0.0049783	0.00694231	0	0.279024
GSM1131097	0.00909807	0	0.00953159	0.0698003	0.133221	0	0.0447429	0	0.0387619	0.167052	0.285404	0.00937538	0	0	0	0.00399524	0.0156413	0	0.213376
GSM1131098	0.024646	0	0.00199904	0.10527	0.230964	0.0113776	0.0473614	0	0.0828374	0.079598	0.198933	0.0141535	0	0	0	0.00217982	0.0140441	0	0.186636
GSM1131099	0.00260923	0.0116992	0.00386292	0.199205	0.106926	0	0.0681401	0	0.138915	0.131646	0.106093	0.000102682	0	0	0	0.00173475	0.0101104	0	0.218958
GSM1131100	0.00131437	0.0246859	0.00298927	0.123298	0.247942	0	0.0425642	0	0.104079	0.0986243	0.179729	0.00215153	0	0	0	0.0026132	0.00839147	0	0.161617
GSM1131101	0.00166008	0.00893542	0.00161472	0.0423285	0.141629	0.0536482	0.0249637	0	0.104041	0.0377964	0.165705	0.0315861	0	0	0	0.00394336	0.0129874	0	0.369161
GSM1131102	0.022279	0.014205	0	0.0160224	0.219743	0.107364	0.0457315	0	0.0351482	0.11547	0.220742	0.00205921	0	0	0	0.00666348	0.00313869	0	0.191433
