# Supplementary material for: Identification of key pathways, genes and immune cell infiltration in hypoxia of high-altitude acclimatization via meta-analysis and integrated bioinformatics analysis
Source: Front Genet. 2023 Mar 24;14:1055372. doi: 10.3389/fgene.2023.1055372 (PMC10080023; doi:10.3389/fgene.2023.1055372)
Supplement: Supplementary file 11 [file DataSheet1.CSV]

EntrezID	Name	GSE60729_FC	GSE116660_FC	GSE145935_FC	GSE60729_Pval	GSE116660_Pval	GSE145935_Pval	CombinedES	Pval
55139	ANKZF1	0.7642	0.65048	0.74712	0.029066	0.0001212	4.2905e-05	5.9627	5.0539e-07
665	BNIP3L	0.63611	0.62964	0.49648	0.023407	0.0011166	0.00016452	4.8359	1.0341e-06
2821	GPI	0.58235	0.60922	0.63399	0.0267	0.0017349	4.6386e-05	4.8805	1.0341e-06
5230	PGK1	0.48654	0.47135	0.48056	0.035667	0.0025174	8.9466e-05	4.5306	1.8751e-06
55818	KDM3A	1.0075	0.87852	0.36202	0.0077685	0.0008695	0.0014662	4.5827	2.5753e-06
401152	C4orf3	0.35263	0.4421	0.44397	0.082824	0.0010516	0.00012505	4.442	2.5753e-06
7737	RNF113A	0.43962	0.28915	0.4519	0.045747	0.003197	0.00019635	4.2066	2.7063e-06
170384	FUT11	0.48074	0.4473	0.44048	0.11477	0.0008695	0.00022627	4.3084	3.4494e-06
7804	LRP8	-0.42421	-0.36358	-0.53529	0.085681	0.003879	0.00014095	-3.9674	5.4918e-06
113791	PIK3IP1	0.36291	0.37834	0.39067	0.11976	0.0008695	0.00056058	4.0157	6.6127e-06
79665	DHX40	0.41505	0.31504	0.32366	0.049988	0.0020664	0.0016804	3.8875	6.8929e-06
9686	VGLL4	0.46241	0.32594	0.34789	0.039977	0.0075427	0.0006716	3.7034	9.8354e-06
6256	RXRA	0.34613	0.3883	0.32333	0.09591	0.002561	0.0011445	3.7143	1.0345e-05
5223	PGAM1	0.37757	0.30752	0.34739	0.070662	0.011842	0.00061937	3.411	2.6516e-05
8553	BHLHE40	0.40806	0.21797	0.4052	0.1052	0.012085	0.00052051	3.3188	3.7543e-05
7436	VLDLR	0.41311	0.57169	0.34995	0.13844	0.0051528	0.0016804	3.3061	4.4038e-05
26502	NARF	0.36866	0.31824	0.42376	0.08859	0.0085962	0.00016761	3.6612	4.912e-05
4783	NFIL3	0.33073	0.36455	0.37229	0.19492	0.0053485	0.00042025	3.3066	4.912e-05
55689	YEATS2	0.44275	0.38954	0.22862	0.050839	0.0011645	0.013916	3.4713	5.5759e-05
4351	MPI	0.36859	0.32063	0.27491	0.064516	0.0082874	0.0046933	3.2092	5.7866e-05
7597	ZBTB25	0.39053	0.32838	0.35284	0.1515	0.0008695	0.0053232	3.4261	5.7981e-05
2872	MKNK2	0.31293	0.36892	0.31438	0.21966	0.0015794	0.00203	3.2784	7.5778e-05
54995	OXSM	0.43577	0.38266	0.24221	0.076311	0.0008695	0.012475	3.5033	8.5872e-05
55893	ZNF395	1.2656	0.91926	1.1245	0.0019589	0.0001212	1.5022e-07	9.0444	0.00010559
27244	SESN1	0.41064	0.29011	0.37504	0.13626	0.019278	0.00090337	2.9899	0.00010559
23081	KDM4C	0.31395	0.38934	0.29448	0.19388	0.0035169	0.00432	3.0607	0.00012192
199745	THAP8	0.37506	0.29187	0.2977	0.11634	0.012938	0.0045373	2.9477	0.00013158
83719	YPEL3	0.44708	0.45419	0.31415	0.13626	0.020061	0.0017573	2.8918	0.00014871
4282	MIF	0.34088	0.31603	0.43849	0.22081	0.01348	0.0013348	2.8514	0.00021072
91893	FDXACB1	-0.24819	-0.22253	-0.33305	0.17771	0.020272	0.0013081	-2.8102	0.00022022
25911	DPCD	0.32529	0.41379	0.40438	0.15798	0.013533	0.00029576	3.2121	0.00033214
84445	LZTS2	0.28857	0.23518	0.24642	0.16526	0.015716	0.0058647	2.735	0.00033305
23062	GGA2	0.27988	0.22663	0.30796	0.1515	0.033095	0.0019815	2.6701	0.00039749
2023	ENO1	0.41216	0.44954	0.2841	0.05045	0.024769	0.012138	2.7243	0.00040267
79660	PPP1R3B	0.3266	0.36681	0.31877	0.28083	0.013533	0.0016097	2.7097	0.00040267
1198	CLK3	0.18467	0.23533	0.26372	0.32637	0.0057185	0.0026583	2.7519	0.00044142
30008	EFEMP2	0.22405	0.26298	0.32434	0.31128	0.013533	0.0015166	2.6687	0.00050287
81537	SGPP1	-0.18914	-0.27029	-0.33506	0.30694	0.0055696	0.0047986	-2.7137	0.00050287
55299	BRIX1	-0.27415	-0.2362	-0.28706	0.21647	0.020272	0.0037299	-2.605	0.00052908
3939	LDHA	0.34775	0.24702	0.25361	0.08924	0.048192	0.0048126	2.5337	0.00072035
23082	PPRC1	-0.35796	-0.25983	-0.23846	0.10928	0.032607	0.010357	-2.5406	0.00072035
51002	TPRKB	-0.28543	-0.17672	-0.31338	0.14562	0.046495	0.0025102	-2.5248	0.00072035
5604	MAP2K1	0.23354	0.20628	0.23239	0.21966	0.015418	0.009275	2.5537	0.00072924
84134	TOMM40L	-0.40983	-0.3459	-0.27635	0.056817	0.032118	0.016447	-2.5654	0.00072924
29083	GTPBP8	-0.25019	-0.17511	-0.37833	0.27765	0.016114	0.00082327	-2.7573	0.00082
6904	TBCD	0.17055	0.25618	0.2875	0.31781	0.020396	0.0020028	2.5063	0.00088559
23052	ENDOD1	-0.30856	-0.26073	-0.25456	0.15982	0.033656	0.0086749	-2.4587	0.00093209
115509	ZNF689	-0.28738	-0.23681	-0.3034	0.20821	0.046495	0.0015226	-2.4549	0.00093209
7408	VASP	-0.33194	-0.26028	-0.34328	0.13616	0.039268	0.00086366	-2.7665	0.00094246
150094	SIK1	0.31275	0.41721	0.49174	0.17188	0.0042969	0.00014526	3.6496	0.00098739
9885	OSBPL2	0.24379	0.19597	0.20535	0.17895	0.018355	0.019503	2.4729	0.0010016
6728	SRP19	-0.27257	-0.15101	-0.27279	0.16168	0.056243	0.002826	-2.4193	0.001016
26996	GPR160	0.30681	0.28166	0.25637	0.11552	0.048783	0.0081942	2.4137	0.001082
84275	SLC25A33	-0.22307	-0.27352	-0.33256	0.31123	0.027318	0.0022539	-2.4305	0.001082
84890	ADO	-0.2845	-0.13233	-0.24963	0.13481	0.056243	0.0054733	-2.3942	0.0011395
8458	TTF2	-0.37047	-0.67158	-0.60435	0.24129	0.015418	0.00050932	-2.9062	0.00117
54819	ZCCHC10	-0.24622	-0.18277	-0.23621	0.19566	0.032607	0.0097524	-2.3841	0.0012172
353322	ANKRD37	0.722	0.6141	0.66141	0.042008	0.0016288	8.7484e-06	5.2033	0.001237
60528	ELAC2	-0.27316	-0.15474	-0.25871	0.17124	0.045918	0.0070127	-2.3556	0.001237
2804	GOLGB1	0.25729	0.27819	0.20659	0.22383	0.013533	0.023768	2.4274	0.001237
9710	KIAA0355	0.22402	0.25553	0.36228	0.24715	0.045731	0.0014071	2.405	0.001237
9361	LONP1	0.27536	0.32164	0.23743	0.28592	0.0042386	0.026622	2.5174	0.001237
5526	PPP2R5B	0.31098	0.28036	0.30616	0.23189	0.037673	0.004823	2.3608	0.001237
7411	VBP1	-0.22844	-0.14852	-0.32671	0.238	0.047925	0.0023177	-2.3539	0.001237
226	ALDOA	0.2081	0.28626	0.21107	0.27638	0.0069689	0.026499	2.4575	0.001289
51517	NCKIPSD	0.16565	0.38478	0.27514	0.40143	0.017406	0.0028536	2.3992	0.0013115
79939	SLC35E1	0.20493	0.17625	0.18773	0.24732	0.018405	0.015836	2.3768	0.0013115
494143	CHAC2	-0.38325	-0.58842	-0.78784	0.17581	0.0071246	0.00016452	-3.4632	0.0013116
7167	TPI1	0.28933	0.2634	0.15691	0.13844	0.018958	0.045666	2.3988	0.0013172
2597	GAPDH	0.27659	0.18266	0.24429	0.13416	0.065864	0.0056602	2.3285	0.0013172
258010	SVIP	-0.2949	-0.25862	-0.27317	0.21595	0.038922	0.0073224	-2.3259	0.0013193
90338	ZNF160	0.31922	0.31627	0.18235	0.17581	0.018355	0.03617	2.3799	0.0013374
79153	GDPD3	0.28655	0.21564	0.32687	0.18141	0.061464	0.0038795	2.3095	0.0013553
4771	NF2	-0.19125	-0.21348	-0.30608	0.31215	0.029636	0.0045492	-2.3316	0.0013593
128061	C1orf131	-0.25623	-0.13995	-0.27146	0.21647	0.05195	0.0043581	-2.2945	0.0014502
23536	ADAT1	-0.26695	-0.25971	-0.24219	0.22784	0.026978	0.015545	-2.3188	0.0014542
9595	CYTIP	0.3508	0.21342	0.25003	0.18804	0.048917	0.0085713	2.2788	0.001576
3621	ING1	0.21588	0.16937	0.21404	0.21892	0.043511	0.0084525	2.2696	0.0016431
6281	S100A10	0.25345	0.2983	0.37979	0.24403	0.003197	0.000332	3.3892	0.0016431
5685	PSMA4	-0.16263	-0.1815	-0.27353	0.37808	0.0279	0.0030638	-2.2958	0.0016983
5955	RCN2	-0.20943	-0.17789	-0.33151	0.28467	0.048732	0.002748	-2.2632	0.0016983
285381	DPH3	-0.22712	-0.29592	-0.36448	0.29153	0.0077873	0.00059622	-2.9804	0.0020105
6122	RPL3	0.16774	0.17381	0.28131	0.32618	0.043734	0.0029019	2.2313	0.0020435
55048	VPS37C	0.15743	0.20583	0.25011	0.43305	0.020061	0.0039813	2.2799	0.0020435
65018	PINK1	0.30717	0.24188	0.25285	0.13582	0.066382	0.012333	2.2284	0.0020435
2355	FOSL2	0.40261	0.40325	0.18773	0.14263	0.0011645	0.038001	2.9607	0.002102
51466	EVL	0.21142	0.22005	0.2848	0.33901	0.048192	0.0024312	2.1997	0.0023921
51184	GPN3	-0.16152	-0.19731	-0.31927	0.42349	0.020693	0.0058456	-2.2389	0.0023921
54865	GPATCH4	-0.2826	-0.22348	-0.28338	0.24869	0.070256	0.0030886	-2.183	0.0023921
6478	SIAH2	0.19569	0.22055	0.22393	0.39128	0.020396	0.0090717	2.2264	0.0024701
79707	NOL9	-0.18641	-0.13913	-0.2193	0.33319	0.033321	0.0085622	-2.1853	0.0026337
162417	NAGS	0.26696	0.21512	0.24313	0.29953	0.040068	0.009807	2.1666	0.0027436
54455	FBXO42	0.15836	0.21693	0.24421	0.46114	0.010162	0.0077648	2.3171	0.002785
161253	REM2	0.18529	0.38133	0.27264	0.44104	0.02236	0.0062337	2.1913	0.0029963
4601	MXI1	1.1347	1.0295	0.88648	0.0016693	0.0008695	6.1427e-06	7.0868	0.0030596
59269	HIVEP3	-0.25241	-0.26868	-0.20541	0.29573	0.027071	0.02456	-2.1618	0.0030596
5214	PFKP	0.2783	0.38027	0.40052	0.32983	0.0096301	0.00090368	2.805	0.0030596
23061	TBC1D9B	0.19333	0.26617	0.36503	0.30363	0.0041578	0.00064895	3.1037	0.0030596
55030	FBXO34	0.2649	0.14787	0.25689	0.18924	0.064068	0.014654	2.1265	0.0030596
9095	TBX19	0.26203	0.20932	0.22502	0.2126	0.060857	0.013761	2.1249	0.0030596
5036	PA2G4	-0.19309	-0.18223	-0.24976	0.37954	0.032765	0.0080847	-2.1452	0.0031477
57504	MTA3	0.25243	0.18546	0.33933	0.27018	0.056621	0.0014805	2.3241	0.0033268
1820	ARID3A	0.23881	0.3249	0.39715	0.24719	0.0035169	0.00027232	3.388	0.0034536
578	BAK1	-0.25968	-0.19598	-0.2328	0.17581	0.083678	0.010966	-2.0965	0.0034536
55076	TMEM45A	0.97709	0.98992	0.17092	0.17542	0.025326	0.083955	2.1513	0.0037107
51255	RNF181	0.18349	0.15901	0.249	0.31645	0.060857	0.0061109	2.0791	0.0038471
2632	GBE1	0.65767	0.52874	0.28129	0.0084448	0.013907	0.0085547	3.2923	0.0042233
3609	ILF3	-0.17367	-0.14188	-0.18509	0.33406	0.028195	0.025006	-2.0915	0.0042419
1266	CNN3	-0.24454	-0.37018	-0.38712	0.37602	0.051774	0.005144	-2.0673	0.0042419
55148	UBR7	-0.22258	-0.20228	-0.29196	0.31645	0.080566	0.0029599	-2.0587	0.0042419
10280	SIGMAR1	-0.15169	-0.26456	-0.28047	0.49184	0.029687	0.004374	-2.121	0.0046481
5066	PAM	0.32959	0.29736	0.17871	0.22525	0.033095	0.05964	2.0652	0.0049913
26152	ZNF337	0.19159	0.14161	0.24877	0.27765	0.085111	0.0062689	2.0182	0.0050364
55270	NUDT15	-0.33902	-0.23281	-0.3859	0.11688	0.060857	0.0011116	-2.6907	0.005054
9129	PRPF3	0.19757	0.14011	0.22592	0.31398	0.065643	0.009165	2.0151	0.0051958
1196	CLK2	0.22959	0.12189	0.24291	0.26759	0.087764	0.0084544	1.9909	0.0057769
965	CD58	-0.21763	-0.18722	-0.38699	0.24129	0.034092	0.00058779	-2.6678	0.0058283
55589	BMP2K	-0.35832	-0.20397	-0.33469	0.11955	0.073764	0.0016239	-2.5618	0.0059695
22845	DOLK	-0.3349	-0.17442	-0.32091	0.12281	0.05913	0.00093099	-2.7259	0.0061526
1376	CPT2	-0.16813	-0.18242	-0.2248	0.47925	0.030418	0.011912	-2.016	0.0063488
10137	RBM12	-0.133	-0.15139	-0.22642	0.41527	0.045378	0.010089	-1.9927	0.0063488
6850	SYK	0.32299	0.28148	0.10701	0.12892	0.024002	0.19046	2.0799	0.0063764
51650	MRPS33	-0.21574	-0.22926	-0.20346	0.31235	0.041877	0.033259	-1.9826	0.006709
23480	SEC61G	0.19225	0.21774	0.35933	0.39312	0.03203	0.0016153	2.3295	0.0076706
51491	NOP16	-0.3463	-0.19508	-0.27355	0.1515	0.098335	0.0024929	-2.3245	0.0076706
4300	MLLT3	0.22378	0.17405	0.20621	0.24715	0.1002	0.013234	1.924	0.008037
5437	POLR2H	0.39461	0.2387	0.45155	0.081716	0.03024	0.00022627	3.3634	0.0084266
25771	TBC1D22A	0.16235	0.16758	0.22982	0.38704	0.074035	0.0070372	1.9236	0.0084266
23287	AGTPBP1	0.18661	0.19877	0.12391	0.28719	0.019055	0.1192	1.9895	0.0088612
51022	GLRX2	-0.26599	-0.14331	-0.27854	0.17305	0.10834	0.0026583	-2.2355	0.0091664
7511	XPNPEP1	0.21516	0.21102	0.13184	0.32327	0.028042	0.074494	1.9487	0.0092959
25801	GCA	-0.16495	-0.26302	-0.35669	0.45194	0.060857	0.0071329	-1.9137	0.0092959
1021	CDK6	-0.32679	-0.22472	-0.16979	0.10146	0.10655	0.054375	-1.9206	0.0098416
6188	RPS3	0.20829	0.12241	0.20432	0.2542	0.11247	0.014715	1.8718	0.010426
54800	KLHL24	0.42859	0.39691	0.15216	0.056528	0.028976	0.12566	2.2543	0.010475
25897	RNF19A	0.18262	0.22231	0.20395	0.45094	0.05195	0.012918	1.8923	0.010475
6793	STK10	0.2696	0.18873	0.17626	0.19661	0.085052	0.047678	1.8798	0.0107
94120	SYTL3	0.30379	0.31108	0.15558	0.262	0.051774	0.065166	1.8888	0.010834
9377	COX5A	-0.10771	-0.17917	-0.21499	0.5664	0.032102	0.013567	-1.9137	0.010859
121260	SLC15A4	0.14006	0.24701	0.18608	0.41933	0.04153	0.028271	1.8879	0.010968
23373	CRTC1	0.16752	0.21573	0.27593	0.36155	0.11225	0.0050544	1.8587	0.011017
113174	SAAL1	-0.14812	-0.24428	-0.23933	0.45526	0.062533	0.009539	-1.8734	0.011017
5236	PGM1	0.69248	0.40361	0.57431	0.010031	0.0072917	3.254e-05	5.0099	0.011238
8780	RIOK3	0.26027	0.1833	0.11649	0.17188	0.043572	0.15117	1.9084	0.011281
3069	HDLBP	0.1735	0.23158	0.15349	0.33975	0.024769	0.093913	1.9117	0.011295
51010	EXOSC3	-0.16837	-0.15418	-0.22809	0.31866	0.1189	0.0084959	-1.8455	0.011295
28998	MRPL13	-0.15122	-0.21362	-0.23556	0.52786	0.038922	0.016364	-1.8728	0.012042
266812	NAP1L5	-0.33593	-0.33574	-0.56116	0.19661	0.0087324	9.6172e-05	-3.493	0.012042
51248	PDZD11	-0.12417	-0.19665	-0.33145	0.47668	0.04186	0.0029712	-2.0906	0.012042
158038	LINGO2	0.14418	0.40264	0.37827	0.48106	0.057144	0.012379	1.8538	0.012052
11022	TDRKH	-0.17863	-0.31815	-0.14331	0.41527	0.017706	0.087154	-1.9136	0.01211
26118	WSB1	0.199	0.3514	0.34624	0.42485	0.0076168	0.0017358	2.6382	0.01211
121053	C12orf45	-0.3557	-0.30318	-0.30125	0.16177	0.15888	0.02281	-1.8369	0.01211
994	CDC25B	-0.22443	-0.31652	-0.21935	0.21966	0.11941	0.026409	-1.8294	0.01211
64785	GINS3	-0.18339	-0.35297	-0.27841	0.38846	0.11368	0.0051546	-1.8278	0.012344
93129	ORAI3	0.24001	0.16977	0.26165	0.27765	0.14205	0.010199	1.8188	0.012387
154761	LOC154761	0.8506	0.87965	0.96568	0.0078963	0.0008695	3.0681e-07	7.102	0.012417
51163	DBR1	-0.23926	-0.13213	-0.23818	0.24102	0.12199	0.022914	-1.8194	0.012417
284098	PIGW	-0.45563	-0.34496	-0.54581	0.052662	0.034151	0.00027232	-3.4341	0.012503
79794	C12orf49	-0.16713	-0.17128	-0.24904	0.44387	0.089939	0.0059192	-1.8273	0.012503
55768	NGLY1	0.26815	0.27828	0.087725	0.16141	0.024526	0.29221	1.9311	0.012582
79446	WDR25	0.18228	0.21684	0.25421	0.37222	0.097945	0.011386	1.8115	0.012869
84975	MFSD5	-0.20915	-0.12431	-0.25265	0.32176	0.14055	0.004164	-1.8637	0.01335
5163	PDK1	0.67348	0.58426	0.65191	0.017963	0.0059127	1.3041e-05	5.0739	0.013425
1975	EIF4B	0.22115	0.21259	0.085661	0.28083	0.013533	0.2366	1.9203	0.013425
55266	TMEM19	-0.10989	-0.19986	-0.29247	0.52717	0.04821	0.0043896	-1.9608	0.013425
8243	SMC1A	-0.12703	-0.26902	-0.236	0.57882	0.024769	0.029393	-1.8628	0.013453
9804	TOMM20	0.17802	0.15568	0.14447	0.32722	0.058997	0.052871	1.8163	0.013453
54583	EGLN1	0.90026	0.67674	0.70051	0.0019589	0.002027	6.8328e-06	6.6531	0.013833
534	ATP6V1G2	0.20257	0.19625	0.20726	0.26556	0.14633	0.014532	1.7868	0.013886
51154	MRTO4	-0.13343	-0.25175	-0.24908	0.53997	0.063087	0.008936	-1.8091	0.014195
57570	TRMT5	-0.2697	-0.31889	-0.18632	0.39956	0.080745	0.018458	-1.7869	0.014564
23162	MAPK8IP3	0.2107	0.33191	0.39348	0.24715	0.045731	0.00058644	2.5864	0.014809
169270	ZNF596	-0.23638	-0.20469	-0.20561	0.28467	0.11199	0.0288	-1.7675	0.015637
90634	N4BP2L1	0.19149	0.18922	0.11365	0.39412	0.020952	0.12128	1.8408	0.015648
55249	YY1AP1	0.097381	0.169	0.20884	0.59702	0.034393	0.021881	1.8133	0.015648
2079	ERH	-0.14754	-0.10643	-0.17812	0.38846	0.085228	0.021078	-1.768	0.015648
2177	FANCD2	-0.24465	-0.20136	-0.27539	0.32097	0.16519	0.0066477	-1.7641	0.015648
253558	LCLAT1	-0.14694	-0.1953	-0.29745	0.43383	0.057651	0.0023778	-2.0737	0.015648
6632	SNRPD1	-0.32676	-0.29357	-0.37965	0.099725	0.060587	0.00060717	-2.9168	0.015717
64210	MMS19	0.17745	0.19963	0.16124	0.43217	0.025385	0.089343	1.8229	0.015808
84961	FBXL20	0.22306	0.21191	0.14661	0.28136	0.057043	0.097624	1.7854	0.01594
56965	PARP6	0.13434	0.21994	0.28153	0.53541	0.022636	0.0037716	2.1682	0.015989
53637	S1PR5	0.15321	0.16765	0.23165	0.496	0.092771	0.0065561	1.768	0.015989
1399	CRKL	0.19949	0.11056	0.1521	0.24689	0.10427	0.050692	1.7568	0.016386
57646	USP28	0.24454	0.24814	0.1271	0.21076	0.039087	0.22437	1.811	0.016839
55112	WDR60	0.49233	0.27683	0.2754	0.030419	0.065649	0.005771	2.7377	0.016845
53346	TM6SF1	-0.21303	-0.15494	-0.26984	0.23527	0.20121	0.010489	-1.7424	0.016866
2026	ENO2	0.89527	0.85606	0.99112	0.007943	0.0010182	3.0681e-07	7.0509	0.018505
196294	IMMP1L	-0.2769	-0.1775	-0.41197	0.28719	0.074035	0.001204	-2.2892	0.018559
260425	MAGI3	-0.10313	-0.42781	-0.21581	0.65042	0.022018	0.034414	-1.8005	0.018728
79369	B3GNT4	0.27815	0.2987	0.38008	0.21518	0.04153	0.00036366	2.7769	0.018813
5440	POLR2K	-0.15338	-0.24119	-0.3229	0.44596	0.017406	0.0014058	-2.459	0.018833
6636	SNRPF	-0.16336	-0.23724	-0.1859	0.52854	0.041274	0.038663	-1.7564	0.018833
54890	ALKBH5	0.27627	0.23052	0.37966	0.17397	0.051892	0.0004221	2.7913	0.018833
55520	ELAC1	-0.17492	-0.27926	-0.19476	0.45357	0.059075	0.037498	-1.7386	0.018833
65083	NOL6	-0.1978	-0.20359	-0.33165	0.23817	0.13666	0.0027748	-2.0684	0.018833
84769	MPV17L2	-0.13324	-0.29672	-0.24049	0.57128	0.010702	0.013033	-2.1305	0.018926
89846	FGD3	0.11132	0.20249	0.20718	0.59789	0.055343	0.015446	1.745	0.019012
7349	UCN	0.14203	0.22746	0.26327	0.49332	0.083594	0.014321	1.7251	0.019012
8731	RNMT	0.25239	0.24566	0.090845	0.21513	0.03521	0.27652	1.7853	0.019064
8631	SKAP1	0.10819	0.19652	0.19347	0.57512	0.033321	0.041485	1.7604	0.019064
11255	HRH3	0.17857	0.13347	0.18174	0.29715	0.13727	0.026646	1.7091	0.019064
3897	L1CAM	0.18026	0.50716	0.46635	0.38846	0.0984	0.0028368	1.9515	0.019064
6141	RPL18	0.1346	0.13658	0.18886	0.44421	0.089479	0.018156	1.7189	0.019064
664	BNIP3	0.86256	0.80145	0.79509	0.037906	0.0020664	1.6471e-06	5.621	0.019258
60437	CDH26	0.13322	0.21445	0.16513	0.50253	0.037122	0.056887	1.7469	0.019258
79009	DDX50	0.21598	0.15729	0.092612	0.24522	0.040068	0.2208	1.7655	0.019258
9117	SEC22C	-0.10405	-0.18413	-0.21984	0.63139	0.024002	0.011251	-1.9413	0.019258
55325	UFSP2	0.25438	0.18119	0.14571	0.213	0.098365	0.09548	1.7222	0.019258
2643	GCH1	-0.10636	-0.22091	-0.20121	0.66643	0.022729	0.032984	-1.787	0.019267
1107	CHD3	0.12849	0.22537	0.23107	0.65529	0.048192	0.013819	1.7408	0.019458
51123	ZNF706	-0.13837	-0.13304	-0.25243	0.55293	0.090752	0.0078352	-1.716	0.019458
998	CDC42	-0.20201	-0.13805	-0.13561	0.24905	0.096398	0.080349	-1.7075	0.020022
3628	INPP1	-0.24011	-0.22564	-0.2746	0.30503	0.19264	0.010515	-1.6883	0.020354
10444	ZER1	0.22863	0.39011	0.34194	0.45127	0.063087	0.0024929	2.0284	0.02065
64781	CERK	0.2536	0.22518	0.091315	0.17514	0.055252	0.25534	1.7472	0.020804
54541	DDIT4	1.1828	0.54839	0.8971	0.0067012	0.002561	2.6144e-06	6.3355	0.021052
4172	MCM3	-0.075381	-0.28683	-0.22717	0.68817	0.04153	0.016894	-1.727	0.021052
6013	RLN1	-0.10282	-0.25762	-0.20237	0.67643	0.031045	0.017769	-1.798	0.021052
1513	CTSK	0.12778	0.26951	0.2262	0.61467	0.072798	0.010503	1.7031	0.021052
10651	MTX2	-0.10536	-0.11791	-0.22519	0.58671	0.090478	0.0073224	-1.6994	0.021052
51720	UIMC1	0.17129	0.10841	0.21137	0.30843	0.19442	0.010451	1.6796	0.021052
84775	ZNF607	0.24067	0.17921	0.17396	0.19661	0.19442	0.03135	1.6822	0.021052
11216	AKAP10	0.2907	0.12861	0.15273	0.13626	0.19102	0.052452	1.6991	0.021052
54433	GAR1	-0.26645	-0.13479	-0.11916	0.15447	0.081757	0.192	-1.7252	0.021052
4939	OAS2	-0.16672	-0.17987	-0.16157	0.37222	0.07982	0.05365	-1.6882	0.021052
55898	UNC45A	0.16011	0.13491	0.16507	0.35959	0.099294	0.040955	1.6784	0.021377
10785	WDR4	-0.20818	-0.40732	-0.18807	0.38525	0.081897	0.049047	-1.6815	0.021612
56052	ALG1	-0.14832	-0.14042	-0.21333	0.50961	0.099141	0.012736	-1.6787	0.021633
2130	EWSR1	-0.14765	-0.14799	-0.20592	0.43283	0.11672	0.016697	-1.6717	0.021633
201626	PDE12	-0.2173	-0.12358	-0.32382	0.32218	0.076316	0.0013248	-2.2202	0.021633
384	ARG2	0.16508	0.35244	0.21873	0.39801	0.14826	0.012487	1.6668	0.021711
26100	WIPI2	0.12618	0.13719	0.23448	0.47748	0.14057	0.0065836	1.6707	0.022041
163033	ZNF579	0.25921	0.23956	0.21466	0.29038	0.19264	0.016444	1.6585	0.022356
142678	MIB2	0.21229	0.12463	0.2234	0.32637	0.1841	0.013331	1.6576	0.022357
203	AK1	0.15311	0.27742	0.20578	0.48756	0.076881	0.029975	1.6724	0.022389
10482	NXF1	0.18889	0.11861	0.19398	0.28757	0.18931	0.018467	1.6556	0.022389
2800	GOLGA1	0.19609	0.17786	0.14498	0.35107	0.085569	0.062149	1.6707	0.022389
65008	MRPL1	-0.22172	-0.14228	-0.20534	0.32958	0.16157	0.020264	-1.6536	0.02257
401505	TOMM5	-0.17147	-0.17036	-0.14407	0.36512	0.057651	0.10426	-1.6842	0.022585
7701	ZNF142	-0.16284	-0.16341	-0.2222	0.50301	0.086054	0.021977	-1.6643	0.022949
9014	TAF1B	-0.23709	-0.28043	-0.36503	0.29846	0.081757	0.0012238	-2.2537	0.023156
201799	TMEM154	-0.13463	-0.22976	-0.20377	0.63598	0.042735	0.030812	-1.6923	0.023266
125061	AFMID	0.24135	0.53283	0.3231	0.45385	0.087944	0.0031538	1.9083	0.023546
55142	HAUS2	-0.14803	-0.15033	-0.2749	0.4678	0.060178	0.0023321	-2.0448	0.023546
90987	ZNF251	0.25151	0.19411	0.12059	0.30869	0.057296	0.1571	1.6806	0.023546
146330	FBXL16	0.33123	0.34168	0.23254	0.4311	0.12582	0.018549	1.6421	0.024142
122970	ACOT4	0.254	0.1943	0.27815	0.31645	0.18086	0.020182	1.6362	0.024204
91373	UAP1L1	0.13408	0.44051	0.17457	0.62794	0.015455	0.059628	1.8035	0.024554
84233	TMEM126A	-0.12402	-0.20574	-0.23307	0.58672	0.010498	0.010294	-2.1572	0.024574
1431	CS	-0.18891	-0.10089	-0.21865	0.28592	0.2356	0.011139	-1.6333	0.024574
55844	PPP2R2D	0.15519	0.18409	0.21551	0.41405	0.16727	0.010238	1.6351	0.024574
2073	ERCC5	0.18926	0.18094	0.31004	0.37181	0.062587	0.0012955	2.2154	0.024599
387338	NSUN4	-0.19492	-0.11431	-0.26036	0.37187	0.16794	0.0047329	-1.7577	0.025303
84912	SLC35B4	-0.27678	-0.23747	-0.37937	0.29872	0.055343	0.00065276	-2.4594	0.025303
6867	TACC1	-0.34604	-0.10758	-0.18781	0.088036	0.16668	0.042429	-1.8836	0.025303
79571	GCC1	0.2987	0.15387	0.11975	0.13844	0.11905	0.17212	1.6672	0.025303
339487	ZBTB8OS	-0.094164	-0.11884	-0.18908	0.6862	0.046897	0.023772	-1.6631	0.026331
79833	GEMIN6	-0.23369	-0.10354	-0.18515	0.24715	0.1762	0.044784	-1.6201	0.026399
51428	DDX41	0.51525	0.25949	0.69513	0.017963	0.0086657	1.0749e-05	5.0612	0.026401
134510	UBLCP1	-0.42882	-0.24836	-0.54336	0.05294	0.031094	0.00010365	-3.7344	0.026401
6146	RPL22	0.11326	0.10934	0.16851	0.49215	0.090478	0.030461	1.6267	0.026401
27036	SIGLEC7	0.21949	0.18899	0.1619	0.37761	0.099141	0.055468	1.6243	0.026401
23438	HARS2	0.13993	0.1309	0.20226	0.52668	0.11225	0.014747	1.6219	0.026729
51645	PPIL1	-0.46582	-0.367	-0.58438	0.11552	0.018405	4.6438e-05	-3.7503	0.027024
23160	WDR43	-0.19887	-0.14629	-0.27297	0.36368	0.14002	0.0032664	-1.8759	0.027257
339230	CCDC137	-0.2546	-0.11289	-0.14951	0.21129	0.14554	0.10053	-1.6128	0.028935
919	CD247	0.15864	0.15772	0.16479	0.43663	0.081172	0.060147	1.6101	0.029332
1945	EFNA4	0.20271	0.20537	0.11726	0.43239	0.033095	0.17776	1.6539	0.029469
4234	METTL1	-0.19069	-0.27037	-0.24692	0.52459	0.10193	0.022937	-1.601	0.029956
25988	HINFP	0.12602	0.19099	0.10663	0.51403	0.020272	0.17368	1.6738	0.030146
64651	CSRNP1	0.14381	0.25514	0.25281	0.59099	0.088399	0.019863	1.6061	0.030146
1642	DDB1	-0.1748	-0.095507	-0.18822	0.30694	0.22118	0.018894	-1.5854	0.030249
8996	NOL3	0.41025	0.55802	0.58212	0.17937	0.0060664	2.7207e-05	3.9243	0.031022
8089	YEATS4	-0.18945	-0.2753	-0.45234	0.42305	0.034092	0.00094937	-2.3704	0.031073
284716	RIMKLA	0.37246	0.61678	0.49499	0.31123	0.002027	0.00016452	3.5744	0.031256
7174	TPP2	-0.18012	-0.15644	-0.25814	0.41356	0.14795	0.003996	-1.787	0.031586
9031	BAZ1B	-0.34106	-0.18182	-0.19936	0.099725	0.18327	0.069197	-1.7492	0.031793
10106	CTDSP2	0.11413	0.14529	0.19276	0.55406	0.091494	0.027971	1.5878	0.032222
80775	TMEM177	-0.22348	-0.33096	-0.10455	0.32788	0.012085	0.28536	-1.8339	0.032966
10428	CFDP1	0.20636	0.1886	0.16124	0.37873	0.083382	0.10066	1.5857	0.03307
11057	ABHD2	-0.20985	-0.25898	-0.36789	0.45231	0.012002	0.00086549	-2.6263	0.03415
79668	PARP8	0.10835	0.19616	0.25629	0.57882	0.078106	0.0048628	1.7945	0.03415
91937	TIMD4	0.15439	0.50921	0.11536	0.5523	0.018078	0.18722	1.6559	0.034338
3116	HLA-DPB2	-0.16907	-0.45354	-0.17369	0.54051	0.070592	0.055595	-1.5808	0.034686
5914	RARA	0.19886	0.30755	0.36293	0.28929	0.078491	0.0008469	2.3486	0.034887
9266	CYTH2	0.10061	0.13702	0.20875	0.65746	0.091297	0.015608	1.5751	0.035461
9640	ZNF592	0.14114	0.12239	0.1663	0.40859	0.14545	0.036526	1.5539	0.035582
27235	COQ2	-0.14975	-0.24286	-0.27881	0.53176	0.054962	0.0026792	-2.0021	0.035654
90410	IFT20	0.1579	0.14157	0.27664	0.41356	0.178	0.0050887	1.7015	0.035654
83693	HSDL1	0.21159	0.20453	0.081402	0.28986	0.045719	0.32663	1.6089	0.03573
7593	MZF1	0.093116	0.22332	0.20448	0.67885	0.018394	0.023884	1.8585	0.03573
5780	PTPN9	-0.25145	-0.20359	-0.069415	0.19013	0.038922	0.44347	-1.681	0.03573
81875	ISG20L2	-0.21429	-0.087444	-0.26916	0.24099	0.15841	0.0023461	-2.0833	0.03573
4916	NTRK3	0.10777	0.17741	0.18976	0.6043	0.086146	0.028326	1.5663	0.03573
57659	ZBTB4	0.07219	0.22803	0.16827	0.73677	0.04496	0.033175	1.597	0.035757
8664	EIF3D	0.13978	0.14639	0.27351	0.58787	0.033095	0.0033613	2.0576	0.035808
4054	LTBP3	0.19165	0.15407	0.25153	0.39956	0.1883	0.0053421	1.6882	0.035936
8508	NIPSNAP1	-0.26162	-0.088584	-0.18552	0.17397	0.25209	0.054226	-1.5535	0.036773
6167	RPL37	0.10364	0.12024	0.21265	0.58934	0.14057	0.010534	1.5504	0.03701
64754	SMYD3	0.11149	0.12546	0.18421	0.55339	0.10834	0.028088	1.5473	0.037579
51524	TMEM138	-0.17271	-0.19468	-0.34346	0.39155	0.034094	0.00062295	-2.4726	0.037699
203260	CCDC107	0.21911	0.28507	0.3864	0.46408	0.010162	0.00087083	2.6593	0.038166
7378	UPP1	0.13475	0.17759	0.28014	0.48227	0.12379	0.0039828	1.7763	0.038166
51307	FAM53C	0.15001	0.16042	0.092998	0.41613	0.04153	0.22219	1.5819	0.038559
388228	SBK1	0.26267	0.26804	0.18208	0.24715	0.20099	0.062622	1.5342	0.038559
246243	RNASEH1	-0.14426	-0.12159	-0.091858	0.38415	0.042735	0.25215	-1.5805	0.038895
8034	SLC25A16	-0.083033	-0.13913	-0.1987	0.68516	0.080566	0.021058	-1.5533	0.038895
4599	MX1	-0.2472	-0.34626	-0.19107	0.65865	0.033095	0.094195	-1.5845	0.039388
643641	ZNF862	0.13219	0.2373	0.20241	0.64804	0.012701	0.028559	1.9269	0.039388
637	BID	-0.12392	-0.11947	-0.20051	0.53176	0.15221	0.016738	-1.5284	0.039388
3066	HDAC2	-0.13211	-0.13982	-0.2101	0.46408	0.18117	0.016679	-1.5242	0.039388
57478	USP31	-0.11271	-0.23696	-0.21687	0.72031	0.043116	0.014011	-1.7145	0.03967
83875	BCO2	0.083274	0.32792	0.21501	0.74855	0.032102	0.049999	1.6079	0.03973
2309	FOXO3	0.16254	0.29374	0.2982	0.52248	0.02197	0.0015647	2.3157	0.039857
7280	TUBB2A	-0.39784	-0.43887	-0.46529	0.26388	0.038707	0.00024496	-2.7932	0.039857
5566	PRKACA	-0.21611	-0.11935	-0.16725	0.22613	0.19442	0.083959	-1.527	0.039857
901	CCNG2	0.21986	0.53665	0.41005	0.47108	0.00466	0.0011921	2.77	0.039922
9139	CBFA2T2	0.14461	0.21483	0.10944	0.46308	0.041274	0.19427	1.5675	0.040052
11188	NISCH	0.098518	0.12983	0.21354	0.62224	0.13077	0.012864	1.5292	0.040052
92270	ATP6AP1L	0.22171	0.16539	0.14777	0.21595	0.2203	0.071446	1.5233	0.040052
7316	UBC	0.15309	0.11229	0.15564	0.37222	0.16163	0.050687	1.5164	0.040052
64978	MRPL38	-0.24363	-0.23179	-0.28702	0.262	0.19113	0.003508	-1.9279	0.04026
6915	TBXA2R	0.15978	0.22221	0.092263	0.35153	0.048298	0.27974	1.5624	0.040524
7422	VEGFA	0.59479	0.87052	0.87213	0.056722	0.0030755	1.1131e-06	5.4251	0.040524
51021	MRPS16	-0.10376	-0.23714	-0.11626	0.63893	0.019117	0.14696	-1.6161	0.041422
10671	DCTN6	-0.13448	-0.11358	-0.21588	0.51793	0.17004	0.015708	-1.5092	0.041897
255374	MBLAC1	0.136	0.11298	0.22885	0.51908	0.19538	0.0084989	1.5177	0.041989
1871	E2F3	-0.34099	-0.13065	-0.23856	0.075255	0.16685	0.0089391	-2.2471	0.04221
79693	YRDC	-0.1642	-0.12583	-0.24472	0.43951	0.18614	0.0055665	-1.6509	0.04221
54900	LAX1	0.066891	0.29269	0.18281	0.74046	0.046495	0.04473	1.5499	0.042345
2539	G6PD	-0.22423	-0.26404	-0.20922	0.44671	0.12483	0.055885	-1.5074	0.042374
10277	UBE4B	0.16365	0.088161	0.16531	0.37345	0.18372	0.042257	1.4975	0.042951
10999	SLC27A4	-0.14437	-0.23433	-0.18466	0.49056	0.092598	0.07547	-1.5128	0.042951
11157	LSM6	-0.25507	-0.11284	-0.18946	0.17124	0.29434	0.051168	-1.5084	0.043682
150737	TTC30B	-0.20427	-0.29405	-0.1934	0.3281	0.13937	0.10324	-1.5026	0.043682
1965	EIF2S1	-0.1304	-0.091178	-0.2087	0.49237	0.20287	0.012172	-1.4956	0.043818
92335	STRADA	-0.19343	-0.12449	-0.10059	0.28083	0.090752	0.23669	-1.5217	0.044049
127396	ZNF684	-0.13804	-0.22923	-0.30348	0.64065	0.043365	0.0049618	-1.8952	0.044664
81576	CCDC130	0.20044	0.10431	0.20119	0.27962	0.30763	0.020073	1.4877	0.045342
196403	DTX3	0.14413	0.23358	0.27594	0.41071	0.20457	0.0055665	1.6555	0.046245
29799	YPEL1	0.22865	0.2561	0.37992	0.31256	0.057043	0.00047255	2.5056	0.046245
252969	NEIL2	0.22146	0.12353	0.2168	0.27765	0.31029	0.013805	1.5365	0.046537
10135	NAMPT	0.28499	0.2218	0.1213	0.22429	0.13652	0.20373	1.5021	0.046891
339451	KLHL17	0.10021	0.17393	0.18819	0.61977	0.10917	0.030362	1.492	0.047057
113251	LARP4	-0.28631	-0.23913	-0.46518	0.19661	0.041777	0.00015229	-3.0253	0.047087
127253	TYW3	-0.21066	-0.15416	-0.25181	0.37735	0.21772	0.0055631	-1.6704	0.047087
8312	AXIN1	0.34374	0.20618	0.16912	0.201	0.18816	0.14044	1.4934	0.047087
4303	FOXO4	0.13963	0.32807	0.35328	0.43125	0.062587	0.001201	2.1771	0.047443
64841	GNPNAT1	-0.11077	-0.21254	-0.2578	0.65049	0.013097	0.009638	-2.0718	0.047599
7262	PHLDA2	-0.16296	-0.14396	-0.2607	0.43477	0.24039	0.0083036	-1.525	0.048166
10620	ARID3B	0.13994	0.29964	0.30831	0.53794	0.0043261	0.0035371	2.5389	0.048322
25901	CCDC28A	0.076025	0.17277	0.20772	0.68817	0.1227	0.014646	1.4873	0.048322
63916	ELMO2	-0.20239	-0.066702	-0.18432	0.25194	0.32252	0.02469	-1.4717	0.048322
8045	RASSF7	0.29672	0.22423	0.37787	0.29153	0.06196	0.00044271	2.5312	0.048322
253639	ZNF620	-0.19578	-0.41185	-0.24415	0.60026	0.15888	0.008297	-1.5392	0.048322
1352	COX10	-0.09441	-0.13848	-0.28059	0.63143	0.090478	0.0060887	-1.6969	0.048741
